# Supplementary material for: Loop closure grasping: Topological transformations enable strong, gentle, and versatile grasps
Source: Sci Adv. 2025 Dec 10;11(50):eady9581. doi: 10.1126/sciadv.ady9581 (PMC12694038; doi:10.1126/sciadv.ady9581)
Supplement: Supplementary file 2 — Movies S1 to S10 [file sciadv.ady9581_movies_s1_to_s10.zip]

Archive with 10 entries (10 files):
- ady9581_movie_s1.MP4
- ady9581_movie_s2.mp4
- ady9581_movie_s3.mp4
- ady9581_movie_s4.mp4
- ady9581_movie_s5.mp4
- ady9581_movie_s6.mp4
- ady9581_movie_s7.mp4
- ady9581_movie_s8.mp4
- ady9581_movie_s9.mp4
- ady9581_movie_s10.mp4
