# Supplementary material for: Loop closure grasping: Topological transformations enable strong, gentle, and versatile grasps
Source: Sci Adv. 2025 Dec 10;11(50):eady9581. doi: 10.1126/sciadv.ady9581 (PMC12694038; doi:10.1126/sciadv.ady9581)
Supplement: Supplementary file 3 — Data S1 to S3 [file sciadv.ady9581_data_s1_to_s3.zip]

Archive with 3 entries (3 files):
- ady9581_data_s1.xlsx
- ady9581_data_s2.xlsx
- ady9581_data_s3.xlsx
