# Supplementary material for: Loop closure grasping: Topological transformations enable strong, gentle, and versatile grasps
Source: Sci Adv. 2025 Dec 10;11(50):eady9581. doi: 10.1126/sciadv.ady9581 (PMC12694038; doi:10.1126/sciadv.ady9581)
Supplement: Supplementary file 3 — Data S1 to S3 [file sciadv.ady9581_data_s1_to_s3.zip › ady9581_data_s1.xlsx]

## Sheet: P_max vs. W
Max Pressure vs. Weight Master (Includes EI)
Type	Weight (N)	Max Pressure (N/m)	Flexural rigidity (Nm)
Closed	121.66	205.5	0.00833
Closed	182.5	270	0.00833
Closed	60.83	133	0.00833
Closed	12.17	54	0.00833
Closed	24.33	78	0.00833
Closed	36.5	98	0.00833
Closed	91.25	180	0.00833
Closed	479.27	574	0.00833
Closed	326.57	417	0.00833
Open	1.22	510	0.833
Open	2.43	1020	1.67
Open	6.08	2550	4.17
Open	12.17	5100	8.33
Open	24.33	10200	16.7
Open	60.83	25500	41.7
Open	121.66	51000	83.3
Open	243.33	102000	167
Open	608.32	255000	417
Open	1216.64	510000	833

## Sheet: P_max vs. EI
Max Pressure vs. EI Master (Includes total contact angle)
Type	Weight (N)	Max Pressure (N/m)	Total Contact Angle	Flexural rigidity (Nm)	EI_open/EI
Closed	121.664	205.531	147.738	0.00833	10000
Closed	121.664	543.061	129.955	0.0833	1000
Closed	121.664	1470	101.947	0.833	100
Closed	121.664	3870	26.4078	8.33	10
Closed	121.664	44100	0.566592	83.3	1
Open	121.664	51000	0.188439	83.3	1

## Sheet: P vs. Angle (Change EI)
14f1		14f2		14f3		14f4		14f5		15f7			Key	Type	Weight (N)	Max Pressure (N/m)	Flexural rigidity (Nm)
Angle (deg)	Pressure (N/m)	Angle (deg)	Pressure (N/m)	Angle (deg)	Pressure (N/m)	Angle (deg)	Pressure (N/m)	Angle (deg)	Pressure (N/m)	Angle (deg)	Pressure (N/m)		14f1	Closed	121.664	205.531	0.00833
-73.8688	0	-64.9775	0	-50.9736	0	-13.2039	0	-0.283296	0	-0.0942197	0		14f2	Closed	121.664	543.061	0.0833
-73.8688	0	-64.9775	0	-50.9736	0	-13.2039	0	-0.283296	0	-0.0942	0		14f3	Closed	121.664	1470	0.833
-73.8688	0	-64.9775	0	-50.9736	0	-13.2039	0	-0.283	0	-0.0942	0		14f4	Closed	121.664	3870	8.33
-73.8688	0	-64.9775	0	-50.9736	0	-13.2039	0	-0.283	0	-0.0942	0		14f5	Closed	121.664	44100	83.3
-73.8688	0	-64.9775	0	-50.9736	0	-13.2039	0	-0.283	0	-0.0942	0		15f7	Open	121.664	2300	279000
-73.8688	0	-64.9775	0	-50.9736	0	-13.2039	0	-0.283	0	-0.0942	0
-73.9	0	-65	0	-51	0	-13.2	0	-0.283	0	-0.0942	0
-73.9	0	-65	0	-51	0	-13.2	0	-0.283	0	-0.0942	0
-73.9	0	-65	0	-51	0	-13.2	0	-0.283	0	-0.0942	0
-73.9	0	-65	0	-51	0	-13.2	0	-0.283	0	-0.0942	0
-73.9	0	-65	0	-51	0	-13.2	0	-0.283	0	-0.0942	0
-73.9	0	-65	0	-51	0	-13.2	0	-0.283	0	-0.0942	0
-73.9	0	-65	0	-51	0	-13.2	0	-0.283	0	-0.0942	0
-73.9	0	-65	0	-51	0	-13.2	0	-0.283	0	-0.0942	0
-73.9	0	-65	0	-51	0	-13.2	0	-0.283	0	-0.0942	0
-73.9	0	-65	0	-51	0	-13.2	0	-0.283	0	-0.0942	0
-73.9	0	-65	0	-51	0	-13.2	0	-0.283	0	-0.0942	0
-73.9	0	-65	0	-51	0	-13.2	0	-0.283	0	-0.0942	0
-73.9	0	-65	0	-51	0	-13.2	0	-0.283	0	-0.0942	0
-73.9	0	-65	0	-51	0	-13.2	0	-0.283	0	-0.0942	0
-73.9	0	-65	0	-51	0	-13.2	0	-0.283	0	-0.0942	0
-73.9	0	-65	0	-51	0	-13.2	0	-0.283	0	-0.0942	0
-73.9	0	-65	0	-51	0	-13.2	0	-0.283	0	-0.0942	0
-73.9	0	-65	0	-51	0	-13.2	0	-0.283	0	-0.0942	0
-73.9	0	-65	0	-51	0	-13.2	0	-0.283	0	-0.0942	0
-73.9	0	-65	0	-51	0	-13.2	0	-0.283	0	-0.0942	0
-73.9	0	-65	0	-51	0	-13.2	0	-0.283	0	-0.0942	0
-73.9	0	-65	0	-51	0	-13.2	0	-0.283	0	-0.0942	0
-73.9	0	-65	0	-51	0	-13.2	0	-0.283	0	-0.0942	0
-73.9	0	-65	0	-51	0	-13.2	0	-0.283	0	-0.0942	0
-73.9	0	-65	0	-51	0	-13.2	0	-0.283	0	-0.0942	0
-73.9	0	-65	0	-51	0	-13.2	0	-0.283	0	-0.0942	0
-73.9	0	-65	0	-51	0	-13.2	0	-0.283	0	-0.0942	0
-73.9	0	-65	0	-51	0	-13.2	0	-0.283	0	-0.0824	9000
-73.9	0	-65	0	-51	0	-13.2	0	-0.283	0	-2.08e-17	51000
-73.9	0	-65	0	-51	0	-13.2	0	-0.283	0	0.0824	9000
-73.9	0	-65	0	-51	0	-13.2	0	-0.283	0	0.0942	2000
-73.9	0	-65	0	-51	0	-13.2	0	-0.283	0	0.0942	10000
-73.9	0	-65	0	-51	0	-13.2	0	-0.283	0	0.0942	2000
-73.9	0	-65	0	-51	0	-13.2	0	-0.283	0	0.0942	0
-73.9	0	-65	0	-51	0	-13.2	0	-0.283	0	0.0942	0
-73.9	0	-65	0	-51	0	-13.2	0	-0.283	0	0.0942	0
-73.9	0	-65	0	-51	0	-13.2	0	-0.283	0	0.0942	0
-73.9	0	-65	0	-51	0	-13.2	0	-0.283	0	0.0942	0
-73.9	0	-65	0	-51	0	-13.2	0	-0.283	0	0.0942	0
-73.9	0	-65	0	-51	0	-13.2	0	-0.283	0	0.0942	0
-73.9	0	-65	0	-51	0	-13.2	0	-0.283	0	0.0942	0
-73.9	0	-65	0	-51	0	-13.2	0	-0.283	0	0.0942	0
-73.9	0	-65	0	-51	0	-13.2	0	-0.283	0	0.0942	0
-73.9	0	-65	0	-51	0	-13.2	0	-0.283	0	0.0942	0
-73.9	0	-65	0	-51	0	-13.2	0	-0.283	0	0.0942	0
-73.9	0	-65	0	-51	0	-13.2	0	-0.283	0	0.0942	0
-73.9	0	-65	0	-51	0	-13.2	0	-0.283	0	0.0942	0
-73.9	0	-65	0	-51	0	-13.2	0	-0.283	0	0.0942	0
-73.9	0	-65	0	-51	0	-13.2	0	-0.283	0	0.0942	0
-73.9	0	-65	0	-51	0	-13.2	0	-0.283	0	0.0942	0
-73.9	0	-65	0	-51	0	-13.2	0	-0.283	0	0.0942	0
-73.9	0	-65	0	-51	0	-13.2	0	-0.283	0	0.0942	0
-73.9	0	-65	0	-51	0	-13.2	0	-0.283	0	0.0942	0
-73.9	0	-65	0	-51	0	-13.2	0	-0.283	0	0.0942	0
-73.9	0	-65	0	-51	0	-13.2	0	-0.283	0
-73.9	0	-65	0	-51	0	-13.2	0	-0.283	0
-73.9	0	-65	0	-51	0	-13.2	0	-0.283	0
-73.9	0	-65	0	-51	0	-13.2	0	-0.283	0
-73.9	0	-65	0	-51	0	-13.2	0	-0.283	0
-73.9	0	-65	0	-51	0	-13.2	0	-0.283	0
-73.9	0	-65	0	-51	0	-13.2	0	-0.283	0
-73.9	0	-65	0	-51	0	-13.2	0	-0.283	0
-73.9	0	-65	0	-51	0	-13.2	0	-0.283	0
-73.9	0	-65	0	-51	0	-13.2	0	-0.283	0
-73.9	0	-65	0	-51	0	-13.2	0	-0.283	0
-73.9	0	-65	0	-51	0	-13.2	0	-0.283	0
-73.9	0	-65	0	-51	0	-13.2	0	-0.283	0
-73.9	0	-65	0	-51	0	-13.2	0	-0.283	0
-73.9	0	-65	0	-51	0	-13.2	0	-0.283	0
-73.9	0	-65	0	-51	0	-13.2	0	-0.283	0
-73.9	0	-65	0	-51	0	-13.2	0	-0.283	0
-73.9	0	-65	0	-51	0	-13.2	0	-0.283	0
-73.9	0	-65	0	-51	0	-13.2	0	-0.283	0
-73.9	0	-65	0	-51	0	-13.2	0	-0.283	0
-73.9	0	-65	0	-51	0	-13.2	0	-0.283	0
-73.9	0	-65	0	-51	0	-13.2	0	-0.283	0
-73.9	0	-65	0	-51	0	-13.2	0	-0.283	0
-73.9	0	-65	0	-51	0	-13.2	0	-0.283	0
-73.9	0	-65	0	-51	0	-13.2	0	-0.283	0
-73.9	0	-65	0	-51	0	-13.2	0	-0.283	0
-73.9	0	-65	0	-51	0	-13.2	0	-0.283	0
-73.9	0	-65	0	-51	0	-13.2	0	-0.283	0
-73.9	0	-65	0	-51	0	-13.2	0	-0.283	0
-73.9	0	-65	0	-51	0	-13.2	0	-0.283	0
-73.9	0	-65	0	-51	0	-13.2	0	-0.283	0
-73.9	0	-65	0	-51	0	-13.2	0	-0.283	0
-73.9	0	-65	0	-51	0	-13.2	0	-0.283	0
-73.9	0	-65	0	-51	0	-13.2	0	-0.283	0
-73.9	0	-65	0	-51	0	-13.2	0	-0.283	0
-73.9	0	-65	0	-51	0	-13.2	0	-0.283	0
-73.9	0	-65	0	-51	0	-13.2	0	-0.283	0
-73.9	0	-65	0	-51	0	-13.2	0	-0.283	0
-73.9	0	-65	0	-51	0	-13.2	0	-0.283	0
-73.9	0	-65	0	-51	0	-13.2	0	-0.283	0
-73.9	0	-65	0	-51	0	-13.2	0	-0.283	0
-73.9	0	-65	0	-51	0	-13.2	0	-0.283	0
-73.9	0	-65	0	-51	0	-13.2	0	-0.283	0
-73.9	0	-65	0	-51	0	-13.2	0	-0.283	0
-73.9	0	-65	0	-51	0	-13.2	0	-0.283	0
-73.9	0	-65	0	-51	0	-13.2	0	-0.283	0
-73.9	0	-65	0	-51	0	-13.2	0	-0.283	0
-73.9	0	-65	0	-51	0	-13.2	0	-0.283	0
-73.9	0	-65	0	-51	0	-13.2	0	-0.283	0
-73.9	0	-65	0	-51	0	-13.2	0	-0.283	0
-73.9	0	-65	0	-51	0	-13.2	0	-0.283	0
-73.9	0	-65	0	-51	0	-13.2	0	-0.283	0
-73.9	0	-65	0	-51	0	-13.2	0	-0.283	0
-73.9	0	-65	0	-51	0	-13.2	0	-0.283	0
-73.9	0	-65	0	-51	0	-13.2	0	-0.283	0
-73.9	0	-65	0	-51	0	-13.2	0	-0.283	0
-73.9	0	-65	0	-51	0	-13.2	0	-0.283	0
-73.9	0	-65	0	-51	0	-13.2	0	-0.283	0
-73.9	0	-65	0	-51	0	-13.2	0	-0.283	0
-73.9	0	-65	0	-51	0	-13.2	0	-0.283	0
-73.9	0	-65	0	-51	0	-13.2	0	-0.283	0
-73.9	0	-65	0	-51	0	-13.2	0	-0.283	0
-73.9	0	-65	0	-51	0	-13.2	0	-0.283	0
-73.9	0	-65	0	-51	0	-13.2	0	-0.283	0
-73.9	0	-65	0	-51	0	-13.2	0	-0.283	0
-73.9	0	-65	0	-51	0	-13.2	0	-0.283	0
-73.9	0	-65	0	-51	0	-13.2	0	-0.283	0
-73.9	0	-65	0	-51	0	-13.2	0	-0.283	0
-73.9	0	-65	0	-51	0	-13.2	0	-0.283	0
-73.9	0	-65	0	-51	0	-13.2	0	-0.283	0
-73.9	0	-65	0	-51	0	-13.2	0	-0.283	0
-73.9	0	-65	0	-51	0	-13.2	0	-0.283	0
-73.9	0	-65	0	-51	0	-13.2	0	-0.283	0
-73.9	0	-65	0	-51	0	-13.2	0	-0.283	0
-73.9	0	-65	0	-51	0	-13.2	0	-0.283	0
-73.9	0	-65	0	-51	0	-13.2	0	-0.283	0
-73.9	0	-65	0	-51	0	-13.2	0	-0.283	0
-73.9	0	-65	0	-51	0	-13.2	0	-0.283	0
-73.9	0	-65	0	-51	0	-13.2	0	-0.283	0
-73.9	0	-65	0	-51	0	-13.2	0	-0.283	0
-73.9	0	-65	0	-51	0	-13.2	0	-0.283	0
-73.9	0	-65	0	-51	0	-13.2	0	-0.283	0
-73.9	0	-65	0	-51	0	-13.2	0	-0.283	0
-73.9	0	-65	0	-51	0	-13.2	0	-0.283	0
-73.9	0	-65	0	-51	0	-13.2	0	-0.283	0
-73.9	0	-65	0	-51	0	-13.2	0	-0.283	0
-73.9	0	-65	0	-51	0	-13.2	0	-0.283	0
-73.9	0	-65	0	-51	0	-13.2	0	-0.283	0
-73.9	0	-65	0	-51	0	-13.2	0	-0.283	0
-73.9	0	-65	0	-51	0	-13.2	0	-0.283	0
-73.9	0	-65	0	-51	0	-13.2	0	-0.283	0
-73.9	0	-65	0	-51	0	-13.2	0	-0.283	0
-73.9	0	-65	0	-51	0	-13.2	0	-0.283	0
-73.9	0	-65	0	-51	0	-13.2	0	-0.283	0
-73.9	0	-65	0	-51	0	-13.2	0	-0.283	0
-73.9	0	-65	0	-51	0	-13.2	0	-0.283	0
-73.9	0	-65	0	-51	0	-13.2	0	-0.283	0
-73.9	0	-65	0	-51	0	-13.2	0	-0.283	0
-73.9	0	-65	0	-51	0	-13.2	0	-0.283	0
-73.9	0	-65	0	-51	0	-13.2	0	-0.283	0
-73.9	0	-65	0	-51	0	-13.2	0	-0.283	0
-73.9	0	-65	0	-51	0	-13.2	0	-0.283	0
-73.9	3.20688	-65	0	-51	0	-13.2	0	-0.283	0
-73.8	37.8188	-65	0	-51	0	-13.2	0	-0.283	0
-73.6	139.711	-65	0	-51	0	-13.2	0	-0.283	0
-73.4	193.759	-65	0	-51	0	-13.2	0	-0.283	0
-73.2	201.089	-65	0	-51	0	-13.2	0	-0.283	0
-73	205.531	-65	0	-51	0	-13.2	0	-0.283	0
-72.8	197.372	-65	0	-51	0	-13.2	0	-0.283	0
-72.6	190.039	-65	0	-51	0	-13.2	0	-0.283	0
-72.3	179.825	-65	0	-51	0	-13.2	0	-0.283	0
-72.1	170.868	-65	0	-51	0	-13.2	0	-0.283	0
-71.9	163.892	-65	0	-51	0	-13.2	0	-0.283	0
-71.7	156.658	-65	0	-51	0	-13.2	0	-0.283	0
-71.5	152.039	-65	0	-51	0	-13.2	0	-0.283	0
-71.3	148.828	-65	0	-51	0	-13.2	0	-0.283	0
-71.1	145.157	-65	0	-51	0	-13.2	0	-0.283	0
-70.9	144.187	-65	0	-51	0	-13.2	0	-0.283	0
-70.7	140.818	-65	0	-51	0	-13.2	0	-0.283	0
-70.5	141.164	-65	0	-51	0	-13.2	0	-0.283	0
-70.3	140.898	-65	0	-51	0	-13.2	0	-0.283	0
-70.1	139.721	-65	0	-51	0	-13.2	0	-0.283	0
-69.9	140.058	-65	0	-51	0	-13.2	0	-0.283	0
-69.7	139.351	-65	0	-51	0	-13.2	0	-0.283	0
-69.5	139.681	-65	0	-51	0	-13.2	0	-0.283	0
-69.3	139.049	-65	0	-51	0	-13.2	0	-0.283	0
-69.1	139.997	-65	17.6165	-51	0	-13.2	0	-0.283	0
-68.9	140.203	-64.9	163.463	-51	0	-13.2	0	-0.283	0
-68.7	139.026	-64.7	434.165	-51	0	-13.2	0	-0.283	0
-68.5	140.05	-64.5	543.061	-51	0	-13.2	0	-0.283	0
-68.3	138.806	-64.3	525.261	-51	0	-13.2	0	-0.283	0
-68.1	140.043	-64.1	502.853	-51	0	-13.2	0	-0.283	0
-67.9	139.712	-63.9	445.317	-51	0	-13.2	0	-0.283	0
-67.7	139.149	-63.7	393.757	-51	0	-13.2	0	-0.283	0
-67.5	139.902	-63.6	340.085	-51	0	-13.2	0	-0.283	0
-67.3	138.754	-63.4	299.053	-51	0	-13.2	0	-0.283	0
-67.1	140.079	-63.2	256.787	-51	0	-13.2	0	-0.283	0
-66.9	139.429	-63	227.194	-51	0	-13.2	0	-0.283	0
-66.7	139.026	-62.8	198.661	-51	0	-13.2	0	-0.283	0
-66.5	139.458	-62.6	183.303	-51	0	-13.2	0	-0.283	0
-66.3	138.496	-62.4	165.714	-51	0	-13.2	0	-0.283	0
-66.1	140.051	-62.2	160.629	-51	0	-13.2	0	-0.283	0
-65.9	139.034	-62	152.011	-51	0	-13.2	0	-0.283	0
-65.7	139.318	-61.8	146.047	-51	0	-13.2	0	-0.283	0
-65.5	139.63	-61.7	147.42	-51	0	-13.2	0	-0.283	0
-65.3	138.88	-61.5	142.426	-51	0	-13.2	0	-0.283	0
-65.1	139.745	-61.3	141.324	-51	0	-13.2	0	-0.283	0
-64.9	138.706	-61.1	143.906	-51	0	-13.2	0	-0.283	0
-64.7	139.844	-60.9	142.477	-51	0	-13.2	0	-0.283	0
-64.5	139.209	-60.7	142.871	-51	0	-13.2	0	-0.283	0
-64.3	138.311	-60.5	140.194	-51	0	-13.2	0	-0.283	0
-64	139.408	-60.3	141.86	-51	0	-13.2	0	-0.283	0
-63.8	138.571	-60.1	146.036	-51	0	-13.2	0	-0.283	0
-63.6	139.099	-59.9	140.526	-51	0	-13.2	0	-0.283	0
-63.4	138.61	-59.8	145.999	-51	0	-13.2	0	-0.283	0
-63.2	139.076	-59.6	139.663	-51	0	-13.2	0	-0.283	0
-63	139.457	-59.4	143.396	-51	0	-13.2	0	-0.283	0
-62.8	138.652	-59.2	144.884	-51	0	-13.2	0	-0.283	0
-62.6	139.24	-59	139.882	-51	0	-13.2	0	-0.283	0
-62.4	138.453	-58.8	141.861	-51	0	-13.2	0	-0.283	0
-62.2	139.385	-58.6	148.432	-51	0	-13.2	0	-0.283	0
-62	138.631	-58.4	143.514	-51	0	-13.2	0	-0.283	0
-61.8	138.635	-58.2	146.19	-51	0	-13.2	0	-0.283	0
-61.6	139.461	-58.1	142.139	-51	0	-13.2	0	-0.283	0
-61.4	137.861	-57.9	138.929	-51	0	-13.2	0	-0.283	0
-61.2	138.879	-57.7	143.367	-51	0	-13.2	0	-0.283	0
-61	138.513	-57.5	147.305	-51	0	-13.2	0	-0.283	0
-60.8	138.731	-57.3	143.226	-51	0	-13.2	0	-0.283	0
-60.6	138.884	-57.1	144.465	-51	0	-13.2	0	-0.283	0
-60.4	138.019	-56.9	141.547	-51	0	-13.2	0	-0.283	0
-60.2	139.128	-56.7	140.971	-51	0	-13.2	0	-0.283	0
-60	138.385	-56.5	145.098	-51	0	-13.2	0	-0.283	0
-59.8	139.097	-56.3	144.491	-51	0	-13.2	0	-0.283	0
-59.6	138.375	-56.2	137.568	-51	0	-13.2	0	-0.283	0
-59.4	137.966	-56	147.685	-51	0	-13.2	0	-0.283	0
-59.2	139.148	-55.8	142.354	-51	0	-13.2	0	-0.283	0
-59	137.991	-55.6	143.575	-51	0	-13.2	0	-0.283	0
-58.8	138.734	-55.4	141.764	-51	0	-13.2	0	-0.283	0
-58.6	138.289	-55.2	142.945	-51	0	-13.2	0	-0.283	0
-58.4	138.35	-55	141.308	-51	0	-13.2	0	-0.283	0
-58.2	138.616	-54.8	145.872	-51	0	-13.2	0	-0.283	0
-58	137.572	-54.6	146.121	-51	0	-13.2	0	-0.283	0
-57.8	138.941	-54.4	144.78	-51	0	-13.2	0	-0.283	0
-57.6	137.97	-54.3	141.693	-51	0	-13.2	0	-0.283	0
-57.4	138.325	-54.1	140.936	-51	0	-13.2	0	-0.283	0
-57.2	138.712	-53.9	142.683	-51	0	-13.2	0	-0.283	0
-57	137.755	-53.7	145.293	-51	0	-13.2	0	-0.283	0
-56.8	138.609	-53.5	140.305	-51	0	-13.2	0	-0.283	0
-56.6	137.639	-53.3	142.35	-51	0	-13.2	0	-0.283	0
-56.4	138.572	-53.1	140.217	-51	0	-13.2	0	-0.283	0
-56.2	138.082	-52.9	141.212	-51	0	-13.2	0	-0.283	0
-56	137.882	-52.7	142.121	-51	0	-13.2	0	-0.283	0
-55.7	138.608	-52.6	147.877	-51	0	-13.2	0	-0.283	0
-55.5	137.052	-52.4	142.185	-51	0	-13.2	0	-0.283	0
-55.3	138.231	-52.2	141.564	-51	0	-13.2	0	-0.283	0
-55.1	138.015	-52	143.736	-51	0	-13.2	0	-0.283	0
-54.9	137.937	-51.8	141.344	-51	0	-13.2	0	-0.283	0
-54.7	138.284	-51.6	142.748	-51	0	-13.2	0	-0.283	0
-54.5	137.874	-51.4	147.968	-51	122.635	-13.2	0	-0.283	0
-54.3	138.461	-51.2	140.654	-50.9	923.221	-13.2	0	-0.283	0
-54.1	136.922	-51	141.077	-50.7	1420	-13.2	0	-0.283	0
-53.9	138.237	-50.8	142.037	-50.5	1420	-13.2	0	-0.283	0
-53.7	138.052	-50.7	140.849	-50.3	1400	-13.2	0	-0.283	0
-53.5	137.304	-50.5	139.262	-50.1	1220	-13.2	0	-0.283	0
-53.3	138.389	-50.3	147.538	-49.9	1070	-13.2	0	-0.283	0
-53.1	137.251	-50.1	144.787	-49.7	848.157	-13.2	0	-0.283	0
-52.9	137.902	-49.9	140.913	-49.6	719.915	-13.2	0	-0.283	0
-52.7	137.376	-49.7	140.01	-49.4	529.645	-13.2	0	-0.283	0
-52.5	137.833	-49.5	143.372	-49.2	460	-13.2	0	-0.283	0
-52.3	137.999	-49.3	139.561	-49	331.894	-13.2	0	-0.283	0
-52.1	137.218	-49.1	143.434	-48.8	328.786	-13.2	0	-0.283	0
-51.9	138.183	-48.9	145.519	-48.6	248.741	-13.2	0	-0.283	0
-51.7	136.949	-48.8	142.369	-48.4	175.147	-13.2	0	-0.283	0
-51.5	138.065	-48.6	139.902	-48.2	169.637	-13.2	0	-0.283	0
-51.3	138.179	-48.4	144.276	-48.1	213.348	-13.2	0	-0.283	0
-51.1	136.609	-48.2	141.702	-47.9	94.0516	-13.2	0	-0.283	0
-50.9	137.863	-48	137.21	-47.7	150.122	-13.2	0	-0.283	0
-50.7	137.222	-47.8	147.735	-47.5	148.385	-13.2	0	-0.283	0
-50.5	137.402	-47.6	140.388	-47.3	160.681	-13.2	0	-0.283	0
-50.3	137.339	-47.4	141.516	-47.1	138.166	-13.2	0	-0.283	0
-50.1	137.362	-47.2	142.536	-46.9	162.861	-13.2	0	-0.283	0
-49.9	137.432	-47	143.739	-46.7	133.741	-13.2	0	-0.283	0
-49.7	136.723	-46.9	141.853	-46.5	117.656	-13.2	0	-0.283	0
-49.5	138.019	-46.7	142.41	-46.4	153.239	-13.2	0	-0.283	0
-49.3	136.869	-46.5	140.008	-46.2	137.384	-13.2	0	-0.283	0
-49.1	137.567	-46.3	140.071	-46	147.046	-13.2	0	-0.283	0
-48.9	137.811	-46.1	143.235	-45.8	127.891	-13.2	0	-0.283	0
-48.7	136.692	-45.9	142.047	-45.6	164.444	-13.2	0	-0.283	0
-48.5	137.546	-45.7	140.461	-45.4	129.468	-13.2	0	-0.283	0
-48.3	136.986	-45.5	145.184	-45.2	182.27	-13.2	0	-0.283	0
-48.1	137.496	-45.3	142.22	-45	135.771	-13.2	0	-0.283	0
-47.9	136.694	-45.2	139.234	-44.8	119.127	-13.2	0	-0.283	0
-47.7	136.877	-45	139.286	-44.7	164.695	-13.2	0	-0.283	0
-47.5	137.352	-44.8	145.063	-44.5	162.64	-13.2	0	-0.283	0
-47.3	136.792	-44.6	143.92	-44.3	138.071	-13.2	0	-0.283	0
-47.1	137.817	-44.4	141.946	-44.1	170.652	-13.2	0	-0.283	0
-46.9	136.397	-44.2	136.883	-43.9	116.512	-13.2	0	-0.283	0
-46.7	137.144	-44	143.964	-43.7	193.275	-13.2	0	-0.283	0
-46.5	137.411	-43.8	146.254	-43.5	138.902	-13.2	0	-0.283	0
-46.3	136.234	-43.6	142.411	-43.3	121.109	-13.2	0	-0.283	0
-46.1	137.445	-43.4	136.211	-43.2	104.384	-13.2	0	-0.283	0
-45.9	136.322	-43.3	140.08	-43	154.891	-13.2	0	-0.283	0
-45.7	137.305	-43.1	142.29	-42.8	145.955	-13.2	0	-0.283	0
-45.5	137.05	-42.9	144.176	-42.6	188.106	-13.2	0	-0.283	0
-45.3	136.329	-42.7	138.133	-42.4	136.797	-13.2	0	-0.283	0
-45.1	136.556	-42.5	141.343	-42.2	122.794	-13.2	0	-0.283	0
-44.9	136.511	-42.3	143.891	-42	144.896	-13.2	0	-0.283	0
-44.7	137.743	-42.1	143.728	-41.8	174.02	-13.2	0	-0.283	0
-44.5	135.941	-41.9	137.574	-41.6	113.313	-13.2	0	-0.283	0
-44.3	137.191	-41.7	145.468	-41.5	191.929	-13.2	0	-0.283	0
-44.1	137.164	-41.5	139.847	-41.3	128.977	-13.2	0	-0.283	0
-43.9	136.135	-41.4	139.191	-41.1	129.839	-13.2	0	-0.283	0
-43.7	137.402	-41.2	141.642	-40.9	159.708	-13.2	0	-0.283	0
-43.5	135.873	-41	143.704	-40.7	183.277	-13.2	0	-0.283	0
-43.3	136.635	-40.8	142.378	-40.5	124.966	-13.2	0	-0.283	0
-43.1	136.583	-40.6	139.645	-40.3	94.1413	-13.2	0	-0.283	0
-42.9	135.97	-40.4	135.258	-40.1	161.898	-13.2	0	-0.283	0
-42.6	136.973	-40.2	144.199	-39.9	154.082	-13.2	0	-0.283	0
-42.4	136.138	-40	142.598	-39.8	159.551	-13.2	0	-0.283	0
-42.2	136.741	-39.8	139.881	-39.6	106.923	-13.2	0	-0.283	0
-42	136.032	-39.6	141.487	-39.4	165.568	-13.2	0	-0.283	0
-41.8	136.667	-39.5	142.863	-39.2	153.522	-13.2	0	-0.283	0
-41.6	136.981	-39.3	142.543	-39	165.334	-13.2	0	-0.283	0
-41.4	135.774	-39.1	140.003	-38.8	111.642	-13.2	0	-0.283	0
-41.2	136.845	-38.9	138.287	-38.6	168.308	-13.2	0	-0.283	0
-41	136.001	-38.7	144.867	-38.4	158.855	-13.2	0	-0.283	0
-40.8	136.689	-38.5	138.798	-38.3	109.345	-13.2	0	-0.283	0
-40.6	136.511	-38.3	141.691	-38.1	168.693	-13.2	0	-0.283	0
-40.4	135.774	-38.1	143.488	-37.9	198.618	-13.2	0	-0.283	0
-40.2	136.305	-37.9	139.798	-37.7	70.4633	-13.2	0	-0.283	0
-40	135.855	-37.8	137.928	-37.5	185.477	-13.2	0	-0.283	0
-39.8	136.386	-37.6	141.807	-37.3	100.287	-13.2	0	-0.283	0
-39.6	135.726	-37.4	139.541	-37.1	147.79	-13.2	0	-0.283	0
-39.4	136.514	-37.2	141.901	-36.9	163.122	-13.2	0	-0.283	0
-39.2	136.464	-37	141.259	-36.7	165.902	-13.2	0	-0.283	0
-39	135.505	-36.8	142.132	-36.6	140.374	-13.2	0	-0.283	0
-38.8	136.451	-36.6	138.779	-36.4	135.52	-13.2	0	-0.283	0
-38.6	135.605	-36.4	139.984	-36.2	126.578	-13.2	0	-0.283	0
-38.4	136.435	-36.2	142.343	-36	161.791	-13.2	0	-0.283	0
-38.2	136.035	-36	138.523	-35.8	121.134	-13.2	0	-0.283	0
-38	135.745	-35.9	142.324	-35.6	175.136	-13.2	0	-0.283	0
-37.8	136.163	-35.7	141.057	-35.4	147.107	-13.2	0	-0.283	0
-37.6	135.389	-35.5	141.52	-35.2	154.764	-13.2	0	-0.283	0
-37.4	136.397	-35.3	142.889	-35	147.143	-13.2	0	-0.283	0
-37.2	135.443	-35.1	141.301	-34.9	129.429	-13.2	0	-0.283	0
-37	136.025	-34.9	135.472	-34.7	150.412	-13.2	0	-0.283	0
-36.8	136.227	-34.7	142.148	-34.5	147.397	-13.2	0	-0.283	0
-36.6	135.267	-34.5	140.551	-34.3	134.441	-13.2	0	-0.283	0
-36.4	136.365	-34.3	138.994	-34.1	123.08	-13.2	0	-0.283	0
-36.2	135.507	-34.1	142.873	-33.9	217.124	-13.2	0	-0.283	0
-36	135.97	-34	143.249	-33.7	141.328	-13.2	0	-0.283	0
-35.8	135.606	-33.8	137.913	-33.5	100.712	-13.2	0	-0.283	0
-35.6	135.366	-33.6	138.513	-33.4	97.8706	-13.2	0	-0.283	0
-35.4	136.13	-33.4	138.691	-33.2	168.862	-13.2	0	-0.283	0
-35.2	135.312	-33.2	141.012	-33	166.686	-13.2	0	-0.283	0
-35	135.563	-33	140.434	-32.8	160.86	-13.2	0	-0.283	0
-34.8	134.926	-32.8	141.863	-32.6	118.468	-13.2	0	-0.283	0
-34.6	136.129	-32.6	139.35	-32.4	161.794	-13.2	0	-0.283	0
-34.4	135.731	-32.4	140.963	-32.2	120.339	-13.2	0	-0.283	0
-34.2	135.022	-32.3	139.383	-32	149.767	-13.2	0	-0.283	0
-34	136.52	-32.1	140.644	-31.8	147.678	-13.2	0	-0.283	0
-33.8	135.212	-31.9	141.365	-31.7	193.501	-13.2	0	-0.283	0
-33.6	135.571	-31.7	141.526	-31.5	122.909	-13.2	0	-0.283	0
-33.4	135.011	-31.5	137.462	-31.3	154.445	-13.2	0	-0.283	0
-33.2	135.068	-31.3	143.501	-31.1	155.708	-13.2	0	-0.283	0
-33	135.751	-31.1	139.501	-30.9	129.489	-13.2	0	-0.283	0
-32.8	134.835	-30.9	138.368	-30.7	112.5	-13.2	0	-0.283	0
-32.6	135.837	-30.7	138.722	-30.5	174.056	-13.2	0	-0.283	0
-32.4	134.893	-30.5	143.807	-30.3	132.838	-13.2	0	-0.283	0
-32.2	135.345	-30.4	136.017	-30.2	139.393	-13.2	0	-0.283	0
-32	135.481	-30.2	140.585	-30	114.772	-13.2	0	-0.283	0
-31.8	135.036	-30	139.939	-29.8	167.054	-13.2	0	-0.283	0
-31.6	135.785	-29.8	138.693	-29.6	133.016	-13.2	0	-0.283	0
-31.4	134.93	-29.6	141.638	-29.4	179.746	-13.2	0	-0.283	0
-31.2	135.74	-29.4	142.19	-29.2	133.954	-13.2	0	-0.283	0
-31	134.782	-29.2	135.185	-29	111.343	-13.2	0	-0.283	0
-30.8	134.833	-29	142.048	-28.8	187.749	-13.2	0	-0.283	0
-30.6	135.465	-28.8	141.329	-28.6	146.251	-13.2	0	-0.283	0
-30.4	134.322	-28.6	139.607	-28.5	130.416	-13.2	0	-0.283	0
-30.2	135.46	-28.5	137.964	-28.3	119.262	-13.2	0	-0.283	0
-30	134.605	-28.3	140.978	-28.1	175.672	-13.2	0	-0.283	0
-29.8	135.315	-28.1	140.301	-27.9	137.064	-13.2	0	-0.283	0
-29.6	135.357	-27.9	138.354	-27.7	153.939	-13.2	0	-0.283	0
-29.4	134.561	-27.7	141.746	-27.5	154.996	-13.2	0	-0.283	0
-29.2	135.509	-27.5	142.441	-27.3	159.682	-13.2	0	-0.283	0
-29	134.25	-27.3	135.65	-27.1	116.636	-13.2	0	-0.283	0
-28.8	135.274	-27.1	139.816	-26.9	131.296	-13.2	0	-0.283	0
-28.6	134.74	-26.9	137.18	-26.8	122.121	-13.2	0	-0.283	0
-28.4	134.393	-26.7	140.467	-26.6	155.705	-13.2	0	-0.283	0
-28.2	135.144	-26.6	139.055	-26.4	158.488	-13.2	185	-0.283	0
-28	134.243	-26.4	143.097	-26.2	181.443	-13.1	1450	-0.283	0
-27.8	135.428	-26.2	139.297	-26	100.58	-12.9	2640	-0.283	0
-27.6	134.307	-26	136.302	-25.8	139.518	-12.7	3300	-0.283	0
-27.4	135.193	-25.8	140.103	-25.6	141.26	-12.5	3310	-0.283	0
-27.2	135.308	-25.6	141.017	-25.4	174.933	-12.4	3290	-0.283	0
-27	133.743	-25.4	135.617	-25.3	118.422	-12.2	2250	-0.283	0
-26.8	134.942	-25.2	140.259	-25.1	152.571	-12	2300	-0.283	0
-26.6	134.292	-25	142.511	-24.9	162.94	-11.8	1670	-0.283	0
-26.4	135.218	-24.9	141.533	-24.7	147.733	-11.6	1520	-0.283	0
-26.2	134.544	-24.7	138.188	-24.5	123.925	-11.4	792	-0.283	0
-26	134.005	-24.5	137.409	-24.3	159.693	-11.2	912	-0.283	0
-25.8	134.516	-24.3	139.229	-24.1	129.102	-11	518	-0.283	0
-25.5	134.098	-24.1	141.268	-23.9	158.105	-10.8	480	-0.283	0
-25.3	135.31	-23.9	139.266	-23.7	130.611	-10.7	143	-0.283	0
-25.1	134.331	-23.7	139.35	-23.6	165.545	-10.5	387	-0.283	0
-24.9	134.728	-23.5	136.661	-23.4	108.56	-10.4	127	-0.283	0
-24.7	134.545	-23.3	138.237	-23.2	156.635	-10.3	378	-0.283	0
-24.5	133.82	-23.1	142.316	-23	150.219	-10.2	64.7	-0.283	0
-24.3	134.944	-23	135.889	-22.8	106.135	-10.1	19.8	-0.283	0
-24.1	134.089	-22.8	139.058	-22.6	184.677	-9.9	102	-0.283	0
-23.9	134.414	-22.6	140.042	-22.4	133.352	-9.73	274	-0.283	0
-23.7	133.608	-22.4	138.789	-22.2	141.33	-9.63	44.1	-0.283	0
-23.5	133.957	-22.2	137.013	-22	128.44	-9.61	29.5	-0.283	0
-23.3	134.829	-22	143.263	-21.9	158.747	-9.53	177	-0.283	0
-23.1	133.965	-21.8	136.733	-21.7	118.322	-9.43	107	-0.283	0
-22.9	134.664	-21.6	138.581	-21.5	174.54	-9.34	465	-0.283	0
-22.7	133.577	-21.4	140.36	-21.3	147.615	-9.26	77.4	-0.283	0
-22.5	134.582	-21.2	137.861	-21.1	113.049	-9.24	0	-0.283	0
-22.3	134.757	-21.1	138.234	-20.9	156.979	-9.23	74.8	-0.283	0
-22.1	133.911	-20.9	142.199	-20.7	193.608	-9.15	449	-0.283	0
-21.9	134.144	-20.7	136.82	-20.5	89.8466	-9.06	125	-0.283	0
-21.7	133.396	-20.5	140.936	-20.4	182.702	-8.96	299	-0.283	0
-21.5	134.4	-20.3	137.575	-20.2	126.547	-8.88	49.8	-0.283	0
-21.3	133.665	-20.1	139.667	-20	145.539	-8.87	0	-0.283	0
-21.1	133.941	-19.9	137.086	-19.8	133.605	-8.85	56.6	-0.283	0
-20.9	134.361	-19.7	137.658	-19.6	153.681	-8.77	340	-0.283	0
-20.7	133.76	-19.5	141.742	-19.4	136.449	-8.68	83.5	-0.283	0
-20.5	134.422	-19.4	137.193	-19.2	140.384	-8.58	161	-0.283	0
-20.3	133.411	-19.2	137.537	-19	147.106	-8.49	86.9	-0.283	0
-20.1	134.551	-19	142.438	-18.8	174.171	-8.4	360	-0.283	0
-19.9	133.739	-18.8	136.572	-18.7	118.104	-8.31	60	-0.283	0
-19.7	133.114	-18.6	136.755	-18.5	113.412	-8.3	0	-0.283	0
-19.5	134.257	-18.4	135.592	-18.3	111.24	-8.29	66.7	-0.283	0
-19.3	133.29	-18.2	141.279	-18.1	192.727	-8.21	400	-0.283	0
-19.1	133.94	-18	138.05	-17.9	131.6	-8.11	107	-0.283	0
-18.9	133.47	-17.8	139.874	-17.7	151.807	-8.02	239	-0.283	0
-18.7	134.355	-17.6	141.361	-17.5	180.235	-7.92	90.8	-0.283	0
-18.5	134.059	-17.5	141.048	-17.3	142.147	-7.83	305	-0.283	0
-18.3	132.932	-17.3	133.298	-17.1	119.722	-7.74	79.1	-0.283	0
-18.1	134.126	-17.1	137.346	-17	124.74	-7.63	170	-0.283	0
-17.9	133.164	-16.9	139.248	-16.8	171.78	-7.46	34.8	-0.283	0
-17.7	134.125	-16.7	139.737	-16.6	111.157	-7.36	17.6	-0.283	0
-17.5	133.529	-16.5	135.167	-16.4	150.496	-7.25	113	-0.283	0
-17.3	133.087	-16.3	141.13	-16.2	153.613	-7.07	126	-0.283	0
-17.1	133.555	-16.1	135.862	-16	135.093	-6.9	157	-0.283	0
-16.9	132.998	-15.9	138.652	-15.8	128.335	-6.79	52.1	-0.283	0
-16.7	134.051	-15.7	139.814	-15.6	150.654	-6.7	170	-0.283	0
-16.5	132.74	-15.6	133.892	-15.5	102.895	-6.6	137	-0.283	0
-16.3	134.088	-15.4	141.278	-15.3	203.211	-6.51	655	-0.283	0
-16.1	134.146	-15.2	144.944	-15.1	177.343	-6.43	109	-0.283	0
-15.9	132.925	-15	133.802	-14.9	111.769	-6.41	0	-0.283	0
-15.7	133.741	-14.8	137.082	-14.7	126.442	-6.4	18.5	-0.283	0
-15.5	132.52	-14.6	138.329	-14.5	169.412	-6.32	111	-0.283	0
-15.3	133.842	-14.4	137.61	-14.3	97.7781	-6.22	85.3	-0.283	0
-15.1	133.395	-14.2	137.792	-14.1	178.009	-6.13	400	-0.283	0
-14.9	132.842	-14	139.561	-13.9	128.498	-6.04	100	-0.283	0
-14.7	133.432	-13.8	134.064	-13.8	139.127	-5.94	201	-0.283	0
-14.5	132.641	-13.7	139.955	-13.6	136.386	-5.85	72.5	-0.283	0
-14.3	133.712	-13.5	138.255	-13.4	149.285	-5.75	233	-0.283	0
-14.1	132.867	-13.3	139.984	-13.2	159.217	-5.66	73.7	-0.283	0
-13.9	133.585	-13.1	137.153	-13	152.113	-5.56	209	-0.283	0
-13.7	133.395	-12.9	136.264	-12.8	99.1195	-5.47	60.2	-0.283	0
-13.5	132.493	-12.7	136.965	-12.6	156.141	-5.38	153	-0.283	0
-13.3	133.756	-12.5	141.481	-12.4	150.697	-5.28	67.9	-0.283	0
-13.1	132.634	-12.3	138.614	-12.2	169.549	-5.19	255	-0.283	0
-12.9	133.114	-12.1	134.512	-12.1	93.219	-5.09	102	-0.283	0
-12.7	132.883	-12	138.239	-11.9	166.867	-5	358	-0.283	0
-12.5	133.054	-11.8	136.979	-11.7	122.676	-4.9	89.2	-0.283	0
-12.3	133.03	-11.6	136.053	-11.5	134.755	-4.8	213	-0.283	0
-12.1	132.641	-11.4	143.515	-11.3	208.678	-4.63	243	-0.283	0
-11.9	133.751	-11.2	139.563	-11.1	128.03	-4.54	35.5	-0.283	0
-11.7	132.101	-11	131.997	-10.9	115.258	-4.53	0	-0.283	0
-11.5	133.597	-10.8	139.812	-10.7	133.331	-4.51	50.7	-0.283	0
-11.3	133.147	-10.6	136.498	-10.6	171.011	-4.43	304	-0.283	0
-11.1	132.084	-10.4	138.662	-10.4	126.003	-4.34	92.4	-0.283	0
-10.9	132.839	-10.2	137.251	-10.2	155.534	-4.24	251	-0.283	0
-10.7	131.976	-10.1	136.325	-9.99	98.6683	-4.15	48.8	-0.283	0
-10.5	133.417	-9.87	135.57	-9.8	145.654	-4.06	42.5	-0.283	0
-10.3	132.579	-9.68	136.361	-9.61	118.82	-3.96	73.6	-0.283	0
-10.1	133.044	-9.49	138.77	-9.42	167.946	-3.87	399	-0.283	0
-9.86	132.953	-9.3	141.381	-9.23	165.136	-3.77	99.8	-0.283	0
-9.66	131.983	-9.11	135.756	-9.05	157.642	-3.68	200	-0.283	0
-9.46	133.349	-8.92	138.519	-8.86	114.988	-3.58	77.2	-0.283	0
-9.25	132.366	-8.73	136.772	-8.67	162.086	-3.49	264	-0.283	0
-9.05	133.117	-8.54	140.278	-8.48	153.503	-3.4	68.6	-0.283	0
-8.85	132.335	-8.35	135.561	-8.29	140.368	-3.3	148	-0.283	0
-8.65	132.197	-8.16	136.317	-8.1	110.756	-3.21	75.1	-0.283	0
-8.45	132.918	-7.97	136.376	-7.91	158.878	-3.11	302	-0.283	0
-8.25	131.763	-7.78	137.053	-7.73	122.471	-3.02	121	-0.283	0
-8.05	132.978	-7.59	140.707	-7.54	185.256	-2.92	421	-0.283	0
-7.85	132.261	-7.4	138.809	-7.35	144.224	-2.84	70.2	-0.283	0
-7.65	132.844	-7.21	132.23	-7.16	106.497	-2.83	0	-0.283	0
-7.44	132.535	-7.02	137.146	-6.97	119.039	-2.82	53.8	-0.283	0
-7.24	132.055	-6.83	138.441	-6.78	183.115	-2.74	323	-0.283	0
-7.04	133.014	-6.64	138.34	-6.6	116.486	-2.64	75.1	-0.283	0
-6.84	131.536	-6.45	134.83	-6.41	150.718	-2.55	128	-0.283	0
-6.64	132.436	-6.26	137.879	-6.22	121.203	-2.45	76.5	-0.283	0
-6.44	132.289	-6.07	136.167	-6.03	160.621	-2.35	339	-0.283	0
-6.24	132.26	-5.88	141.432	-5.84	171.694	-2.18	101	-0.283	0
-6.04	132.403	-5.69	134.124	-5.65	117.211	-2.09	7.69	-0.283	0
-5.83	131.902	-5.5	135.521	-5.46	122.787	-2.07	0	-0.283	0
-5.63	132.669	-5.31	133.779	-5.28	104.736	-2.06	80.7	-0.283	0
-5.43	131.683	-5.12	140.546	-5.09	194.676	-1.97	495	-0.283	0
-5.23	132.63	-4.93	141.848	-4.9	172.838	-1.8	142	-0.283	0
-5.03	132.506	-4.74	134.39	-4.71	117.298	-1.71	10.2	-0.283	0
-4.83	131.671	-4.55	132.111	-4.52	95.8366	-1.68	78.4	-0.283	0
-4.63	132.259	-4.36	142.084	-4.33	193.758	-1.6	470	-0.283	0
-4.43	131.747	-4.17	138.121	-4.15	149.635	-1.52	78.4	-0.283	0
-4.23	132.256	-3.98	132.129	-3.96	97.387	-1.51	0	-0.283	0
-4.02	131.424	-3.79	135.989	-3.77	132	-1.5	72.9	-0.283	0
-3.82	132.43	-3.6	140.713	-3.58	184.086	-1.41	437	-0.283	0
-3.62	132.693	-3.41	138.988	-3.39	154.846	-1.32	118	-0.283	0
-3.42	131.558	-3.23	138.028	-3.2	168.625	-1.23	268	-0.283	0
-3.22	132.35	-3.04	132.565	-3.02	78.4542	-1.14	44.7	-0.283	0
-3.02	131.221	-2.85	133.776	-2.83	132.258	-1.13	0	-0.283	0
-2.82	131.897	-2.66	137.594	-2.64	142.142	-1.12	52	-0.283	0
-2.62	131.613	-2.47	137.547	-2.45	156.885	-1.04	312	-0.283	0
-2.41	131.782	-2.28	136.975	-2.26	142.51	-0.942	91.6	-0.283	0
-2.21	131.912	-2.09	137.73	-2.07	152.22	-0.848	238	-0.283	0
-2.01	131.076	-1.9	134.653	-1.88	127.856	-0.754	93.1	-0.283	0
-1.81	131.903	-1.71	138.487	-1.7	162.987	-0.66	321	-0.283	0
-1.61	130.386	-1.52	133.035	-1.51	116.072	-0.565	89.5	-0.283	0
-1.41	131.444	-1.33	137.169	-1.32	151.425	-0.471	216	-0.283	0
-1.21	131.143	-1.14	136.921	-1.13	148.864	-0.389	36.1	-0.283	0
-1.01	129.465	-0.949	132.561	-0.942	127.196	-0.377	0	-0.283	0
-0.805	129.822	-0.759	130.125	-0.754	79.7822	-0.365	97.2	-0.283	0
-0.604	128.947	-0.569	137.918	-0.565	193.154	-0.283	583	-0.283	0
-0.403	128.832	-0.379	133.852	-0.377	142.434	-0.2	97.2	-0.272	1780
-0.202	126.471	-0.19	129.346	-0.188	122.388	-0.188	0	-0.177	17400
-0.000637	126.216	1.16e-12	129.505	-6.96e-13	130.716	-0.177	8.26	-6.94e-17	44100
0.201	127.711	0.19	132.483	0.188	145.282	-0.082	105	0.177	16900
0.402	128.049	0.379	134.051	0.377	160.457	0.0835	339	0.272	1690
0.603	129.892	0.569	135.012	0.565	139.673	0.178	55.1	0.283	0
0.804	129.2	0.759	132.474	0.754	130.681	0.19	0	0.283	0
1.01	130.394	0.949	132.741	0.942	104.895	0.202	102	0.283	0
1.21	131.113	1.14	141.291	1.13	202.603	0.284	613	0.283	0
1.41	130.63	1.33	134.268	1.32	125.925	0.367	102	0.283	0
1.61	130.787	1.52	132.875	1.51	107.62	0.378	0	0.283	0
1.81	131.01	1.71	135.232	1.7	133.715	0.39	41.8	0.283	0
2.01	131.971	1.9	138.845	1.88	165.83	0.472	251	0.283	0
2.21	131.086	2.09	133.953	2.07	119.412	0.567	80.7	0.283	0
2.41	132.464	2.28	138.529	2.26	157.543	0.661	233	0.283	0
2.61	132.046	2.47	136.781	2.45	137.367	0.755	90.6	0.283	0
2.82	131.38	2.66	138.113	2.64	173.315	0.85	310	0.283	0
3.02	132.159	2.85	135.471	2.83	109.983	0.932	51.7	0.283	0
3.22	131.101	3.04	132.321	3.02	118.449	0.944	0	0.283	0
3.42	132.439	3.23	135.253	3.2	109.178	0.956	101	0.283	0
3.62	131.781	3.41	142.623	3.39	207.411	1.04	609	0.283	0
3.82	132.173	3.6	137.36	3.58	148.038	1.13	104	0.283	0
4.02	132.453	3.79	136.498	3.77	133.827	1.23	15.5	0.283	0
4.22	131.156	3.98	133.947	3.96	110.398	1.32	43.3	0.283	0
4.43	132.686	4.17	137.804	4.15	158.412	1.42	244	0.283	0
4.63	131.816	4.36	137.978	4.33	147.966	1.51	47.3	0.283	0
4.83	132.421	4.55	135.417	4.52	129.477	1.6	39.7	0.283	0
5.03	132.266	4.74	134.571	4.71	106.491	1.7	103	0.283	0
5.23	132.156	4.93	140.84	4.9	190.498	1.79	580	0.283	0
5.43	132.597	5.12	139.26	5.09	151.064	1.89	126	0.283	0
5.63	131.637	5.31	138.297	5.28	162.087	1.98	176	0.283	0
5.83	132.704	5.5	134.238	5.46	118.805	2.06	29.3	0.283	0
6.03	131.437	5.69	138.361	5.65	136.587	2.09	59.7	0.283	0
6.24	132.334	5.88	136.482	5.84	161.395	2.17	359	0.283	0
6.44	132.962	6.07	137.456	6.03	129.143	2.26	64.2	0.283	0
6.64	131.762	6.26	134.016	6.22	135.208	2.36	26.6	0.283	0
6.84	132.667	6.45	137.081	6.41	102.734	2.45	57	0.283	0
7.04	132.159	6.64	136.002	6.6	167.036	2.55	315	0.283	0
7.24	132.806	6.83	141.048	6.78	150.518	2.64	67.6	0.283	0
7.44	132.139	7.02	136.244	6.97	146.047	2.74	90.3	0.283	0
7.64	132.244	7.21	134.292	7.16	105.478	2.83	61.6	0.283	0
7.85	132.971	7.4	138.027	7.35	156.351	2.92	280	0.283	0
8.05	131.915	7.59	140.744	7.54	152.83	3.02	89.2	0.283	0
8.25	132.593	7.78	136.366	7.73	155.046	3.11	255	0.283	0
8.45	132.269	7.97	138.023	7.91	148.284	3.19	42.6	0.283	0
8.65	132.899	8.16	133.386	8.1	115.453	3.21	0	0.283	0
8.85	132.805	8.35	136.58	8.29	97.7519	3.22	90.4	0.283	0
9.05	132.335	8.54	139.141	8.48	194.795	3.3	542	0.283	0
9.25	133.245	8.73	138.377	8.67	121.746	3.39	123	0.283	0
9.45	132.272	8.92	137.119	8.86	167.357	3.49	198	0.283	0
9.66	132.674	9.11	137.976	9.05	122.133	3.58	116	0.283	0
9.86	132.582	9.3	139.458	9.23	181.899	3.68	497	0.283	0
10.1	132.81	9.49	139.701	9.42	148.397	3.77	99.8	0.283	0
10.3	132.961	9.68	134.921	9.61	136.137	3.88	103	0.283	0
10.5	132.4	9.87	141.242	9.8	159.103	4.04	26	0.283	0
10.7	133.296	10.1	133.474	9.99	123.53	4.14	1.51	0.283	0
10.9	132.381	10.2	135.245	10.2	100.477	4.16	13	0.283	0
11.1	133.263	10.4	135.126	10.4	132.469	4.24	78.2	0.283	0
11.3	132.918	10.6	140.148	10.6	136.511	4.34	89.2	0.283	0
11.5	132.271	10.8	139.66	10.7	186.959	4.45	464	0.283	0
11.7	132.805	11	138.737	10.9	127.891	4.62	139	0.283	0
11.9	132.531	11.2	138.115	11.1	178.137	4.81	150	0.283	0
12.1	133.819	11.4	138.516	11.3	142.641	4.99	239	0.283	0
12.3	132.632	11.6	133.525	11.5	100.783	5.09	46.6	0.283	0
12.5	133.184	11.8	136.392	11.7	123.195	5.19	57.8	0.283	0
12.7	133.24	12	139.524	11.9	149.461	5.28	50.4	0.283	0
12.9	132.388	12.1	137.531	12.1	150.923	5.39	248	0.283	0
13.1	134.011	12.3	141.98	12.2	169.74	5.57	127	0.283	0
13.3	132.716	12.5	138.959	12.4	189.775	5.74	425	0.283	0
13.5	133.151	12.7	134.839	12.6	78.4192	5.84	70.4	0.283	0
13.7	132.798	12.9	134.716	12.8	125.206	5.85	0	0.283	0
13.9	133.1	13.1	141.682	13	151.9	5.86	56.1	0.283	0
14.1	133.761	13.3	137.424	13.2	162.978	5.94	337	0.283	0
14.3	132.695	13.5	139.319	13.4	151.195	6.03	56.1	0.283	0
14.5	133.535	13.7	135.067	13.6	126.375	6.04	0	0.283	0
14.7	132.534	13.8	137.592	13.8	96.3861	6.05	112	0.283	0
14.9	133.879	14	139.878	13.9	196.491	6.13	671	0.283	0
15.1	133.86	14.2	140.035	14.1	148.897	6.21	112	0.283	0
15.3	132.614	14.4	135.417	14.3	139.831	6.23	0	0.283	0
15.5	133.587	14.6	136.628	14.5	98.5499	6.24	34.8	0.283	0
15.7	132.907	14.8	139.438	14.7	172.023	6.32	209	0.283	0
15.9	133.683	15	138.67	14.9	130.86	6.41	115	0.283	0
16.1	133.384	15.2	138.94	15.1	181.689	6.51	478	0.283	0
16.3	133.4	15.4	139.017	15.3	138.328	6.6	80.4	0.283	0
16.5	133.79	15.6	136.104	15.5	126.539	6.7	3.86	0.283	0
16.7	133.268	15.7	142.345	15.6	155.01	6.79	56.4	0.283	0
16.9	133.782	15.9	137.377	15.8	154.447	6.89	335	0.283	0
17.1	132.905	16.1	135.327	16	113.965	6.98	65.3	0.283	0
17.3	133.979	16.3	137.288	16.2	137.401	7.09	64.8	0.283	0
17.5	133.9	16.5	139.526	16.4	135.219	7.26	83.3	0.283	0
17.7	133.363	16.7	139.468	16.6	181.09	7.44	173	0.283	0
17.9	133.788	16.9	138.142	16.8	102.958	7.54	27.6	0.283	0
18.1	132.695	17.1	135.305	17	139.92	7.56	30.8	0.283	0
18.3	133.842	17.3	137.794	17.1	132.305	7.64	185	0.283	0
18.5	133.777	17.5	140.047	17.3	155.125	7.74	143	0.283	0
18.7	134.3	17.6	144.262	17.5	191.152	7.83	674	0.283	0
18.9	133.793	17.8	135.635	17.7	142.244	7.91	112	0.283	0
19.1	133.073	18	136.548	17.9	122.739	7.92	0	0.283	0
19.3	134.749	18.2	139.504	18.1	131.036	7.94	41.9	0.283	0
19.5	133.527	18.4	141.743	18.3	172.511	8.02	252	0.283	0
19.7	133.812	18.6	136.937	18.5	123.028	8.11	59.9	0.283	0
19.9	133.654	18.8	136.68	18.7	148.724	8.21	108	0.283	0
20.1	133.713	19	135.762	18.8	114.123	8.3	40.7	0.283	0
20.3	134.211	19.2	140.631	19	143.277	8.4	136	0.283	0
20.5	133.422	19.4	139.857	19.2	141.4	8.49	129	0.283	0
20.7	134.502	19.5	142.656	19.4	185.501	8.58	641	0.283	0
20.9	133.412	19.7	134.939	19.6	138.725	8.67	107	0.283	0
21.1	134.276	19.9	138.203	19.8	137.045	8.68	0	0.283	0
21.3	134.237	20.1	138.149	20	101.119	8.69	60.1	0.283	0
21.5	133.474	20.3	139.583	20.2	186.905	8.77	360	0.283	0
21.7	134.946	20.5	140.616	20.4	127.327	8.87	65.9	0.283	0
21.9	133.507	20.7	136.935	20.5	146.255	8.96	34.7	0.283	0
22.1	134.421	20.9	139.37	20.7	147.024	9.06	49.5	0.283	0
22.3	134.284	21.1	140.117	20.9	158.458	9.15	262	0.283	0
22.5	133.775	21.2	136.454	21.1	119.1	9.24	70.7	0.283	0
22.7	134.207	21.4	138.667	21.3	145.131	9.34	162	0.283	0
22.9	133.788	21.6	138.831	21.5	133.316	9.43	94	0.283	0
23.1	134.853	21.8	143.863	21.7	177.27	9.54	434	0.283	0
23.3	134.185	22	140.585	21.9	179.992	9.7	260	0.283	0
23.5	134.607	22.2	136.985	22	129.287	9.8	32.1	0.283	0
23.7	134.189	22.4	135.624	22.2	83.8465	9.81	0	0.283	0
23.9	133.598	22.6	139.979	22.4	172.494	9.82	26.3	0.283	0
24.1	135.049	22.8	136.913	22.6	127.139	9.9	158	0.283	0
24.3	134.122	23	140.222	22.8	137.733	10	92.8	0.283	0
24.5	134.626	23.1	139.042	23	156.065	10.1	399	0.283	0
24.7	133.993	23.3	140.916	23.2	142.284	10.2	88	0.283	0
24.9	133.894	23.5	138.434	23.4	138.031	10.3	178	0.283	0
25.1	134.946	23.7	139.272	23.6	164.277	10.5	370	0.283	0
25.3	134.347	23.9	138.114	23.7	153.683	10.7	376	0.283	0
25.5	135.241	24.1	140.187	23.9	108.511	10.8	173	0.283	0
25.7	133.941	24.3	140.777	24.1	160.942	11	614	0.283	0
26	134.502	24.5	138.048	24.3	148.511	11.2	893	0.283	0
26.2	134.993	24.7	139.317	24.5	149.759	11.4	1180	0.283	0
26.4	134.499	24.9	137.872	24.7	131.948	11.6	1090	0.283	0
26.6	135.329	25	141.708	24.9	150.601	11.8	1870	0.283	0
26.8	134.094	25.2	138.782	25.1	118.196	12	1710	0.283	0
27	134.439	25.4	137.199	25.3	140.019	12.2	2590	0.283	0
27.2	134.342	25.6	142.346	25.4	152.301	12.4	3050	0.283	0
27.4	135.056	25.8	141.306	25.6	205.514	12.5	3870	0.283	0
27.6	135.038	26	133.676	25.8	84.5536	12.7	2940	0.283	0
27.8	134.143	26.2	142.117	26	147.345	12.9	2890	0.283	0
28	135.37	26.4	140.61	26.2	139.902	13.1	1350	0.283	0
28.2	134.633	26.6	141.658	26.4	193.236	13.2	159	0.283	0
28.4	135.244	26.7	140.923	26.6	138.236	13.2	0	0.283	0
28.6	135.037	26.9	138.437	26.8	162.057	13.2	0	0.283	0
28.8	134.135	27.1	135.004	26.9	101.714	13.2	0	0.283	0
29	134.956	27.3	139.167	27.1	105.853	13.2	0	0.283	0
29.2	134.686	27.5	141.457	27.3	170.654	13.2	0	0.283	0
29.4	135.362	27.7	139.563	27.5	163.194	13.2	0	0.283	0
29.6	134.615	27.9	137.115	27.7	105.466	13.2	0	0.283	0
29.8	135.111	28.1	143.881	27.9	167.412	13.2	0	0.283	0
30	135.428	28.3	140.621	28.1	160.727	13.2	0	0.283	0
30.2	134.739	28.5	140.402	28.3	171.025	13.2	0	0.283	0
30.4	135.358	28.6	137.285	28.5	105.438	13.2	0	0.283	0
30.6	134.523	28.8	138.102	28.6	152.073	13.2	0	0.283	0
30.8	135.646	29	140.394	28.8	135.25	13.2	0	0.283	0
31	135.151	29.2	138.949	29	117.336	13.2	0	0.283	0
31.2	134.944	29.4	141.002	29.2	158.344	13.2	0	0.283	0
31.4	135.908	29.6	144.017	29.4	165.292	13.2	0	0.283	0
31.6	134.515	29.8	136	29.6	169.766	13.2	0	0.283	0
31.8	135.523	30	142.971	29.8	122.996	13.2	0	0.283	0
32	134.833	30.2	139.874	30	161.884	13.2	0	0.283	0
32.2	135.418	30.4	138.405	30.2	127.233	13.2	0	0.283	0
32.4	135.863	30.5	138.494	30.3	144.336	13.2	0	0.283	0
32.6	134.783	30.7	142.359	30.5	135.951	13.2	0	0.283	0
32.8	135.731	30.9	137.802	30.7	139.541	13.2	0	0.283	0
33	134.77	31.1	141.26	30.9	131.126	13.2	0	0.283	0
33.2	135.872	31.3	141.831	31.1	167.776	13.2	0	0.283	0
33.4	135.439	31.5	139.572	31.3	137.47	13.2	0	0.283	0
33.6	134.996	31.7	137.089	31.5	153.413	13.2	0	0.283	0
33.8	136.167	31.9	140.922	31.7	124.906	13.2	0	0.283	0
34	134.976	32.1	142.11	31.8	179.898	13.2	0	0.283	0
34.2	135.637	32.3	143.216	32	126.944	13.2	0	0.283	0
34.4	135.131	32.4	139.012	32.2	189.706	13.2	0	0.283	0
34.6	135.707	32.6	140.453	32.4	122.387	13.2	0	0.283	0
34.8	135.896	32.8	137.444	32.6	137.205	13.2	0	0.283	0
35	135.033	33	139.045	32.8	112.844	13.2	0	0.283	0
35.2	136.488	33.2	142.041	33	159.371	13.2	0	0.283	0
35.4	135.376	33.4	142.334	33.2	172.622	13.2	0	0.283	0
35.6	136.242	33.6	139.605	33.4	138.043	13.2	0	0.283	0
35.8	135.712	33.8	139.897	33.5	104.902	13.2	0	0.283	0
36	135.064	34	138.009	33.7	178.219	13.2	0	0.283	0
36.2	136.223	34.1	141.957	33.9	141.659	13.2	0	0.283	0
36.4	134.882	34.3	138.748	34.1	133.348	13.2	0	0.283	0
36.6	136.077	34.5	141.12	34.3	121.649	13.2	0	0.283	0
36.8	135.86	34.7	138.801	34.5	152.906	13.2	0	0.283	0
37	135.929	34.9	140.813	34.7	126.212	13.2	0	0.283	0
37.2	136.108	35.1	141.693	34.9	160.199	13.2	0	0.283	0
37.4	135.67	35.3	144.955	35	185.714	13.2	0	0.283	0
37.6	136.388	35.5	139.375	35.2	134.846	13.2	0	0.283	0
37.8	135.351	35.7	144.755	35.4	172.601	13.2	0	0.283	0
38	136.477	35.9	140.425	35.6	158.311	13.2	0	0.283	0
38.2	136.246	36	137.577	35.8	153.157	13.2	0	0.283	0
38.4	135.706	36.2	140.413	36	116.626	13.2	0	0.283	0
38.6	136.273	36.4	136.794	36.2	131.793	13.2	0	0.283	0
38.8	135.357	36.6	139.73	36.4	83.8774	13.2	0	0.283	0
39	136.25	36.8	145.352	36.6	165.714	13.2	0	0.283	0
39.2	135.8	37	142.1	36.7	181.577	13.2	0	0.283	0
39.4	136.689	37.2	139.576	36.9	184.595	13.2	0	0.283	0
39.6	136.347	37.4	142.359	37.1	117.095	13.2	0	0.283	0
39.8	135.485	37.6	138.126	37.3	138.576	13.2	0	0.283	0
40	136.699	37.8	141.141	37.5	128.618	13.2	0	0.283	0
40.2	135.612	37.9	136.287	37.7	133.602	13.2	0	0.283	0
40.4	137.059	38.1	145.691	37.9	134.676	13.2	0	0.283	0
40.6	136.663	38.3	143.038	38.1	203.414	13.2	0	0.283	0
40.8	135.464	38.5	136.843	38.3	119.553	13.2	0	0.283	0
41	136.598	38.7	143.041	38.4	141.457	13.2	0	0.283	0
41.2	135.918	38.9	141.059	38.6	150.911	13.2	0	0.283	0
41.4	136.49	39.1	137.728	38.8	139.195	13.2	0	0.283	0
41.6	136.444	39.3	145.401	39	139.18	13.2	0	0.283	0
41.8	136.72	39.5	143.393	39.2	180.778	13.2	0	0.283	0
42	136.818	39.6	141.039	39.4	171.481	13.2	0	0.283	0
42.2	135.888	39.8	138.773	39.6	117.788	13.2	0	0.283	0
42.4	137.037	40	140.624	39.8	120.926	13.2	0	0.283	0
42.6	135.997	40.2	143.476	39.9	169.735	13.2	0	0.283	0
42.8	136.543	40.4	142.649	40.1	119.045	13.2	0	0.283	0
43.1	136.718	40.6	138.828	40.3	174.449	13.2	0	0.283	0
43.3	136.069	40.8	139.313	40.5	128.169	13.2	0	0.283	0
43.5	137.199	41	139.443	40.7	151.459	13.2	0	0.283	0
43.7	136.41	41.2	144.436	40.9	140.062	13.2	0	0.283	0
43.9	136.373	41.4	136.081	41.1	101.737	13.2	0	0.283	0
44.1	136.509	41.5	143.829	41.3	158.825	13.2	0	0.283	0
44.3	137.348	41.7	146.989	41.5	168.832	13.2	0	0.283	0
44.5	136.764	41.9	138.1	41.6	181.363	13.2	0	0.283	0
44.7	136.194	42.1	142.947	41.8	140.464	13.2	0	0.283	0
44.9	137.565	42.3	146.401	42	172.263	13.2	0	0.283	0
45.1	136.113	42.5	135.006	42.2	111.978	13.2	0	0.283	0
45.3	136.851	42.7	140.061	42.4	131.818	13.2	0	0.283	0
45.5	137.448	42.9	140.002	42.6	146.267	13.2	0	0.283	0
45.7	136.795	43.1	144.491	42.8	149.042	13.2	0	0.283	0
45.9	137.349	43.3	140.186	43	126.984	13.2	0	0.283	0
46.1	136.273	43.4	142.062	43.2	156.012	13.2	0	0.283	0
46.3	136.76	43.6	142.221	43.3	109.048	13.2	0	0.283	0
46.5	136.818	43.8	142.315	43.5	224.299	13.2	0	0.283	0
46.7	136.878	44	142.278	43.7	101.305	13.2	0	0.283	0
46.9	137.235	44.2	142.626	43.9	128.946	13.2	0	0.283	0
47.1	136.946	44.4	140.784	44.1	182.718	13.2	0	0.283	0
47.3	137.496	44.6	141.05	44.3	163.317	13.2	0	0.283	0
47.5	136.629	44.8	141.146	44.5	138.93	13.2	0	0.283	0
47.7	137.576	45	143.739	44.7	131.487	13.2	0	0.283	0
47.9	136.934	45.2	137.178	44.8	111.309	13.2	0	0.283	0
48.1	136.714	45.3	142.554	45	170.575	13.2	0	0.283	0
48.3	138.151	45.5	146.695	45.2	145.3	13.2	0	0.283	0
48.5	136.699	45.7	143.914	45.4	177.962	13.2	0	0.283	0
48.7	137.664	45.9	141.48	45.6	149.364	13.2	0	0.283	0
48.9	136.884	46.1	141.798	45.8	172.375	13.2	0	0.283	0
49.1	136.812	46.3	137.13	46	115.396	13.2	0	0.283	0
49.3	137.835	46.5	142.661	46.2	131.629	13.2	0	0.283	0
49.5	136.926	46.7	141.089	46.4	142.688	13.2	0	0.283	0
49.7	137.961	46.9	144.244	46.5	122.159	13.2	0	0.283	0
49.9	136.694	47	143.641	46.7	145.211	13.2	0	0.283	0
50.1	137.712	47.2	140.873	46.9	168.537	13.2	0	0.283	0
50.3	137.711	47.4	138.577	47.1	149.54	13.2	0	0.283	0
50.5	136.878	47.6	144.601	47.3	93.5026	13.2	0	0.283	0
50.7	138.472	47.8	143.357	47.5	203.513	13.2	0	0.283	0
50.9	136.648	48	139.318	47.7	111.611	13.2	0	0.283	0
51.1	137.579	48.2	139.899	47.9	105.831	13.2	0	0.283	0
51.3	137.802	48.4	148.005	48.1	198.191	13.2	0	0.283	0
51.5	137.387	48.6	142.8	48.2	199.951	13.2	0	0.283	0
51.7	137.653	48.8	140.226	48.4	175.337	13.2	0	0.283	0
51.9	137.07	48.9	142.035	48.6	289.858	13.2	0	0.283	0
52.1	138.253	49.1	143.492	48.8	265.371	13.2	0	0.283	0
52.3	136.886	49.3	140.199	49	322.54	13.2	0	0.283	0
52.5	137.972	49.5	142.787	49.2	444.943	13.2	0	0.283	0
52.7	138.178	49.7	142.939	49.4	555.668	13.2	0	0.283	0
52.9	137.242	49.9	139.616	49.6	694.279	13.2	0	0.283	0
53.1	138.422	50.1	145.536	49.7	871.845	13.2	0	0.283	0
53.3	137.482	50.3	143.795	49.9	1030	13.2	0	0.283	0
53.5	138.221	50.5	142.41	50.1	1230	13.2	0	0.283	0
53.7	137.675	50.7	141.534	50.3	1350	13.2	0	0.283	0
53.9	137.496	50.8	143.144	50.5	1470	13.2	0	0.283	0
54.1	137.862	51	138.32	50.7	1430	13.2	0	0.283	0
54.3	137.669	51.2	144.591	50.9	949.791	13.2	0	0.283	0
54.5	138.754	51.4	145.803	51	127.122	13.2	0	0.283	0
54.7	137.102	51.6	143.115	51	0	13.2	0	0.283	0
54.9	137.963	51.8	139.401	51	0	13.2	0	0.283	0
55.1	138.962	52	146.251	51	0	13.2	0	0.283	0
55.3	137.219	52.2	139.361	51	0	13.2	0	0.283	0
55.5	138.269	52.4	139.992	51	0	13.2	0	0.283	0
55.7	137.757	52.6	146.548	51	0	13.2	0	0.283	0
56	138.58	52.7	144.638	51	0	13.2	0	0.283	0
56.2	138.207	52.9	140.743	51	0	13.2	0	0.283	0
56.4	137.763	53.1	141.818	51	0	13.2	0	0.283	0
56.6	138.663	53.3	141.945	51	0	13.2	0	0.283	0
56.8	137.524	53.5	143.227	51	0	13.2	0	0.283	0
57	138.51	53.7	140.414	51	0	13.2	0	0.283	0
57.2	137.852	53.9	144.821	51	0	13.2	0	0.283	0
57.4	138.173	54.1	139.924	51	0	13.2	0	0.283	0
57.6	138.722	54.3	145.908	51	0	13.2	0	0.283	0
57.8	137.849	54.4	145.768	51	0	13.2	0	0.283	0
58	138.957	54.6	143.427	51	0	13.2	0	0.283	0
58.2	138.093	54.8	141.219	51	0	13.2	0	0.283	0
58.4	138.62	55	146.343	51	0	13.2	0	0.283	0
58.6	138.673	55.2	140.658	51	0	13.2	0	0.283	0
58.8	137.966	55.4	143.99	51	0	13.2	0	0.283	0
59	138.914	55.6	140.907	51	0	13.2	0	0.283	0
59.2	138.206	55.8	143.873	51	0	13.2	0	0.283	0
59.4	138.82	56	145.795	51	0	13.2	0	0.283	0
59.6	137.976	56.2	140.032	51	0	13.2	0	0.283	0
59.8	138.395	56.3	142.455	51	0	13.2	0	0.283	0
60	139.178	56.5	147.182	51	0	13.2	0	0.283	0
60.2	137.821	56.7	140.18	51	0	13.2	0	0.283	0
60.4	139.156	56.9	142.706	51	0	13.2	0	0.283	0
60.6	138.324	57.1	141.189	51	0	13.2	0	0.283	0
60.8	138.857	57.3	145.656	51	0	13.2	0	0.283	0
61	139.234	57.5	145.496	51	0	13.2	0	0.283	0
61.2	138.027	57.7	142.434	51	0	13.2	0	0.283	0
61.4	139.154	57.9	140.758	51	0	13.2	0	0.283	0
61.6	138.349	58.1	146.705	51	0	13.2	0	0.283	0
61.8	139.175	58.2	142.896	51	0	13.2	0	0.283	0
62	138.891	58.4	142.779	51	0	13.2	0	0.283	0
62.2	138.672	58.6	147.933	51	0	13.2	0	0.283	0
62.4	139.221	58.8	142.269	51	0	13.2	0	0.283	0
62.6	137.99	59	138.838	51	0	13.2	0	0.283	0
62.8	139.555	59.2	146.819	51	0	13.2	0	0.283	0
63	138.819	59.4	142.404	51	0	13.2	0	0.283	0
63.2	138.858	59.6	142.892	51	0	13.2	0	0.283	0
63.4	139.347	59.8	141.879	51	0	13.2	0	0.283	0
63.6	138.305	59.9	143.289	51	0	13.2	0	0.283	0
63.8	139.629	60.1	140.93	51	0	13.2	0	0.283	0
64	138.568	60.3	144.512	51	0	13.2	0	0.283	0
64.3	139.458	60.5	141.897	51	0	13.2	0	0.283	0
64.5	139.39	60.7	141.858	51	0	13.2	0	0.283	0
64.7	138.682	60.9	142.43	51	0	13.2	0	0.283	0
64.9	139.956	61.1	143.186	51	0	13.2	0	0.283	0
65.1	138.725	61.3	141.992	51	0	13.2	0	0.283	0
65.3	139.216	61.5	144.073	51	0	13.2	0	0.283	0
65.5	139.1	61.7	144.157	51	0	13.2	0	0.283	0
65.7	139.141	61.8	145.454	51	0	13.2	0	0.283	0
65.9	139.602	62	155.734	51	0	13.2	0	0.283	0
66.1	139.176	62.2	159.929	51	0	13.2	0	0.283	0
66.3	139.424	62.4	165.827	51	0	13.2	0	0.283	0
66.5	138.552	62.6	179.701	51	0	13.2	0	0.283	0
66.7	139.744	62.8	200.745	51	0	13.2	0	0.283	0
66.9	140.23	63	225.14	51	0	13.2	0	0.283	0
67.1	138.896	63.2	256.725	51	0	13.2	0	0.283	0
67.3	139.808	63.4	295.183	51	0	13.2	0	0.283	0
67.5	139.127	63.6	341.907	51	0	13.2	0	0.283	0
67.7	139.59	63.7	390.307	51	0	13.2	0	0.283	0
67.9	139.603	63.9	446.332	51	0	13.2	0	0.283	0
68.1	139.498	64.1	501.498	51	0	13.2	0	0.283	0
68.3	139.432	64.3	530.094	51	0	13.2	0	0.283	0
68.5	139.164	64.5	537.223	51	0	13.2	0	0.283	0
68.7	140.144	64.7	441.363	51	0	13.2	0	0.283	0
68.9	139.042	64.9	166.617	51	0	13.2	0	0.283	0
69.1	140.038	65	17.9126	51	0	13.2	0	0.283	0
69.3	140.053	65	0	51	0	13.2	0	0.283	0
69.5	139.009	65	0	51	0	13.2	0	0.283	0
69.7	140.439	65	0	51	0	13.2	0	0.283	0
69.9	138.992	65	0	51	0	13.2	0	0.283	0
70.1	140.227	65	0	51	0	13.2	0	0.283	0
70.3	140.896	65	0	51	0	13.2	0	0.283	0
70.5	140.648	65	0	51	0	13.2	0	0.283	0
70.7	142.028	65	0	51	0	13.2	0	0.283	0
70.9	142.935	65	0	51	0	13.2	0	0.283	0
71.1	145.975	65	0	51	0	13.2	0	0.283	0
71.3	148.209	65	0	51	0	13.2	0	0.283	0
71.5	151.666	65	0	51	0	13.2	0	0.283	0
71.7	157.429	65	0	51	0	13.2	0	0.283	0
71.9	162.6	65	0	51	0	13.2	0	0.283	0
72.1	171.787	65	0	51	0	13.2	0	0.283	0
72.3	179.244	65	0	51	0	13.2	0	0.283	0
72.6	190.475	65	0	51	0	13.2	0	0.283	0
72.8	197.688	65	0	51	0	13.2	0	0.283	0
73	204.622	65	0	51	0	13.2	0	0.283	0
73.2	201.659	65	0	51	0	13.2	0	0.283	0
73.4	192.916	65	0	51	0	13.2	0	0.283	0
73.6	140.184	65	0	51	0	13.2	0	0.283	0
73.8	38.4607	65	0	51	0	13.2	0	0.283	0
73.9	3.29821	65	0	51	0	13.2	0	0.283	0
73.9	0	65	0	51	0	13.2	0	0.283	0
73.9	0	65	0	51	0	13.2	0	0.283	0
73.9	0	65	0	51	0	13.2	0	0.283	0
73.9	0	65	0	51	0	13.2	0	0.283	0
73.9	0	65	0	51	0	13.2	0	0.283	0
73.9	0	65	0	51	0	13.2	0	0.283	0
73.9	0	65	0	51	0	13.2	0	0.283	0
73.9	0	65	0	51	0	13.2	0	0.283	0
73.9	0	65	0	51	0	13.2	0	0.283	0
73.9	0	65	0	51	0	13.2	0	0.283	0
73.9	0	65	0	51	0	13.2	0	0.283	0
73.9	0	65	0	51	0	13.2	0	0.283	0
73.9	0	65	0	51	0	13.2	0	0.283	0
73.9	0	65	0	51	0	13.2	0	0.283	0
73.9	0	65	0	51	0	13.2	0	0.283	0
73.9	0	65	0	51	0	13.2	0	0.283	0
73.9	0	65	0	51	0	13.2	0	0.283	0
73.9	0	65	0	51	0	13.2	0	0.283	0
73.9	0	65	0	51	0	13.2	0	0.283	0
73.9	0	65	0	51	0	13.2	0	0.283	0
73.9	0	65	0	51	0	13.2	0	0.283	0
73.9	0	65	0	51	0	13.2	0	0.283	0
73.9	0	65	0	51	0	13.2	0	0.283	0
73.9	0	65	0	51	0	13.2	0	0.283	0
73.9	0	65	0	51	0	13.2	0	0.283	0
73.9	0	65	0	51	0	13.2	0	0.283	0
73.9	0	65	0	51	0	13.2	0	0.283	0
73.9	0	65	0	51	0	13.2	0	0.283	0
73.9	0	65	0	51	0	13.2	0	0.283	0
73.9	0	65	0	51	0	13.2	0	0.283	0
73.9	0	65	0	51	0	13.2	0	0.283	0
73.9	0	65	0	51	0	13.2	0	0.283	0
73.9	0	65	0	51	0	13.2	0	0.283	0
73.9	0	65	0	51	0	13.2	0	0.283	0
73.9	0	65	0	51	0	13.2	0	0.283	0
73.9	0	65	0	51	0	13.2	0	0.283	0
73.9	0	65	0	51	0	13.2	0	0.283	0
73.9	0	65	0	51	0	13.2	0	0.283	0
73.9	0	65	0	51	0	13.2	0	0.283	0
73.9	0	65	0	51	0	13.2	0	0.283	0
73.9	0	65	0	51	0	13.2	0	0.283	0
73.9	0	65	0	51	0	13.2	0	0.283	0
73.9	0	65	0	51	0	13.2	0	0.283	0
73.9	0	65	0	51	0	13.2	0	0.283	0
73.9	0	65	0	51	0	13.2	0	0.283	0
73.9	0	65	0	51	0	13.2	0	0.283	0
73.9	0	65	0	51	0	13.2	0	0.283	0
73.9	0	65	0	51	0	13.2	0	0.283	0
73.9	0	65	0	51	0	13.2	0	0.283	0
73.9	0	65	0	51	0	13.2	0	0.283	0
73.9	0	65	0	51	0	13.2	0	0.283	0
73.9	0	65	0	51	0	13.2	0	0.283	0
73.9	0	65	0	51	0	13.2	0	0.283	0
73.9	0	65	0	51	0	13.2	0	0.283	0
73.9	0	65	0	51	0	13.2	0	0.283	0
73.9	0	65	0	51	0	13.2	0	0.283	0
73.9	0	65	0	51	0	13.2	0	0.283	0
73.9	0	65	0	51	0	13.2	0	0.283	0
73.9	0	65	0	51	0	13.2	0	0.283	0
73.9	0	65	0	51	0	13.2	0	0.283	0
73.9	0	65	0	51	0	13.2	0	0.283	0
73.9	0	65	0	51	0	13.2	0	0.283	0
73.9	0	65	0	51	0	13.2	0	0.283	0
73.9	0	65	0	51	0	13.2	0	0.283	0
73.9	0	65	0	51	0	13.2	0	0.283	0
73.9	0	65	0	51	0	13.2	0	0.283	0
73.9	0	65	0	51	0	13.2	0	0.283	0
73.9	0	65	0	51	0	13.2	0	0.283	0
73.9	0	65	0	51	0	13.2	0	0.283	0
73.9	0	65	0	51	0	13.2	0	0.283	0
73.9	0	65	0	51	0	13.2	0	0.283	0
73.9	0	65	0	51	0	13.2	0	0.283	0
73.9	0	65	0	51	0	13.2	0	0.283	0
73.9	0	65	0	51	0	13.2	0	0.283	0
73.9	0	65	0	51	0	13.2	0	0.283	0
73.9	0	65	0	51	0	13.2	0	0.283	0
73.9	0	65	0	51	0	13.2	0	0.283	0
73.9	0	65	0	51	0	13.2	0	0.283	0
73.9	0	65	0	51	0	13.2	0	0.283	0
73.9	0	65	0	51	0	13.2	0	0.283	0
73.9	0	65	0	51	0	13.2	0	0.283	0
73.9	0	65	0	51	0	13.2	0	0.283	0
73.9	0	65	0	51	0	13.2	0	0.283	0
73.9	0	65	0	51	0	13.2	0	0.283	0
73.9	0	65	0	51	0	13.2	0	0.283	0
73.9	0	65	0	51	0	13.2	0	0.283	0
73.9	0	65	0	51	0	13.2	0	0.283	0
73.9	0	65	0	51	0	13.2	0	0.283	0
73.9	0	65	0	51	0	13.2	0	0.283	0
73.9	0	65	0	51	0	13.2	0	0.283	0
73.9	0	65	0	51	0	13.2	0	0.283	0
73.9	0	65	0	51	0	13.2	0	0.283	0
73.9	0	65	0	51	0	13.2	0	0.283	0
73.9	0	65	0	51	0	13.2	0	0.283	0
73.9	0	65	0	51	0	13.2	0	0.283	0
73.9	0	65	0	51	0	13.2	0	0.283	0
73.9	0	65	0	51	0	13.2	0	0.283	0
73.9	0	65	0	51	0	13.2	0	0.283	0
73.9	0	65	0	51	0	13.2	0	0.283	0
73.9	0	65	0	51	0	13.2	0	0.283	0
73.9	0	65	0	51	0	13.2	0	0.283	0
73.9	0	65	0	51	0	13.2	0	0.283	0
73.9	0	65	0	51	0	13.2	0	0.283	0
73.9	0	65	0	51	0	13.2	0	0.283	0
73.9	0	65	0	51	0	13.2	0	0.283	0
73.9	0	65	0	51	0	13.2	0	0.283	0
73.9	0	65	0	51	0	13.2	0	0.283	0
73.9	0	65	0	51	0	13.2	0	0.283	0
73.9	0	65	0	51	0	13.2	0	0.283	0
73.9	0	65	0	51	0	13.2	0	0.283	0
73.9	0	65	0	51	0	13.2	0	0.283	0
73.9	0	65	0	51	0	13.2	0	0.283	0
73.9	0	65	0	51	0	13.2	0	0.283	0
73.9	0	65	0	51	0	13.2	0	0.283	0
73.9	0	65	0	51	0	13.2	0	0.283	0
73.9	0	65	0	51	0	13.2	0	0.283	0
73.9	0	65	0	51	0	13.2	0	0.283	0
73.9	0	65	0	51	0	13.2	0	0.283	0
73.9	0	65	0	51	0	13.2	0	0.283	0
73.9	0	65	0	51	0	13.2	0	0.283	0
73.9	0	65	0	51	0	13.2	0	0.283	0
73.9	0	65	0	51	0	13.2	0	0.283	0
73.9	0	65	0	51	0	13.2	0	0.283	0
73.9	0	65	0	51	0	13.2	0	0.283	0
73.9	0	65	0	51	0	13.2	0	0.283	0
73.9	0	65	0	51	0	13.2	0	0.283	0
73.9	0	65	0	51	0	13.2	0	0.283	0
73.9	0	65	0	51	0	13.2	0	0.283	0
73.9	0	65	0	51	0	13.2	0	0.283	0
73.9	0	65	0	51	0	13.2	0	0.283	0
73.9	0	65	0	51	0	13.2	0	0.283	0
73.9	0	65	0	51	0	13.2	0	0.283	0
73.9	0	65	0	51	0	13.2	0	0.283	0
73.9	0	65	0	51	0	13.2	0	0.283	0
73.9	0	65	0	51	0	13.2	0	0.283	0
73.9	0	65	0	51	0	13.2	0	0.283	0
73.9	0	65	0	51	0	13.2	0	0.283	0
73.9	0	65	0	51	0	13.2	0	0.283	0
73.9	0	65	0	51	0	13.2	0	0.283	0
73.9	0	65	0	51	0	13.2	0	0.283	0
73.9	0	65	0	51	0	13.2	0	0.283	0
73.9	0	65	0	51	0	13.2	0	0.283	0
73.9	0	65	0	51	0	13.2	0	0.283	0
73.9	0	65	0	51	0	13.2	0	0.283	0
73.9	0	65	0	51	0	13.2	0	0.283	0
73.9	0	65	0	51	0	13.2	0	0.283	0
73.9	0	65	0	51	0	13.2	0	0.283	0
73.9	0	65	0	51	0	13.2	0	0.283	0
73.9	0	65	0	51	0	13.2	0	0.283	0
73.9	0	65	0	51	0	13.2	0	0.283	0
73.9	0	65	0	51	0	13.2	0	0.283	0
73.9	0	65	0	51	0	13.2	0	0.283	0
73.9	0	65	0	51	0	13.2	0	0.283	0
73.9	0	65	0	51	0	13.2	0	0.283	0
73.9	0	65	0	51	0	13.2	0	0.283	0
73.9	0	65	0	51	0	13.2	0	0.283	0
73.9	0	65	0	51	0	13.2	0	0.283	0
73.9	0	65	0	51	0	13.2	0	0.283	0
73.9	0	65	0	51	0	13.2	0	0.283	0
73.9	0	65	0	51	0	13.2	0	0.283	0
73.9	0	65	0	51	0	13.2	0	0.283	0
73.9	0	65	0		0	13.2	0		0

## Sheet: P vs. Angle (Closed, Change W)
3.5		4.5		2.5		2.1		2.2		2.3		3.3		4.2x		4.1x			Key	Type	Weight (N)	Max Pressure (N/m)	Flexural rigidity (Nm)
Angle (deg)	Pressure (N/m)	Angle (deg)	Pressure (N/m)	Angle (deg)	Pressure (N/m)	Angle (deg)	Pressure (N/m)	Angle (deg)	Pressure (N/m)	Angle (deg)	Pressure (N/m)	Angle (deg)	Pressure (N/m)	Angle (deg)	Pressure (N/m)	Angle (deg)	Pressure (N/m)		3.5	Closed	121.66	205.5	0.00833
-73.8688	0	-76.1604	0	-70.8172	0	-64.9775	0	-67.5158	0	-68.9275	0	-72.6098	0	-83.5746	0	-80.3982	0		4.5	Closed	182.5	270	0.00833
-73.8688	0	-76.1604	0	-70.8172	0	-64.9775	0	-67.5158	0	-68.9275	0	-72.6098	0	-83.5746	0	-80.3982	0		2.5	Closed	60.83	133	0.00833
-73.8688	0	-76.1604	0	-70.8172	0	-64.9775	0	-67.5158	0	-68.9275	0	-72.6098	0	-83.5746	0	-80.3982	0		2.1	Closed	12.17	54	0.00833
-73.8688	0	-76.1604	0	-70.8172	0	-64.9775	0	-67.5158	0	-68.9275	0	-72.6098	0	-83.5746	0	-80.3982	0		2.2	Closed	24.33	78	0.00833
-73.9	0	-76.1604	0	-70.8172	0	-64.9775	0	-67.5158	0	-68.9275	0	-72.6098	0	-83.5746	0	-80.3982	0		2.3	Closed	36.5	98	0.00833
-73.9	0	-76.1604	0	-70.8172	0	-64.9775	0	-67.5158	0	-68.9275	0	-72.6098	0	-83.5746	0	-80.3982	0		3.3	Closed	91.25	180	0.00833
-73.9	0	-76.1604	0	-70.8172	0	-64.9775	0	-67.5158	0	-68.9275	0	-72.6098	0	-83.5746	0	-80.3982	0		4.2x	Closed	479.27	574	0.00833
-73.9	0	-76.1604	0	-70.8172	0	-64.9775	0	-67.5158	0	-68.9275	0	-72.6098	0	-83.5746	0	-80.3982	0		4.1x	Closed	326.57	417	0.00833
-73.9	0	-76.1604	0	-70.8172	0	-64.9775	0	-67.5158	0	-68.9275	0	-72.6098	0	-83.5746	0	-80.3982	0
-73.9	0	-76.1604	0	-70.8172	0	-64.9775	0	-67.5158	0	-68.9275	0	-72.6098	0	-83.5746	0	-80.3982	0
-73.9	0	-76.1604	0	-70.8172	0	-64.9775	0	-67.5158	0	-68.9275	0	-72.6098	0	-83.5746	0	-80.3982	0
-73.9	0	-76.1604	0	-70.8172	0	-64.9775	0	-67.5158	0	-68.9275	0	-72.6098	0	-83.5746	0	-80.3982	0
-73.9	0	-76.1604	0	-70.8172	0	-64.9775	0	-67.5158	0	-68.9275	0	-72.6098	0	-83.5746	0	-80.3982	0
-73.9	0	-76.1604	0	-70.8172	0	-64.9775	0	-67.5158	0	-68.9275	0	-72.6098	0	-83.5746	0	-80.3982	0
-73.9	0	-76.1604	0	-70.8172	0	-64.9775	0	-67.5158	0	-68.9275	0	-72.6098	0	-83.5746	0	-80.3982	0
-73.9	0	-76.1604	0	-70.8172	0	-64.9775	0	-67.5158	0	-68.9275	0	-72.6098	0	-83.5746	0	-80.3982	0
-73.9	0	-76.1604	0	-70.8172	0	-64.9775	0	-67.5158	0	-68.9275	0	-72.6098	0	-83.5746	0	-80.3982	0
-73.9	0	-76.1604	0	-70.8172	0	-64.9775	0	-67.5158	0	-68.9275	0	-72.6098	0	-83.5746	0	-80.3982	0
-73.9	0	-76.1604	0	-70.8172	0	-64.9775	0	-67.5158	0	-68.9275	0	-72.6098	0	-83.5746	0	-80.3982	0
-73.9	0	-76.1604	0	-70.8172	0	-64.9775	0	-67.5158	0	-68.9275	0	-72.6098	0	-83.5746	0	-80.3982	0
-73.9	0	-76.1604	0	-70.8172	0	-64.9775	0	-67.5158	0	-68.9275	0	-72.6098	0	-83.5746	0	-80.3982	0
-73.9	0	-76.1604	0	-70.8172	0	-64.9775	0	-67.5158	0	-68.9275	0	-72.6098	0	-83.5746	0	-80.3982	0
-73.9	0	-76.1604	0	-70.8172	0	-64.9775	0	-67.5158	0	-68.9275	0	-72.6098	0	-83.5746	0	-80.3982	0
-73.9	0	-76.1604	0	-70.8172	0	-64.9775	0	-67.5158	0	-68.9275	0	-72.6098	0	-83.5746	0	-80.3982	0
-73.9	0	-76.1604	0	-70.8172	0	-64.9775	0	-67.5158	0	-68.9275	0	-72.6098	0	-83.5746	0	-80.3982	0
-73.9	0	-76.1604	0	-70.8172	0	-64.9775	0	-67.5158	0	-68.9275	0	-72.6098	0	-83.5746	0	-80.3982	0
-73.9	0	-76.1604	0	-70.8172	0	-64.9775	0	-67.5158	0	-68.9275	0	-72.6098	0	-83.5746	0	-80.3982	0
-73.9	0	-76.1604	0	-70.8172	0	-64.9775	0	-67.5158	0	-68.9275	0	-72.6098	0	-83.5746	0	-80.3982	0
-73.9	0	-76.1604	0	-70.8172	0	-64.9775	0	-67.5158	0	-68.9275	0	-72.6098	0	-83.5746	0	-80.3982	0
-73.9	0	-76.1604	0	-70.8172	0	-64.9775	0	-67.5158	0	-68.9275	0	-72.6098	0	-83.5746	0	-80.3982	0
-73.9	0	-76.1604	0	-70.8172	0	-64.9775	0	-67.5158	0	-68.9275	0	-72.6098	0	-83.5746	0	-80.3982	0
-73.9	0	-76.1604	0	-70.8172	0	-64.9775	0	-67.5158	0	-68.9275	0	-72.6098	0	-83.5746	0	-80.3982	0
-73.9	0	-76.1604	0	-70.8172	0	-64.9775	0	-67.5158	0	-68.9275	0	-72.6098	0	-83.5746	0	-80.3982	0
-73.9	0	-76.1604	0	-70.8172	0	-64.9775	0	-67.5158	0	-68.9275	0	-72.6098	0	-83.5746	0	-80.3982	0
-73.9	0	-76.1604	0	-70.8172	0	-64.9775	0	-67.5158	0	-68.9275	0	-72.6098	0	-83.5746	0	-80.3982	0
-73.9	0	-76.1604	0	-70.8172	0	-64.9775	0	-67.5158	0	-68.9275	0	-72.6098	0	-83.5746	0	-80.3982	0
-73.9	0	-76.1604	0	-70.8172	0	-64.9775	0	-67.5158	0	-68.9275	0	-72.6098	0	-83.5746	0	-80.3982	0
-73.9	0	-76.1604	0	-70.8172	0	-64.9775	0	-67.5158	0	-68.9275	0	-72.6098	0	-83.5746	0	-80.3982	0
-73.9	0	-76.1604	0	-70.8172	0	-64.9775	0	-67.5158	0	-68.9275	0	-72.6098	0	-83.5746	0	-80.3982	0
-73.9	0	-76.1604	0	-70.8172	0	-64.9775	0	-67.5158	0	-68.9275	0	-72.6098	0	-83.5746	0	-80.3982	0
-73.9	0	-76.1604	0	-70.8172	0	-64.9775	0	-67.5158	0	-68.9275	0	-72.6098	0	-83.5746	0	-80.3982	0
-73.9	0	-76.1604	0	-70.8172	0	-64.9775	0	-67.5158	0	-68.9275	0	-72.6098	0	-83.5746	0	-80.3982	0
-73.9	0	-76.1604	0	-70.8172	0	-64.9775	0	-67.5158	0	-68.9275	0	-72.6098	0	-83.5746	0	-80.3982	0
-73.9	0	-76.1604	0	-70.8172	0	-64.9775	0	-67.5158	0	-68.9275	0	-72.6098	0	-83.5746	0	-80.3982	0
-73.9	0	-76.1604	0	-70.8172	0	-64.9775	0	-67.5158	0	-68.9275	0	-72.6098	0	-83.5746	0	-80.3982	0
-73.9	0	-76.1604	0	-70.8172	0	-64.9775	0	-67.5158	0	-68.9275	0	-72.6098	0	-83.5746	0	-80.3982	0
-73.9	0	-76.1604	0	-70.8172	0	-64.9775	0	-67.5158	0	-68.9275	0	-72.6098	0	-83.5746	0	-80.3982	0
-73.9	0	-76.1604	0	-70.8172	0	-64.9775	0	-67.5158	0	-68.9275	0	-72.6098	0	-83.5746	0	-80.3982	0
-73.9	0	-76.1604	0	-70.8172	0	-64.9775	0	-67.5158	0	-68.9275	0	-72.6098	0	-83.5746	0	-80.3982	0
-73.9	0	-76.1604	0	-70.8172	0	-64.9775	0	-67.5158	0	-68.9275	0	-72.6098	0	-83.5746	0	-80.3982	0
-73.9	0	-76.1604	0	-70.8172	0	-64.9775	0	-67.5158	0	-68.9275	0	-72.6098	0	-83.5746	0	-80.3982	0
-73.9	0	-76.1604	0	-70.8172	0	-64.9775	0	-67.5158	0	-68.9275	0	-72.6098	0	-83.5746	0	-80.3982	0
-73.9	0	-76.1604	0	-70.8172	0	-64.9775	0	-67.5158	0	-68.9275	0	-72.6098	0	-83.5746	0	-80.3982	0
-73.9	0	-76.1604	0	-70.8172	0	-64.9775	0	-67.5158	0	-68.9275	0	-72.6098	0	-83.5746	0	-80.3982	0
-73.9	0	-76.1604	0	-70.8172	0	-64.9775	0	-67.5158	0	-68.9275	0	-72.6098	0	-83.5746	0	-80.3982	0
-73.9	0	-76.1604	0	-70.8172	0	-64.9775	0	-67.5158	0	-68.9275	0	-72.6098	0	-83.5746	0	-80.3982	0
-73.9	0	-76.1604	0	-70.8172	0	-64.9775	0	-67.5158	0	-68.9275	0	-72.6098	0	-83.5746	0	-80.3982	0
-73.9	0	-76.1604	0	-70.8172	0	-64.9775	0	-67.5158	0	-68.9275	0	-72.6098	0	-83.5746	0	-80.3982	0
-73.9	0	-76.1604	0	-70.8172	0	-64.9775	0	-67.5158	0	-68.9275	0	-72.6098	0	-83.5746	0	-80.3982	0
-73.9	0	-76.1604	0	-70.8172	0	-64.9775	0	-67.5158	0	-68.9275	0	-72.6098	0	-83.5746	0	-80.3982	0
-73.9	0	-76.1604	0	-70.8172	0	-64.9775	0	-67.5158	0	-68.9275	0	-72.6098	0	-83.5746	0	-80.3982	0
-73.9	0	-76.1604	0	-70.8172	0	-64.9775	0	-67.5158	0	-68.9275	0	-72.6098	0	-83.5746	0	-80.3982	0
-73.9	0	-76.1604	0	-70.8172	0	-64.9775	0	-67.5158	0	-68.9275	0	-72.6098	0	-83.5746	0	-80.3982	0
-73.9	0	-76.1604	0	-70.8172	0	-64.9775	0	-67.5158	0	-68.9275	0	-72.6098	0	-83.5746	0	-80.3982	0
-73.9	0	-76.1604	0	-70.8172	0	-64.9775	0	-67.5158	0	-68.9275	0	-72.6098	0	-83.5746	0	-80.3982	0
-73.9	0	-76.1604	0	-70.8172	0	-64.9775	0	-67.5158	0	-68.9275	0	-72.6098	0	-83.5746	0	-80.3982	0
-73.9	0	-76.1604	0	-70.8172	0	-64.9775	0	-67.5158	0	-68.9275	0	-72.6098	0	-83.5746	0	-80.3982	0
-73.9	0	-76.1604	0	-70.8172	0	-64.9775	0	-67.5158	0	-68.9275	0	-72.6098	0	-83.5746	0	-80.3982	0
-73.9	0	-76.1604	0	-70.8172	0	-64.9775	0	-67.5158	0	-68.9275	0	-72.6098	0	-83.5746	0	-80.3982	0
-73.9	0	-76.1604	0	-70.8172	0	-64.9775	0	-67.5158	0	-68.9275	0	-72.6098	0	-83.5746	0	-80.3982	0
-73.9	0	-76.1604	0	-70.8172	0	-64.9775	0	-67.5158	0	-68.9275	0	-72.6098	0	-83.5746	0	-80.3982	0
-73.9	0	-76.1604	0	-70.8172	0	-64.9775	0	-67.5158	0	-68.9275	0	-72.6098	0	-83.5746	0	-80.3982	0
-73.9	0	-76.1604	0	-70.8172	0	-64.9775	0	-67.5158	0	-68.9275	0	-72.6098	0	-83.5746	0	-80.3982	0
-73.9	0	-76.1604	0	-70.8172	0	-64.9775	0	-67.5158	0	-68.9275	0	-72.6098	0	-83.5746	0	-80.3982	0
-73.9	0	-76.1604	0	-70.8172	0	-64.9775	0	-67.5158	0	-68.9275	0	-72.6098	0	-83.5746	0	-80.3982	0
-73.9	0	-76.1604	0	-70.8172	0	-64.9775	0	-67.5158	0	-68.9275	0	-72.6098	0	-83.5746	0	-80.3982	0
-73.9	0	-76.1604	0	-70.8172	0	-64.9775	0	-67.5158	0	-68.9275	0	-72.6098	0	-83.5746	0	-80.3982	0
-73.9	0	-76.1604	0	-70.8172	0	-64.9775	0	-67.5158	0	-68.9275	0	-72.6098	0	-83.5746	0	-80.3982	0
-73.9	0	-76.1604	0	-70.8172	0	-64.9775	0	-67.5158	0	-68.9275	0	-72.6098	0	-83.5746	0	-80.3982	0
-73.9	0	-76.1604	0	-70.8172	0	-64.9775	0	-67.5158	0	-68.9275	0	-72.6098	0	-83.5746	0	-80.3982	0
-73.9	0	-76.1604	0	-70.8172	0	-64.9775	0	-67.5158	0	-68.9275	0	-72.6098	0	-83.5746	0	-80.3982	0
-73.9	0	-76.1604	0	-70.8172	0	-64.9775	0	-67.5158	0	-68.9275	0	-72.6098	0	-83.5746	0	-80.3982	0
-73.9	0	-76.1604	0	-70.8172	0	-64.9775	0	-67.5158	0	-68.9275	0	-72.6098	0	-83.6	0	-80.4	0
-73.9	0	-76.1604	0	-70.8172	0	-64.9775	0	-67.5158	0	-68.9275	0	-72.6098	0	-83.6	0	-80.4	0
-73.9	0	-76.1604	0	-70.8172	0	-64.9775	0	-67.5158	0	-68.9275	0	-72.6098	0	-83.6	0	-80.4	0
-73.9	0	-76.1604	0	-70.8172	0	-64.9775	0	-67.5158	0	-68.9275	0	-72.6098	0	-83.6	0	-80.4	0
-73.9	0	-76.1604	0	-70.8172	0	-64.9775	0	-67.5158	0	-68.9275	0	-72.6098	0	-83.6	0	-80.4	0
-73.9	0	-76.1604	0	-70.8172	0	-64.9775	0	-67.5158	0	-68.9275	0	-72.6098	0	-83.6	0	-80.4	0
-73.9	0	-76.1604	0	-70.8172	0	-64.9775	0	-67.5158	0	-68.9275	0	-72.6098	0	-83.6	0	-80.4	0
-73.9	0	-76.1604	0	-70.8172	0	-64.9775	0	-67.5158	0	-68.9275	0	-72.6098	0	-83.6	0	-80.4	0
-73.9	0	-76.1604	0	-70.8172	0	-64.9775	0	-67.5158	0	-68.9275	0	-72.6098	0	-83.6	0	-80.4	0
-73.9	0	-76.1604	0	-70.8172	0	-64.9775	0	-67.5158	0	-68.9275	0	-72.6098	0	-83.6	0	-80.4	0
-73.9	0	-76.1604	0	-70.8172	0	-64.9775	0	-67.5158	0	-68.9275	0	-72.6098	0	-83.6	0	-80.4	0
-73.9	0	-76.1604	0	-70.8172	0	-64.9775	0	-67.5158	0	-68.9275	0	-72.6098	0	-83.6	0	-80.4	0
-73.9	0	-76.1604	0	-70.8172	0	-64.9775	0	-67.5158	0	-68.9275	0	-72.6098	0	-83.6	0	-80.4	0
-73.9	0	-76.1604	0	-70.8172	0	-64.9775	0	-67.5158	0	-68.9275	0	-72.6098	0	-83.6	0	-80.4	0
-73.9	0	-76.1604	0	-70.8172	0	-64.9775	0	-67.5158	0	-68.9275	0	-72.6098	0	-83.6	0	-80.4	0
-73.9	0	-76.1604	0	-70.8172	0	-64.9775	0	-67.5158	0	-68.9275	0	-72.6098	0	-83.6	0	-80.4	0
-73.9	0	-76.1604	0	-70.8172	0	-64.9775	0	-67.5158	0	-68.9275	0	-72.6098	0	-83.6	0	-80.4	0
-73.9	0	-76.1604	0	-70.8172	0	-64.9775	0	-67.5158	0	-68.9275	0	-72.6098	0	-83.6	0	-80.4	0
-73.9	0	-76.1604	0	-70.8172	0	-64.9775	0	-67.5158	0	-68.9275	0	-72.6098	0	-83.6	0	-80.4	0
-73.9	0	-76.1604	0	-70.8172	0	-64.9775	0	-67.5158	0	-68.9275	0	-72.6098	0	-83.6	0	-80.4	0
-73.9	0	-76.1604	0	-70.8172	0	-64.9775	0	-67.5158	0	-68.9275	0	-72.6098	0	-83.6	0	-80.4	0
-73.9	0	-76.1604	0	-70.8172	0	-64.9775	0	-67.5158	0	-68.9275	0	-72.6098	0	-83.6	0	-80.4	0
-73.9	0	-76.1604	0	-70.8172	0	-64.9775	0	-67.5158	0	-68.9275	0	-72.6098	0	-83.6	0	-80.4	0
-73.9	0	-76.1604	0	-70.8172	0	-64.9775	0	-67.5158	0	-68.9275	0	-72.6098	0	-83.6	0	-80.4	0
-73.9	0	-76.1604	0	-70.8172	0	-64.9775	0	-67.5158	0	-68.9275	0	-72.6098	0	-83.6	0	-80.4	0
-73.9	0	-76.1604	0	-70.8172	0	-64.9775	0	-67.5158	0	-68.9275	0	-72.6098	0	-83.6	0	-80.4	0
-73.9	0	-76.1604	0	-70.8172	0	-64.9775	0	-67.5158	0	-68.9275	0	-72.6098	0	-83.6	0	-80.4	0
-73.9	0	-76.1604	0	-70.8172	0	-64.9775	0	-67.5158	0	-68.9275	0	-72.6098	0	-83.6	0	-80.4	0
-73.9	0	-76.1604	0	-70.8172	0	-64.9775	0	-67.5158	0	-68.9275	0	-72.6098	0	-83.6	0	-80.4	0
-73.9	0	-76.1604	0	-70.8172	0	-64.9775	0	-67.5158	0	-68.9275	0	-72.6098	0	-83.6	0	-80.4	0
-73.9	0	-76.1604	0	-70.8172	0	-64.9775	0	-67.5158	0	-68.9275	0	-72.6098	0	-83.6	0	-80.4	0
-73.9	0	-76.1604	0	-70.8172	0	-64.9775	0	-67.5158	0	-68.9275	0	-72.6098	0	-83.6	0	-80.4	0
-73.9	0	-76.1604	0	-70.8172	0	-64.9775	0	-67.5158	0	-68.9275	0	-72.6098	0	-83.6	0	-80.4	0
-73.9	0	-76.1604	0	-70.8172	0	-64.9775	0	-67.5158	0	-68.9275	0	-72.6098	0	-83.6	0	-80.4	0
-73.9	0	-76.1604	0	-70.8172	0	-64.9775	0	-67.5158	0	-68.9275	0	-72.6098	0	-83.6	0	-80.4	0
-73.9	0	-76.1604	0	-70.8172	0	-64.9775	0	-67.5158	0	-68.9275	0	-72.6098	0	-83.6	0	-80.4	0
-73.9	0	-76.1604	0	-70.8172	0	-64.9775	0	-67.5158	0	-68.9275	0	-72.6098	0	-83.6	0	-80.4	0
-73.9	0	-76.1604	0	-70.8172	0	-64.9775	0	-67.5158	0	-68.9275	0	-72.6098	0	-83.6	0	-80.4	0
-73.9	0	-76.1604	0	-70.8172	0	-64.9775	0	-67.5158	0	-68.9275	0	-72.6098	0	-83.6	0	-80.4	0
-73.9	0	-76.1604	0	-70.8172	0	-64.9775	0	-67.5158	0	-68.9275	0	-72.6098	0	-83.6	0	-80.4	0
-73.9	0	-76.1604	0	-70.8172	0	-64.9775	0	-67.5158	0	-68.9275	0	-72.6098	0	-83.6	0	-80.4	0
-73.9	0	-76.1604	0	-70.8172	0	-64.9775	0	-67.5158	0	-68.9275	0	-72.6098	0	-83.6	0	-80.4	0
-73.9	0	-76.1604	0	-70.8172	0	-64.9775	0	-67.5158	0	-68.9275	0	-72.6098	0	-83.6	0	-80.4	0
-73.9	0	-76.1604	0	-70.8172	0	-64.9775	0	-67.5158	0	-68.9275	0	-72.6098	0	-83.6	0	-80.4	0
-73.9	0	-76.1604	0	-70.8172	0	-64.9775	0	-67.5158	0	-68.9275	0	-72.6098	0	-83.6	0	-80.4	0
-73.9	0	-76.1604	0	-70.8172	0	-64.9775	0	-67.5158	0	-68.9275	0	-72.6098	0	-83.6	0	-80.4	0
-73.9	0	-76.1604	0	-70.8172	0	-64.9775	0	-67.5158	0	-68.9275	0	-72.6098	0	-83.6	0	-80.4	0
-73.9	0	-76.1604	0	-70.8172	0	-64.9775	0	-67.5158	0	-68.9275	0	-72.6098	0	-83.6	0	-80.4	0
-73.9	0	-76.1604	0	-70.8172	0	-64.9775	0	-67.5158	0	-68.9275	0	-72.6098	0	-83.6	0	-80.4	0
-73.9	0	-76.1604	0	-70.8172	0	-64.9775	0	-67.5158	0	-68.9275	0	-72.6098	0	-83.6	0	-80.4	0
-73.9	0	-76.1604	0	-70.8172	0	-64.9775	0	-67.5158	0	-68.9275	0	-72.6098	0	-83.6	0	-80.4	0
-73.9	0	-76.1604	0	-70.8172	0	-64.9775	0	-67.5158	0	-68.9275	0	-72.6098	0	-83.6	0	-80.4	0
-73.9	0	-76.1604	0	-70.8172	0	-64.9775	0	-67.5158	0	-68.9275	0	-72.6098	0	-83.6	0	-80.4	0
-73.9	0	-76.1604	0	-70.8172	0	-64.9775	0	-67.5158	0	-68.9275	0	-72.6098	0	-83.6	0	-80.4	0
-73.9	0	-76.1604	0	-70.8172	0	-64.9775	0	-67.5158	0	-68.9275	0	-72.6098	0	-83.6	0	-80.4	0
-73.9	0	-76.1604	0	-70.8172	0	-64.9775	0	-67.5158	0	-68.9275	0	-72.6098	0	-83.6	0	-80.4	0
-73.9	0	-76.1604	0	-70.8172	0	-64.9775	0	-67.5158	0	-68.9275	0	-72.6098	0	-83.6	0	-80.4	0
-73.9	0	-76.1604	0	-70.8172	0	-64.9775	0	-67.5158	0	-68.9275	0	-72.6098	0	-83.6	0	-80.4	0
-73.9	0	-76.1604	0	-70.8172	0	-64.9775	0	-67.5158	0	-68.9275	0	-72.6098	0	-83.6	0	-80.4	0
-73.9	0	-76.1604	0	-70.8172	0	-64.9775	0	-67.5158	0	-68.9275	0	-72.6098	0	-83.6	0	-80.4	0
-73.9	0	-76.1604	0	-70.8172	0	-64.9775	0	-67.5158	0	-68.9275	0	-72.6098	0	-83.6	0	-80.4	0
-73.9	0	-76.1604	0	-70.8172	0	-64.9775	0	-67.5158	0	-68.9275	0	-72.6098	0	-83.6	0	-80.4	0
-73.9	0	-76.1604	0	-70.8172	0	-64.9775	0	-67.5158	0	-68.9275	0	-72.6098	0	-83.6	0	-80.4	0
-73.9	0	-76.1604	0	-70.8172	0	-64.9775	0	-67.5158	0	-68.9275	0	-72.6098	0	-83.6	0	-80.4	0
-73.9	0	-76.1604	0	-70.8172	0	-64.9775	0	-67.5158	0	-68.9275	0	-72.6098	0	-83.6	0	-80.4	0
-73.9	0	-76.1604	0	-70.8172	0	-64.9775	0	-67.5158	0	-68.9275	0	-72.6098	0	-83.6	0	-80.4	0
-73.9	0	-76.1604	0	-70.8172	0	-64.9775	0	-67.5158	0	-68.9275	0	-72.6098	0	-83.6	0	-80.4	0
-73.9	0	-76.1604	0	-70.8172	0	-64.9775	0	-67.5158	0	-68.9275	0	-72.6098	0	-83.6	0	-80.4	0
-73.9	0	-76.1604	0	-70.8172	0	-64.9775	0	-67.5158	0	-68.9275	0	-72.6098	0	-83.6	0	-80.4	0
-73.9	0	-76.1604	0	-70.8172	0	-64.9775	0	-67.5158	0	-68.9275	0	-72.6098	0	-83.6	0	-80.4	0
-73.9	0	-76.1604	0	-70.8172	0	-64.9775	0	-67.5158	0	-68.9275	0	-72.6098	0	-83.6	0	-80.4	0
-73.9	0	-76.1604	0	-70.8172	0	-64.9775	0	-67.5158	0	-68.9275	0	-72.6098	0	-83.6	0	-80.4	0
-73.9	0	-76.1604	0	-70.8172	0	-64.9775	0	-67.5158	0	-68.9275	0	-72.6098	0	-83.6	0	-80.4	0
-73.9	0	-76.1604	0	-70.8172	0	-64.9775	0	-67.5158	0	-68.9275	0	-72.6098	0	-83.6	0	-80.4	0
-73.9	0	-76.1604	0	-70.8172	0	-64.9775	0	-67.5158	0	-68.9275	0	-72.6098	0	-83.6	0	-80.4	0
-73.9	0	-76.1604	0	-70.8172	0	-64.9775	0	-67.5158	0	-68.9275	0	-72.6098	0	-83.6	0	-80.4	0
-73.9	0	-76.1604	0	-70.8172	0	-64.9775	0	-67.5158	0	-68.9275	0	-72.6098	0	-83.6	0	-80.4	0
-73.9	0	-76.1604	0	-70.8172	0	-64.9775	0	-67.5158	0	-68.9275	0	-72.6098	0	-83.6	0	-80.4	0
-73.9	0	-76.1604	0	-70.8172	0	-64.9775	0	-67.5158	0	-68.9275	0	-72.6098	0	-83.6	0	-80.4	0
-73.9	0	-76.1604	0	-70.8172	0	-64.9775	0	-67.5158	0	-68.9275	0	-72.6098	0	-83.6	0	-80.4	0
-73.9	3.20688	-76.1604	0	-70.8172	0	-64.9775	0	-67.5158	0	-68.9275	0	-72.6098	0	-83.6	0	-80.4	0
-73.8	37.8188	-76.1604	0	-70.8172	0	-64.9775	0	-67.5158	0	-68.9275	0	-72.6	15	-83.6	0	-80.4	0
-73.6	139.711	-76.1	0.483	-70.8172	0	-64.9775	0	-67.5158	0	-68.9275	0	-72.5	113	-83.6	0	-80.4	0
-73.4	193.759	-76	25	-70.8	7	-64.9775	0	-67.5158	0	-68.9275	0	-72.3	168	-83.6	0	-80.4	0
-73.2	201.089	-75.8	163	-70.7	56	-64.9775	0	-67.5158	0	-68.9275	0	-72.1	175	-83.6	0	-80.4	0
-73	205.531	-75.6	244	-70.5	112	-64.9775	0	-67.5158	0	-68.9275	0	-71.9	180	-83.6	0	-80.4	0
-72.8	197.372	-75.4	259	-70.3	131	-64.9775	0	-67.5158	0	-68.9275	0	-71.7	171	-83.6	0	-80.4	0
-72.6	190.039	-75.2	270	-70.1	133	-64.9775	0	-67.5158	0	-68.9275	0	-71.5	164	-83.6	0	-80.4	0
-72.3	179.825	-75	263	-69.9	128	-64.9775	0	-67.5158	0	-68.9	8	-71.3	153	-83.6	0	-80.4	0
-72.1	170.868	-74.8	260	-69.7	121	-64.9775	0	-67.5158	0	-68.8	60	-71.1	145	-83.6	0	-80.4	0
-71.9	163.892	-74.6	249	-69.5	112	-64.9775	0	-67.5158	0	-68.6	93	-70.9	136	-83.6	0	-80.4	0
-71.7	156.658	-74.4	240	-69.4	103	-64.9775	0	-67.5158	0	-68.4	98	-70.7	131	-83.6	0	-80.4	0
-71.5	152.039	-74.2	232	-69.2	95	-64.9775	0	-67.5158	0	-68.3	97	-70.5	125	-83.6	0	-80.4	0
-71.3	148.828	-74	226	-69	90	-64.9775	0	-67.5	6	-68.1	91	-70.3	121	-83.6	0	-80.4	0
-71.1	145.157	-73.7	220	-68.8	84	-64.9775	0	-67.4	46	-67.9	84	-70.1	118	-83.6	0	-80.4	0
-70.9	144.187	-73.5	217	-68.6	80	-64.9775	0	-67.2	74	-67.7	76	-69.9	116	-83.6	0	-80.4	0
-70.7	140.818	-73.3	213	-68.4	77	-64.9775	0	-67	78	-67.5	69	-69.7	115	-83.6	0	-80.4	0
-70.5	141.164	-73.1	212	-68.2	75	-64.9775	0	-66.8	78	-67.3	62	-69.5	113	-83.6	0	-80.4	0
-70.3	140.898	-72.9	211	-68	74	-64.9775	0	-66.7	72	-67.1	58	-69.3	113	-83.6	0	-80.4	0
-70.1	139.721	-72.7	209	-67.8	72	-64.9775	0	-66.5	65	-66.9	53	-69.1	112	-83.6	0	-80.4	0
-69.9	140.058	-72.5	208	-67.6	72	-64.9775	0	-66.3	58	-66.7	50	-68.9	112	-83.6	0	-80.4	15
-69.7	139.351	-72.3	208	-67.4	70	-64.9775	0	-66.1	52	-66.5	47	-68.7	113	-83.6	0	-80.3	129
-69.5	139.681	-72.1	207	-67.2	71	-64.9775	0	-65.9	46	-66.3	46	-68.5	111	-83.6	0	-80	299
-69.3	139.049	-71.9	209	-67	71	-64.9775	0	-65.7	41	-66.1	44	-68.3	113	-83.6	0	-79.8	377
-69.1	139.997	-71.6	208	-66.8	71	-65	2	-65.5	38	-65.9	44	-68.1	112	-83.6	0	-79.6	403
-68.9	140.203	-71.4	207	-66.6	70	-64.9	17	-65.3	35	-65.8	43	-67.9	112	-83.6	0	-79.3	416
-68.7	139.026	-71.2	208	-66.4	71	-64.7	44	-65.1	33	-65.6	43	-67.7	112	-83.6	0	-79.1	417
-68.5	140.05	-71	208	-66.2	70	-64.5	54	-64.9	31	-65.4	43	-67.5	112	-83.6	0	-78.9	413
-68.3	138.806	-70.8	207	-66	71	-64.3	52	-64.7	30	-65.2	43	-67.3	112	-83.6	0	-78.6	408
-68.1	140.043	-70.6	208	-65.8	71	-64.1	50	-64.6	30	-65	43	-67.1	112	-83.6	0	-78.4	402
-67.9	139.712	-70.4	207	-65.6	70	-63.9	44	-64.4	29	-64.8	42	-66.9	113	-83.6	0	-78.2	396
-67.7	139.149	-70.2	207	-65.5	71	-63.7	39	-64.2	28	-64.6	42	-66.7	111	-83.6	0	-77.9	393
-67.5	139.902	-70	208	-65.3	70	-63.6	34	-64	29	-64.4	42	-66.5	112	-83.6	0	-77.7	390
-67.3	138.754	-69.8	207	-65.1	71	-63.4	30	-63.8	28	-64.2	42	-66.3	112	-83.6	0	-77.5	388
-67.1	140.079	-69.5	207	-64.9	71	-63.2	26	-63.6	29	-64	43	-66.1	113	-83.6	0	-77.2	386
-66.9	139.429	-69.3	208	-64.7	71	-63	23	-63.4	29	-63.8	43	-65.9	112	-83.6	0	-77	385
-66.7	139.026	-69.1	207	-64.5	70	-62.8	20	-63.2	28	-63.6	42	-65.7	111	-83.6	0	-76.8	383
-66.5	139.458	-68.9	208	-64.3	71	-62.6	18	-63	28	-63.4	43	-65.5	112	-83.6	0	-76.5	383
-66.3	138.496	-68.7	207	-64.1	70	-62.4	17	-62.8	28	-63.3	43	-65.3	111	-83.6	0	-76.3	383
-66.1	140.051	-68.5	207	-63.9	71	-62.2	16	-62.6	29	-63.1	43	-65.1	113	-83.6	0	-76.1	383
-65.9	139.034	-68.3	208	-63.7	70	-62	15	-62.5	29	-62.9	43	-65	112	-83.6	0	-75.8	383
-65.7	139.318	-68.1	207	-63.5	70	-61.8	15	-62.3	28	-62.7	42	-64.8	112	-83.6	0	-75.6	382
-65.5	139.63	-67.9	207	-63.3	70	-61.7	15	-62.1	28	-62.5	43	-64.6	112	-83.6	0	-75.4	382
-65.3	138.88	-67.7	207	-63.1	71	-61.5	14	-61.9	28	-62.3	42	-64.4	112	-83.6	0	-75.1	382
-65.1	139.745	-67.4	207	-62.9	70	-61.3	14	-61.7	29	-62.1	42	-64.2	112	-83.6	0	-74.9	382
-64.9	138.706	-67.2	207	-62.7	71	-61.1	15	-61.5	29	-61.9	43	-64	112	-83.6	0	-74.7	382
-64.7	139.844	-67	208	-62.5	71	-60.9	14	-61.3	29	-61.7	43	-63.8	112	-83.6	0	-74.4	382
-64.5	139.209	-66.8	207	-62.3	70	-60.7	14	-61.1	29	-61.5	43	-63.6	111	-83.6	0	-74.2	382
-64.3	138.311	-66.6	206	-62.1	70	-60.5	14	-60.9	28	-61.3	42	-63.4	112	-83.6	0	-74	381
-64	139.408	-66.4	207	-61.9	70	-60.3	14	-60.7	28	-61.1	43	-63.2	111	-83.6	0	-73.7	382
-63.8	138.571	-66.2	206	-61.8	71	-60.1	15	-60.5	29	-60.9	43	-63	112	-83.6	0	-73.5	382
-63.6	139.099	-66	207	-61.6	70	-59.9	14	-60.4	28	-60.8	42	-62.8	112	-83.6	0	-73.3	382
-63.4	138.61	-65.8	207	-61.4	71	-59.8	15	-60.2	29	-60.6	42	-62.6	111	-83.6	0	-73	382
-63.2	139.076	-65.6	206	-61.2	70	-59.6	14	-60	28	-60.4	42	-62.4	112	-83.6	35.6	-72.8	381
-63	139.457	-65.3	207	-61	71	-59.4	14	-59.8	29	-60.2	43	-62.2	111	-83.4	273	-72.5	381
-62.8	138.652	-65.1	207	-60.8	70	-59.2	15	-59.6	28	-60	43	-62	112	-83.2	455	-72.3	381
-62.6	139.24	-64.9	205	-60.6	70	-59	14	-59.4	28	-59.8	43	-61.8	111	-82.9	514	-72.1	381
-62.4	138.453	-64.7	207	-60.4	70	-58.8	14	-59.2	29	-59.6	42	-61.6	112	-82.6	556	-71.8	381
-62.2	139.385	-64.5	207	-60.2	71	-58.6	15	-59	29	-59.4	43	-61.4	112	-82.3	566	-71.6	381
-62	138.631	-64.3	206	-60	70	-58.4	14	-58.8	28	-59.2	42	-61.2	111	-82.1	574	-71.4	381
-61.8	138.635	-64.1	207	-59.8	71	-58.2	15	-58.6	29	-59	43	-61	112	-81.8	572.237	-71.1	381.019
-61.6	139.461	-63.9	206	-59.6	70	-58.1	14	-58.4	29	-58.8	43	-60.8	111	-81.5	571.722	-70.9	380.929
-61.4	137.861	-63.7	206	-59.4	69	-57.9	14	-58.3	28	-58.6	42	-60.6	112	-81.3	567.346	-70.7	380.048
-61.2	138.879	-63.5	207	-59.2	70	-57.7	14	-58.1	28	-58.4	43	-60.4	111	-81	565.983	-70.4	380.611
-61	138.513	-63.3	206	-59	70	-57.5	15	-57.9	29	-58.3	42	-60.2	112	-80.7	563.872	-70.2	380.938
-60.8	138.731	-63	206	-58.8	70	-57.3	14	-57.7	29	-58.1	42	-60	111	-80.4	563.128	-70	380.53
-60.6	138.884	-62.8	207	-58.6	70	-57.1	14	-57.5	29	-57.9	42	-59.8	112	-80.2	560.643	-69.7	380.338
-60.4	138.019	-62.6	205	-58.4	71	-56.9	14	-57.3	28	-57.7	43	-59.6	111	-79.9	560.21	-69.5	379.915
-60.2	139.128	-62.4	206	-58.2	70	-56.7	14	-57.1	28	-57.5	42	-59.4	111	-79.6	558.977	-69.3	379.942
-60	138.385	-62.2	207	-58.1	70	-56.5	15	-56.9	29	-57.3	43	-59.2	112	-79.4	559.053	-69	380.744
-59.8	139.097	-62	205	-57.9	70	-56.3	15	-56.7	28	-57.1	42	-59	111	-79.1	558.48	-68.8	380.364
-59.6	138.375	-61.8	206	-57.7	70	-56.2	14	-56.5	28	-56.9	42	-58.8	111	-78.8	558.306	-68.6	379.544
-59.4	137.966	-61.6	206	-57.5	70	-56	15	-56.3	29	-56.7	42	-58.6	111	-78.5	558.537	-68.4	379.721
-59.2	139.148	-61.4	205	-57.3	70	-55.8	14	-56.1	28	-56.5	43	-58.4	112	-78.3	558.4	-68.1	379.824
-59	137.991	-61.2	206	-57.1	70	-55.6	14	-56	29	-56.3	42	-58.2	111	-78	557.385	-67.9	380.07
-58.8	138.734	-61	206	-56.9	70	-55.4	14	-55.8	28	-56.1	42	-58	111	-77.7	557.851	-67.7	379.916
-58.6	138.289	-60.7	205	-56.7	70	-55.2	14	-55.6	28	-55.9	42	-57.8	111	-77.5	557.042	-67.4	379.407
-58.4	138.35	-60.5	207	-56.5	70	-55	14	-55.4	29	-55.8	42	-57.6	111	-77.2	557.508	-67.2	379.628
-58.2	138.616	-60.3	206	-56.3	70	-54.8	15	-55.2	29	-55.6	42	-57.4	112	-76.9	557.375	-67	379.619
-58	137.572	-60.1	206	-56.1	70	-54.6	15	-55	28	-55.4	43	-57.2	111	-76.7	557.008	-66.7	379.184
-57.8	138.941	-59.9	206	-55.9	70	-54.4	14	-54.8	28	-55.2	42	-57	111	-76.4	557.246	-66.5	379.137
-57.6	137.97	-59.7	205	-55.7	70	-54.3	14	-54.6	29	-55	42	-56.8	111	-76.1	557.509	-66.3	379.452
-57.4	138.325	-59.5	206	-55.5	70	-54.1	14	-54.4	28	-54.8	42	-56.6	111	-75.8	556.323	-66	379.299
-57.2	138.712	-59.3	206	-55.3	70	-53.9	14	-54.2	28	-54.6	43	-56.4	112	-75.6	556.541	-65.8	379.135
-57	137.755	-59.1	205	-55.1	70	-53.7	15	-54	28	-54.4	42	-56.2	111	-75.3	556.409	-65.6	378.837
-56.8	138.609	-58.9	206	-54.9	70	-53.5	14	-53.9	28	-54.2	42	-56	112	-75	556.165	-65.3	378.96
-56.6	137.639	-58.7	206	-54.7	70	-53.3	14	-53.7	28	-54	42	-55.8	110	-74.8	556.297	-65.1	378.93
-56.4	138.572	-58.5	205	-54.5	70	-53.1	14	-53.5	28	-53.8	42	-55.6	111	-74.5	556.13	-64.9	378.798
-56.2	138.082	-58.2	205	-54.4	70	-52.9	14	-53.3	28	-53.6	42	-55.4	111	-74.2	556.357	-64.6	378.937
-56	137.882	-58	205	-54.2	69	-52.7	14	-53.1	28	-53.4	42	-55.2	111	-73.9	556.057	-64.4	378.324
-55.7	138.608	-57.8	205	-54	71	-52.6	15	-52.9	28	-53.3	42	-55	111	-73.7	555.542	-64.2	378.58
-55.5	137.052	-57.6	206	-53.8	70	-52.4	14	-52.7	28	-53.1	42	-54.8	110	-73.4	555.356	-63.9	378.224
-55.3	138.231	-57.4	204	-53.6	69	-52.2	14	-52.5	28	-52.9	42	-54.6	111	-73.1	555.143	-63.7	378.118
-55.1	138.015	-57.2	205	-53.4	71	-52	14	-52.3	29	-52.7	43	-54.4	111	-72.9	555.616	-63.5	378.863
-54.9	137.937	-57	205	-53.2	69	-51.8	14	-52.1	28	-52.5	42	-54.2	111	-72.6	554.955	-63.2	378.43
-54.7	138.284	-56.8	204	-53	70	-51.6	14	-51.9	28	-52.3	42	-54	110	-72.3	554.714	-63	378.058
-54.5	137.874	-56.6	206	-52.8	70	-51.4	15	-51.8	28	-52.1	42	-53.8	111	-72.1	555.515	-62.8	378.073
-54.3	138.461	-56.4	205	-52.6	70	-51.2	14	-51.6	29	-51.9	42	-53.6	111	-71.8	555.303	-62.5	378.163
-54.1	136.922	-56.2	204	-52.4	70	-51	14	-51.4	28	-51.7	42	-53.4	110	-71.5	554.274	-62.3	377.646
-53.9	138.237	-55.9	205	-52.2	70	-50.8	14	-51.2	28	-51.5	42	-53.2	111	-71.2	554.703	-62.1	377.71
-53.7	138.052	-55.7	205	-52	69	-50.7	14	-51	28	-51.3	42	-53	110	-71	554.399	-61.8	378.091
-53.5	137.304	-55.5	204	-51.8	70	-50.5	14	-50.8	28	-51.1	42	-52.8	111	-70.7	553.881	-61.6	377.697
-53.3	138	-55.3	206	-51.6	70	-50.3	15	-50.6	28	-50.9	43	-52.6	111	-70.4	554.23	-61.4	377.469
-53.1	137	-55.1	205	-51.4	70	-50.1	15	-50.4	29	-50.8	42	-52.4	111	-70.2	554.013	-61.1	377.773
-52.9	137.902	-54.9	204	-51.2	69	-49.9	14	-50.2	28	-50.6	42	-52.2	110	-69.9	554.287	-60.9	377.523
-52.7	137.376	-54.7	206	-51	70	-49.7	14	-50	28	-50.4	42	-52	111	-69.6	554.111	-60.7	377.335
-52.5	137.833	-54.5	204	-50.8	69	-49.5	14	-49.8	28	-50.2	42	-51.8	111	-69.4	553.368	-60.4	377.582
-52.3	137.999	-54.3	204	-50.6	69	-49.3	14	-49.7	28	-50	42	-51.6	110	-69.1	553.361	-60.2	377.16
-52.1	137.218	-54.1	205	-50.5	70	-49.1	14	-49.5	28	-49.8	42	-51.4	111	-68.8	553.439	-60	377.009
-51.9	138.183	-53.9	204	-50.3	70	-48.9	15	-49.3	28	-49.6	42	-51.2	110	-68.5	553.04	-59.7	377.229
-51.7	136.949	-53.6	205	-50.1	70	-48.8	14	-49.1	28	-49.4	42	-51	111	-68.3	552.898	-59.5	376.914
-51.5	138.065	-53.4	205	-49.9	69	-48.6	14	-48.9	28	-49.2	42	-50.8	110	-68	552.842	-59.3	376.886
-51.3	138.179	-53.2	204	-49.7	70	-48.4	14	-48.7	29	-49	43	-50.6	111	-67.7	553.422	-59	377.323
-51.1	136.609	-53	204	-49.5	69	-48.2	14	-48.5	28	-48.8	42	-50.5	110	-67.5	552.869	-58.8	376.707
-50.9	137.863	-52.8	205	-49.3	70	-48	14	-48.3	28	-48.6	42	-50.3	110	-67.2	552.636	-58.6	376.406
-50.7	137.222	-52.6	204	-49.1	70	-47.8	15	-48.1	29	-48.4	42	-50.1	111	-66.9	552.625	-58.3	376.88
-50.5	137.402	-52.4	205	-48.9	70	-47.6	14	-47.9	28	-48.3	42	-49.9	110	-66.7	552.232	-58.1	376.513
-50.3	137.339	-52.2	204	-48.7	69	-47.4	14	-47.7	28	-48.1	42	-49.7	111	-66.4	551.843	-57.9	376.535
-50.1	137.362	-52	204	-48.5	69	-47.2	14	-47.6	28	-47.9	42	-49.5	110	-66.1	551.966	-57.6	376.549
-49.9	137.432	-51.8	205	-48.3	69	-47	14	-47.4	28	-47.7	42	-49.3	110	-65.8	552.012	-57.4	376.229
-49.7	136.723	-51.6	204	-48.1	70	-46.9	14	-47.2	28	-47.5	42	-49.1	110	-65.6	551.615	-57.2	376.007
-49.5	138.019	-51.4	204	-47.9	69	-46.7	14	-47	28	-47.3	42	-48.9	111	-65.3	552.101	-56.9	376.118
-49.3	136.869	-51.1	205	-47.7	70	-46.5	14	-46.8	28	-47.1	42	-48.7	111	-65	552.094	-56.7	376.411
-49.1	137.567	-50.9	203	-47.5	69	-46.3	14	-46.6	28	-46.9	42	-48.5	110	-64.8	551.396	-56.5	376.151
-48.9	137.811	-50.7	204	-47.3	69	-46.1	14	-46.4	28	-46.7	42	-48.3	111	-64.5	551.085	-56.2	376.025
-48.7	136.692	-50.5	204	-47.1	70	-45.9	14	-46.2	28	-46.5	42	-48.1	110	-64.2	551.181	-56	375.92
-48.5	137.546	-50.3	203	-46.9	69	-45.7	14	-46	28	-46.3	42	-47.9	111	-64	550.796	-55.8	375.531
-48.3	136.986	-50.1	204	-46.8	70	-45.5	15	-45.8	28	-46.1	42	-47.7	110	-63.7	551.02	-55.5	375.865
-48.1	137.496	-49.9	204	-46.6	69	-45.3	14	-45.6	28	-45.9	42	-47.5	111	-63.4	550.855	-55.3	376.033
-47.9	136.694	-49.7	203	-46.4	69	-45.2	14	-45.5	28	-45.8	42	-47.3	110	-63.2	550.494	-55.1	375.516
-47.7	136.877	-49.5	204	-46.2	69	-45	14	-45.3	28	-45.6	42	-47.1	110	-62.9	550.967	-54.8	375.559
-47.5	137.352	-49.3	204	-46	70	-44.8	15	-45.1	28	-45.4	42	-46.9	111	-62.6	550.892	-54.6	375.442
-47.3	136.792	-49.1	204	-45.8	69	-44.6	14	-44.9	28	-45.2	42	-46.7	110	-62.3	550.109	-54.4	375.289
-47.1	137.817	-48.8	205	-45.6	70	-44.4	14	-44.7	29	-45	42	-46.5	111	-62.1	550.025	-54.1	375.315
-46.9	136.397	-48.6	203	-45.4	69	-44.2	14	-44.5	28	-44.8	42	-46.3	109	-61.8	549.864	-53.9	374.973
-46.7	137.144	-48.4	204	-45.2	69	-44	14	-44.3	28	-44.6	42	-46.1	110	-61.5	549.653	-53.7	375.458
-46.5	137.411	-48.2	204	-45	69	-43.8	15	-44.1	28	-44.4	42	-45.9	110	-61.3	550.002	-53.4	375.214
-46.3	136.234	-48	203	-44.8	70	-43.6	14	-43.9	28	-44.2	42	-45.7	110	-61	549.368	-53.2	374.368
-46.1	137.445	-47.8	204	-44.6	69	-43.4	14	-43.7	28	-44	42	-45.5	110	-60.7	549.461	-53	374.793
-45.9	136.322	-47.6	204	-44.4	69	-43.3	14	-43.5	28	-43.8	42	-45.3	110	-60.5	549.725	-52.7	375.066
-45.7	137.305	-47.4	203	-44.2	70	-43.1	14	-43.4	28	-43.6	42	-45.1	110	-60.2	549.73	-52.5	375.103
-45.5	137.05	-47.2	204	-44	69	-42.9	14	-43.2	28	-43.5	42	-44.9	110	-59.9	549.269	-52.3	375.163
-45.3	136.329	-47	204	-43.8	70	-42.7	14	-43	28	-43.3	42	-44.7	111	-59.7	548.677	-52	374.297
-45.1	136.556	-46.8	202	-43.6	69	-42.5	14	-42.8	28	-43.1	42	-44.5	109	-59.4	548.622	-51.8	373.871
-44.9	136.511	-46.6	204	-43.4	69	-42.3	14	-42.6	28	-42.9	42	-44.3	110	-59.1	548.612	-51.6	374.914
-44.7	137.743	-46.3	203	-43.2	69	-42.1	14	-42.4	28	-42.7	42	-44.1	110	-58.9	548.867	-51.3	374.7
-44.5	135.941	-46.1	203	-43.1	69	-41.9	14	-42.2	28	-42.5	42	-43.9	110	-58.6	548.478	-51.1	374.241
-44.3	137.191	-45.9	204	-42.9	69	-41.7	15	-42	28	-42.3	42	-43.7	111	-58.3	548.494	-50.9	374.462
-44.1	137.164	-45.7	203	-42.7	70	-41.5	14	-41.8	28	-42.1	42	-43.5	109	-58	548.335	-50.6	373.876
-43.9	136.135	-45.5	203	-42.5	69	-41.4	14	-41.6	28	-41.9	42	-43.3	110	-57.8	548.301	-50.4	373.792
-43.7	137.402	-45.3	203	-42.3	69	-41.2	14	-41.4	28	-41.7	42	-43.1	110	-57.5	548.09	-50.2	374.136
-43.5	135.873	-45.1	202	-42.1	69	-41	14	-41.3	28	-41.5	42	-42.9	110	-57.2	547.803	-49.9	374.159
-43.3	136.635	-44.9	203	-41.9	69	-40.8	14	-41.1	28	-41.3	42	-42.7	109	-57	547.654	-49.7	373.946
-43.1	136.583	-44.7	203	-41.7	69	-40.6	14	-40.9	28	-41.1	42	-42.5	110	-56.7	547.19	-49.5	373.699
-42.9	135.97	-44.5	202	-41.5	69	-40.4	14	-40.7	28	-41	42	-42.3	110	-56.4	547.471	-49.2	373.379
-42.6	136.973	-44.3	203	-41.3	69	-40.2	14	-40.5	28	-40.8	42	-42.1	109	-56.2	547.513	-49	373.82
-42.4	136.138	-44	203	-41.1	69	-40	14	-40.3	28	-40.6	42	-41.9	110	-55.9	547.022	-48.8	373.573
-42.2	136.741	-43.8	202	-40.9	69	-39.8	14	-40.1	28	-40.4	41	-41.7	109	-55.6	547.179	-48.5	373.288
-42	136.032	-43.6	203	-40.7	69	-39.6	14	-39.9	28	-40.2	42	-41.5	110	-55.4	547.503	-48.3	373.872
-41.8	136.667	-43.4	202	-40.5	69	-39.5	14	-39.7	28	-40	42	-41.3	109	-55.1	547.052	-48.1	373.324
-41.6	136.981	-43.2	203	-40.3	69	-39.3	14	-39.5	28	-39.8	42	-41.1	110	-54.8	546.663	-47.8	373.04
-41.4	135.774	-43	203	-40.1	69	-39.1	14	-39.3	28	-39.6	42	-40.9	110	-54.6	546.666	-47.6	373.104
-41.2	136.845	-42.8	202	-39.9	69	-38.9	14	-39.2	28	-39.4	42	-40.7	109	-54.3	546.184	-47.4	373.347
-41	136.001	-42.6	203	-39.7	69	-38.7	14	-39	28	-39.2	42	-40.5	110	-54	546.192	-47.1	373.356
-40.8	136.689	-42.4	203	-39.5	69	-38.5	14	-38.8	28	-39	41	-40.3	109	-53.7	546.244	-46.9	373.003
-40.6	136.511	-42.2	202	-39.4	69	-38.3	14	-38.6	28	-38.8	42	-40.1	111	-53.5	545.901	-46.7	372.922
-40.4	135.774	-42	203	-39.2	69	-38.1	14	-38.4	28	-38.6	42	-39.9	109	-53.2	546.065	-46.5	372.573
-40.2	136.305	-41.7	203	-39	69	-37.9	14	-38.2	28	-38.5	42	-39.7	109	-52.9	545.923	-46.2	372.55
-40	135.855	-41.5	202	-38.8	69	-37.8	14	-38	28	-38.3	41	-39.5	109	-52.7	546.169	-46	372.888
-39.8	136.386	-41.3	203	-38.6	69	-37.6	14	-37.8	28	-38.1	42	-39.3	110	-52.4	545.622	-45.8	372.539
-39.6	135.726	-41.1	202	-38.4	69	-37.4	14	-37.6	28	-37.9	42	-39.1	110	-52.1	545.196	-45.5	372.615
-39.4	136.514	-40.9	202	-38.2	69	-37.2	14	-37.4	28	-37.7	42	-38.9	109	-51.9	545.538	-45.3	372.338
-39.2	136.464	-40.7	203	-38	69	-37	14	-37.2	28	-37.5	42	-38.7	110	-51.6	545.103	-45.1	372.122
-39	135.505	-40.5	202	-37.8	68	-36.8	14	-37.1	28	-37.3	42	-38.5	109	-51.3	544.997	-44.8	372.51
-38.8	136.451	-40.3	202	-37.6	69	-36.6	14	-36.9	28	-37.1	41	-38.3	109	-51.1	544.882	-44.6	372.152
-38.6	135.605	-40.1	203	-37.4	69	-36.4	14	-36.7	28	-36.9	42	-38.1	109	-50.8	544.438	-44.4	372.342
-38.4	136.435	-39.9	202	-37.2	69	-36.2	14	-36.5	28	-36.7	42	-37.9	110	-50.5	544.83	-44.1	372.219
-38.2	136.035	-39.7	202	-37	69	-36	14	-36.3	28	-36.5	42	-37.7	109	-50.3	545.015	-43.9	371.855
-38	135.745	-39.5	203	-36.8	69	-35.9	14	-36.1	28	-36.3	42	-37.5	109	-50	544.689	-43.7	371.99
-37.8	136.163	-39.2	201	-36.6	69	-35.7	14	-35.9	28	-36.1	42	-37.3	110	-49.7	544.152	-43.4	371.723
-37.6	135.389	-39	202	-36.4	69	-35.5	14	-35.7	28	-36	41	-37.1	109	-49.5	544.036	-43.2	371.74
-37.4	136.397	-38.8	203	-36.2	69	-35.3	14	-35.5	28	-35.8	42	-36.9	110	-49.2	544.426	-43	371.937
-37.2	135.443	-38.6	202	-36	69	-35.1	14	-35.3	28	-35.6	42	-36.7	109	-48.9	543.827	-42.7	371.826
-37	136.025	-38.4	202	-35.8	69	-34.9	14	-35.1	28	-35.4	42	-36.5	109	-48.7	543.659	-42.5	371.282
-36.8	136.227	-38.2	202	-35.6	69	-34.7	14	-35	27	-35.2	42	-36.3	109	-48.4	543.596	-42.3	371.349
-36.6	135.267	-38	202	-35.5	69	-34.5	14	-34.8	28	-35	41	-36.1	109	-48.1	543.255	-42.1	371.537
-36.4	136.365	-37.8	202	-35.3	69	-34.3	14	-34.6	28	-34.8	41	-36	109	-47.9	543.599	-41.8	371.43
-36.2	135.507	-37.6	202	-35.1	69	-34.1	14	-34.4	28	-34.6	42	-35.8	109	-47.6	543.748	-41.6	371.462
-36	135.97	-37.4	202	-34.9	68	-34	14	-34.2	28	-34.4	41	-35.6	109	-47.3	543.612	-41.4	370.925
-35.8	135.606	-37.2	202	-34.7	69	-33.8	14	-34	28	-34.2	41	-35.4	108	-47.1	542.916	-41.1	370.849
-35.6	135.366	-36.9	201	-34.5	68	-33.6	14	-33.8	28	-34	42	-35.2	109	-46.8	542.676	-40.9	371.258
-35.4	136.13	-36.7	202	-34.3	69	-33.4	14	-33.6	28	-33.8	42	-35	109	-46.5	543.037	-40.7	371.069
-35.2	135.312	-36.5	202	-34.1	69	-33.2	14	-33.4	28	-33.6	42	-34.8	110	-46.3	542.495	-40.4	370.991
-35	135.563	-36.3	201	-33.9	69	-33	14	-33.2	28	-33.5	41	-34.6	109	-46	542.376	-40.2	370.919
-34.8	134.926	-36.1	202	-33.7	68	-32.8	14	-33	28	-33.3	41	-34.4	109	-45.7	542.443	-40	370.264
-34.6	136.129	-35.9	201	-33.5	69	-32.6	14	-32.8	28	-33.1	42	-34.2	109	-45.5	542.055	-39.7	370.618
-34.4	135.731	-35.7	201	-33.3	68	-32.4	14	-32.7	28	-32.9	42	-34	109	-45.2	542.215	-39.5	370.834
-34.2	135.022	-35.5	202	-33.1	69	-32.3	14	-32.5	28	-32.7	41	-33.8	109	-44.9	542.324	-39.3	370.559
-34	136.52	-35.3	201	-32.9	69	-32.1	14	-32.3	28	-32.5	42	-33.6	108	-44.7	542.434	-39	370.493
-33.8	135.212	-35.1	201	-32.7	69	-31.9	14	-32.1	28	-32.3	41	-33.4	109	-44.4	541.935	-38.8	370.551
-33.6	135.571	-34.9	201	-32.5	68	-31.7	14	-31.9	28	-32.1	41	-33.2	108	-44.1	541.448	-38.6	370.06
-33.4	135.011	-34.6	201	-32.3	69	-31.5	14	-31.7	28	-31.9	41	-33	109	-43.9	541.795	-38.3	369.934
-33.2	135.068	-34.4	202	-32.1	68	-31.3	14	-31.5	28	-31.7	42	-32.8	109	-43.6	541.334	-38.1	370.468
-33	135.751	-34.2	202	-31.9	68	-31.1	14	-31.3	28	-31.5	41	-32.6	108	-43.3	540.755	-37.9	370.213
-32.8	134.835	-34	201	-31.8	69	-30.9	14	-31.1	28	-31.3	42	-32.4	109	-43.1	541.195	-37.6	369.923
-32.6	135.837	-33.8	201	-31.6	68	-30.7	14	-30.9	28	-31.1	42	-32.2	108	-42.8	541.108	-37.4	369.534
-32.4	134.893	-33.6	201	-31.4	69	-30.5	14	-30.7	28	-31	42	-32	109	-42.5	540.992	-37.2	369.883
-32.2	135.345	-33.4	200	-31.2	68	-30.4	14	-30.6	28	-30.8	41	-31.8	108	-42.3	540.94	-37	369.911
-32	135.481	-33.2	202	-31	68	-30.2	14	-30.4	28	-30.6	42	-31.6	109	-42	540.795	-36.7	369.839
-31.8	135.036	-33	201	-30.8	68	-30	14	-30.2	28	-30.4	41	-31.4	109	-41.7	540.954	-36.5	369.936
-31.6	135.785	-32.8	201	-30.6	69	-29.8	14	-30	27	-30.2	41	-31.2	109	-41.5	540.274	-36.3	369.462
-31.4	134.93	-32.6	201	-30.4	68	-29.6	14	-29.8	28	-30	41	-31	109	-41.2	540.271	-36	369.199
-31.2	135.74	-32.4	200	-30.2	69	-29.4	14	-29.6	28	-29.8	41	-30.8	108	-40.9	540.531	-35.8	369.379
-31	134.782	-32.1	201	-30	68	-29.2	14	-29.4	28	-29.6	41	-30.6	109	-40.7	539.601	-35.6	369.526
-30.8	134.833	-31.9	201	-29.8	69	-29	14	-29.2	28	-29.4	42	-30.4	108	-40.4	539.734	-35.3	369.723
-30.6	135.465	-31.7	200	-29.6	68	-28.8	14	-29	28	-29.2	41	-30.2	109	-40.1	540.146	-35.1	368.865
-30.4	134.322	-31.5	201	-29.4	69	-28.6	14	-28.8	28	-29	41	-30	108	-39.9	539.425	-34.9	368.588
-30.2	135.46	-31.3	201	-29.2	68	-28.5	14	-28.6	28	-28.8	42	-29.8	109	-39.6	539.501	-34.6	369.345
-30	134.605	-31.1	200	-29	69	-28.3	14	-28.5	28	-28.6	42	-29.6	109	-39.3	539.771	-34.4	368.987
-29.8	135.315	-30.9	201	-28.8	69	-28.1	14	-28.3	28	-28.5	41	-29.4	108	-39.1	539.519	-34.2	369.128
-29.6	135.357	-30.7	200	-28.6	68	-27.9	14	-28.1	27	-28.3	41	-29.2	108	-38.8	539.416	-33.9	369.148
-29.4	134.561	-30.5	200	-28.4	68	-27.7	14	-27.9	28	-28.1	41	-29	108	-38.5	539.03	-33.7	368.717
-29.2	135.509	-30.3	201	-28.2	68	-27.5	14	-27.7	28	-27.9	42	-28.8	109	-38.3	538.832	-33.5	368.032
-29	134.25	-30.1	200	-28.1	68	-27.3	14	-27.5	28	-27.7	41	-28.6	108	-38	538.894	-33.2	368.32
-28.8	135.274	-29.8	200	-27.9	68	-27.1	14	-27.3	27	-27.5	41	-28.4	108	-37.7	538.437	-33	368.933
-28.6	134.74	-29.6	201	-27.7	69	-26.9	14	-27.1	28	-27.3	41	-28.2	108	-37.5	538.226	-32.8	368.6
-28.4	134.393	-29.4	200	-27.5	68	-26.7	14	-26.9	28	-27.1	42	-28	109	-37.2	538.641	-32.5	368.466
-28.2	135.144	-29.2	201	-27.3	69	-26.6	14	-26.7	28	-26.9	41	-27.8	109	-36.9	538.342	-32.3	368.037
-28	134.243	-29	201	-27.1	68	-26.4	14	-26.5	28	-26.7	41	-27.6	108	-36.7	538.121	-32.1	368.026
-27.8	135.428	-28.8	200	-26.9	68	-26.2	14	-26.4	28	-26.5	41	-27.4	109	-36.4	538.379	-31.9	368.334
-27.6	134.307	-28.6	200	-26.7	68	-26	14	-26.2	27	-26.3	41	-27.2	108	-36.1	537.994	-31.6	368.133
-27.4	135.193	-28.4	200	-26.5	69	-25.8	14	-26	28	-26.1	42	-27	109	-35.9	538.249	-31.4	368.572
-27.2	135.308	-28.2	200	-26.3	68	-25.6	14	-25.8	28	-26	41	-26.8	108	-35.6	537.99	-31.2	368.125
-27	133.743	-28	200	-26.1	68	-25.4	14	-25.6	27	-25.8	41	-26.6	108	-35.3	537.141	-30.9	367.085
-26.8	134.942	-27.8	200	-25.9	68	-25.2	14	-25.4	27	-25.6	41	-26.4	108	-35.1	537.26	-30.7	367.623
-26.6	134.292	-27.5	200	-25.7	68	-25	14	-25.2	28	-25.4	42	-26.2	108	-34.8	537.454	-30.5	368.066
-26.4	135.218	-27.3	200	-25.5	69	-24.9	14	-25	28	-25.2	41	-26	108	-34.5	537.013	-30.2	367.835
-26.2	134.544	-27.1	199	-25.3	68	-24.7	14	-24.8	28	-25	42	-25.8	108	-34.3	537.235	-30	367.456
-26	134.005	-26.9	200	-25.1	69	-24.5	14	-24.6	27	-24.8	41	-25.6	109	-34	537.213	-29.8	367.187
-25.8	134.516	-26.7	200	-24.9	68	-24.3	14	-24.4	27	-24.6	41	-25.4	108	-33.7	536.434	-29.5	367.363
-25.5	134.098	-26.5	199	-24.7	68	-24.1	14	-24.3	28	-24.4	41	-25.2	108	-33.5	536.535	-29.3	367.421
-25.3	135.31	-26.3	200	-24.5	68	-23.9	14	-24.1	28	-24.2	42	-25	108	-33.2	536.923	-29.1	367.493
-25.1	134.331	-26.1	200	-24.4	69	-23.7	14	-23.9	27	-24	41	-24.8	108	-32.9	536.984	-28.8	367.62
-24.9	134.728	-25.9	199	-24.2	68	-23.5	14	-23.7	27	-23.8	41	-24.6	108	-32.7	536.504	-28.6	366.96
-24.7	134.545	-25.7	200	-24	68	-23.3	14	-23.5	27	-23.6	41	-24.4	108	-32.4	535.979	-28.4	366.512
-24.5	133.82	-25.5	199	-23.8	68	-23.1	14	-23.3	28	-23.5	41	-24.2	108	-32.1	535.871	-28.1	366.94
-24.3	134.944	-25.3	200	-23.6	68	-23	14	-23.1	28	-23.3	41	-24	108	-31.9	536.156	-27.9	367.203
-24.1	134.089	-25	200	-23.4	68	-22.8	14	-22.9	28	-23.1	41	-23.8	108	-31.6	535.963	-27.7	367.259
-23.9	134.414	-24.8	199	-23.2	68	-22.6	14	-22.7	27	-22.9	41	-23.6	108	-31.4	535.623	-27.5	366.735
-23.7	133.608	-24.6	199	-23	67	-22.4	14	-22.5	27	-22.7	41	-23.4	108	-31.1	535.516	-27.2	366.183
-23.5	133.957	-24.4	200	-22.8	68	-22.2	14	-22.3	28	-22.5	41	-23.2	108	-30.8	535.346	-27	366.385
-23.3	134.829	-24.2	199	-22.6	69	-22	14	-22.2	28	-22.3	42	-23	108	-30.6	535.278	-26.8	366.771
-23.1	133.965	-24	200	-22.4	68	-21.8	14	-22	28	-22.1	41	-22.8	108	-30.3	535.338	-26.5	366.83
-22.9	134.664	-23.8	200	-22.2	68	-21.6	14	-21.8	27	-21.9	41	-22.6	108	-30	535.266	-26.3	366.619
-22.7	133.577	-23.6	199	-22	68	-21.4	14	-21.6	27	-21.7	41	-22.4	108	-29.8	535.127	-26.1	366.075
-22.5	134.582	-23.4	200	-21.8	68	-21.2	14	-21.4	28	-21.5	41	-22.2	107	-29.5	535.115	-25.8	365.76
-22.3	134.757	-23.2	199	-21.6	68	-21.1	14	-21.2	27	-21.3	41	-22	108	-29.2	534.703	-25.6	366.222
-22.1	133.911	-23	199	-21.4	68	-20.9	14	-21	28	-21.1	41	-21.8	107	-29	534.616	-25.4	366.575
-21.9	134.144	-22.7	200	-21.2	67	-20.7	14	-20.8	27	-21	41	-21.7	108	-28.7	534.584	-25.1	366.308
-21.7	133.396	-22.5	199	-21	68	-20.5	14	-20.6	28	-20.8	41	-21.5	108	-28.4	534.336	-24.9	366.053
-21.5	134.4	-22.3	200	-20.8	68	-20.3	14	-20.4	28	-20.6	41	-21.3	107	-28.2	533.91	-24.7	365.295
-21.3	133.665	-22.1	199	-20.6	68	-20.1	14	-20.2	27	-20.4	41	-21.1	108	-27.9	534.216	-24.4	365.716
-21.1	133.941	-21.9	198	-20.5	68	-19.9	14	-20.1	28	-20.2	41	-20.9	108	-27.6	534.343	-24.2	366.193
-20.9	134.361	-21.7	199	-20.3	68	-19.7	14	-19.9	27	-20	41	-20.7	108	-27.4	533.567	-24	365.587
-20.7	133.76	-21.5	200	-20.1	68	-19.5	14	-19.7	28	-19.8	41	-20.5	107	-27.1	533.871	-23.7	365.621
-20.5	134.422	-21.3	198	-19.9	68	-19.4	14	-19.5	28	-19.6	41	-20.3	108	-26.9	533.785	-23.5	365.232
-20.3	133.411	-21.1	200	-19.7	68	-19.2	14	-19.3	27	-19.4	41	-20.1	107	-26.6	533.711	-23.3	365.405
-20.1	134.551	-20.9	199	-19.5	68	-19	14	-19.1	28	-19.2	41	-19.9	108	-26.3	533.866	-23	365.483
-19.9	133.739	-20.7	198	-19.3	68	-18.8	14	-18.9	27	-19	41	-19.7	108	-26.1	533.123	-22.8	365.087
-19.7	133.114	-20.4	199	-19.1	67	-18.6	14	-18.7	27	-18.8	41	-19.5	107	-25.8	532.587	-22.6	365.425
-19.5	134.257	-20.2	198	-18.9	68	-18.4	14	-18.5	27	-18.6	41	-19.3	108	-25.5	533.076	-22.4	365.394
-19.3	133.29	-20	199	-18.7	68	-18.2	14	-18.3	28	-18.5	41	-19.1	107	-25.3	533.405	-22.1	364.866
-19.1	133.94	-19.8	199	-18.5	67	-18	14	-18.1	27	-18.3	41	-18.9	108	-25	532.761	-21.9	364.661
-18.9	133.47	-19.6	198	-18.3	68	-17.8	14	-18	28	-18.1	41	-18.7	107	-24.7	532.289	-21.7	365.133
-18.7	134.355	-19.4	199	-18.1	69	-17.6	14	-17.8	28	-17.9	41	-18.5	108	-24.5	532.856	-21.4	365.503
-18.5	134.059	-19.2	199	-17.9	68	-17.5	14	-17.6	28	-17.7	41	-18.3	108	-24.2	532.797	-21.2	364.788
-18.3	132.932	-19	198	-17.7	68	-17.3	13	-17.4	27	-17.5	41	-18.1	107	-23.9	531.813	-21	364.364
-18.1	134.126	-18.8	199	-17.5	67	-17.1	14	-17.2	27	-17.3	40	-17.9	107	-23.7	531.917	-20.7	364.572
-17.9	133.164	-18.6	198	-17.3	68	-16.9	14	-17	28	-17.1	41	-17.7	107	-23.4	532.306	-20.5	364.678
-17.7	134.125	-18.4	198	-17.1	68	-16.7	14	-16.8	28	-16.9	41	-17.5	108	-23.1	532.161	-20.3	364.72
-17.5	133.529	-18.2	199	-16.9	68	-16.5	14	-16.6	27	-16.7	41	-17.3	107	-22.9	531.887	-20	364.451
-17.3	133.087	-17.9	198	-16.8	68	-16.3	14	-16.4	28	-16.5	41	-17.1	108	-22.6	531.988	-19.8	364.365
-17.1	133.555	-17.7	198	-16.6	68	-16.1	14	-16.2	27	-16.3	41	-16.9	107	-22.4	531.376	-19.6	363.919
-16.9	132.998	-17.5	198	-16.4	67	-15.9	14	-16	27	-16.1	41	-16.7	107	-22.1	531.292	-19.4	363.937
-16.7	134.051	-17.3	197	-16.2	68	-15.7	14	-15.9	28	-16	41	-16.5	108	-21.8	531.484	-19.1	364.463
-16.5	132.74	-17.1	199	-16	68	-15.6	13	-15.7	27	-15.8	41	-16.3	107	-21.6	531.047	-18.9	364.3
-16.3	134.088	-16.9	199	-15.8	68	-15.4	14	-15.5	27	-15.6	41	-16.1	108	-21.3	531.014	-18.7	364.183
-16.1	134.146	-16.7	198	-15.6	68	-15.2	14	-15.3	28	-15.4	41	-15.9	107	-21	531.232	-18.4	363.49
-15.9	132.925	-16.5	198	-15.4	67	-15	13	-15.1	27	-15.2	41	-15.7	107	-20.8	531.054	-18.2	363.731
-15.7	133.741	-16.3	198	-15.2	68	-14.8	14	-14.9	27	-15	41	-15.5	107	-20.5	530.577	-18	364.264
-15.5	132.52	-16.1	198	-15	67	-14.6	14	-14.7	27	-14.8	41	-15.3	108	-20.2	530.328	-17.7	363.673
-15.3	133.842	-15.9	199	-14.8	68	-14.4	14	-14.5	28	-14.6	41	-15.1	107	-20	530.614	-17.5	363.515
-15.1	133.395	-15.6	197	-14.6	68	-14.2	14	-14.3	27	-14.4	41	-14.9	107	-19.7	530.696	-17.3	363.284
-14.9	132.842	-15.4	198	-14.4	68	-14	14	-14.1	27	-14.2	41	-14.7	108	-19.5	530.385	-17.1	363.625
-14.7	133.432	-15.2	198	-14.2	67	-13.8	13	-13.9	27	-14	41	-14.5	107	-19.2	530.172	-16.8	363.394
-14.5	132.641	-15	197	-14	67	-13.7	14	-13.8	27	-13.8	41	-14.3	107	-18.9	529.933	-16.6	363.113
-14.3	133.712	-14.8	198	-13.8	68	-13.5	14	-13.6	28	-13.7	41	-14.1	107	-18.7	529.66	-16.4	363.569
-14.1	132.867	-14.6	199	-13.6	68	-13.3	14	-13.4	27	-13.5	41	-13.9	108	-18.4	529.896	-16.1	363.447
-13.9	133.585	-14.4	197	-13.4	67	-13.1	14	-13.2	27	-13.3	41	-13.7	107	-18.1	529.943	-15.9	363.03
-13.7	133.395	-14.2	198	-13.2	67	-12.9	14	-13	27	-13.1	40	-13.5	107	-17.9	529.159	-15.7	362.542
-13.5	132.493	-14	197	-13.1	67	-12.7	14	-12.8	27	-12.9	41	-13.3	107	-17.6	529.082	-15.4	363.036
-13.3	133.756	-13.8	198	-12.9	68	-12.5	14	-12.6	28	-12.7	41	-13.1	107	-17.3	529.42	-15.2	363.706
-13.1	132.634	-13.6	199	-12.7	68	-12.3	14	-12.4	27	-12.5	41	-12.9	107	-17.1	529.532	-15	362.753
-12.9	133.114	-13.3	197	-12.5	67	-12.1	13	-12.2	27	-12.3	40	-12.7	107	-16.8	528.741	-14.7	362.083
-12.7	132.883	-13.1	198	-12.3	68	-12	14	-12	27	-12.1	41	-12.5	108	-16.6	528.705	-14.5	362.913
-12.5	133.054	-12.9	198	-12.1	67	-11.8	14	-11.8	27	-11.9	41	-12.3	106	-16.3	529.07	-14.3	362.693
-12.3	133.03	-12.7	197	-11.9	67	-11.6	14	-11.7	27	-11.7	41	-12.1	107	-16	528.885	-14.1	362.505
-12.1	132.641	-12.5	198	-11.7	67	-11.4	14	-11.5	28	-11.5	41	-11.9	107	-15.8	528.718	-13.8	362.832
-11.9	133.751	-12.3	198	-11.5	68	-11.2	14	-11.3	28	-11.3	41	-11.7	107	-15.5	528.751	-13.6	362.405
-11.7	132.101	-12.1	197	-11.3	67	-11	13	-11.1	27	-11.2	40	-11.5	107	-15.2	528.418	-13.4	362.022
-11.5	133.597	-11.9	198	-11.1	67	-10.8	14	-10.9	27	-11	41	-11.3	107	-15	527.821	-13.1	362.335
-11.3	133.147	-11.7	197	-10.9	67	-10.6	14	-10.7	27	-10.8	41	-11.1	107	-14.7	528.078	-12.9	362.475
-11.1	132.084	-11.5	197	-10.7	67	-10.4	14	-10.5	27	-10.6	41	-10.9	106	-14.4	528.135	-12.7	362.206
-10.9	132.839	-11.3	198	-10.5	67	-10.2	14	-10.3	27	-10.4	40	-10.7	107	-14.2	527.578	-12.4	361.716
-10.7	131.976	-11.1	196	-10.3	68	-10.1	14	-10.1	27	-10.2	41	-10.5	106	-13.9	527.268	-12.2	361.525
-10.5	133.417	-10.8	198	-10.1	67	-9.87	14	-9.93	27	-10	41	-10.3	107	-13.7	527.894	-12	361.984
-10.3	132.579	-10.6	197	-9.94	67	-9.68	14	-9.74	27	-9.81	41	-10.1	106	-13.4	527.612	-11.8	361.899
-10.1	133.044	-10.4	196	-9.74	67	-9.49	14	-9.55	27	-9.61	41	-9.93	107	-13.1	527.34	-11.5	362.244
-9.86	132.953	-10.2	198	-9.55	67	-9.3	14	-9.36	27	-9.42	41	-9.73	107	-12.9	527.162	-11.3	361.889
-9.66	131.983	-10	197	-9.35	68	-9.11	14	-9.17	27	-9.23	41	-9.53	106	-12.6	527.196	-11.1	360.887
-9.46	133.349	-9.8	196	-9.16	67	-8.92	14	-8.98	27	-9.04	41	-9.34	107	-12.3	527.193	-10.8	361.506
-9.25	132.366	-9.59	198	-8.96	67	-8.73	14	-8.79	27	-8.84	41	-9.14	106	-12.1	526.861	-10.6	361.85
-9.05	133.117	-9.38	197	-8.77	67	-8.54	14	-8.59	27	-8.65	41	-8.94	107	-11.8	526.982	-10.4	361.884
-8.85	132.335	-9.17	196	-8.57	67	-8.35	14	-8.4	27	-8.46	41	-8.74	106	-11.5	526.91	-10.1	361.33
-8.65	132.197	-8.96	197	-8.38	67	-8.16	14	-8.21	27	-8.27	40	-8.54	107	-11.3	526.596	-9.91	360.549
-8.45	132.918	-8.76	196	-8.18	67	-7.97	14	-8.02	27	-8.07	41	-8.34	107	-11	525.958	-9.68	361.13
-8.25	131.763	-8.55	197	-7.99	67	-7.78	14	-7.83	27	-7.88	40	-8.14	106	-10.8	526.021	-9.45	361.298
-8.05	132.978	-8.34	197	-7.79	68	-7.59	14	-7.64	28	-7.69	41	-7.95	107	-10.5	526.629	-9.22	361.38
-7.85	132.261	-8.13	196	-7.6	67	-7.4	14	-7.45	27	-7.5	41	-7.75	106	-10.2	526.38	-8.99	361.129
-7.65	132.844	-7.92	197	-7.4	67	-7.21	13	-7.26	27	-7.31	40	-7.55	107	-9.97	525.333	-8.76	360.405
-7.44	132.535	-7.71	197	-7.21	67	-7.02	14	-7.07	27	-7.11	40	-7.35	106	-9.7	525.4	-8.53	360.696
-7.24	132.055	-7.5	196	-7.01	68	-6.83	14	-6.88	28	-6.92	41	-7.15	107	-9.44	526.152	-8.3	360.979
-7.04	133.014	-7.29	197	-6.82	67	-6.64	14	-6.68	27	-6.73	41	-6.95	106	-9.18	525.8	-8.07	360.738
-6.84	131.536	-7.08	196	-6.62	67	-6.45	13	-6.49	27	-6.54	40	-6.75	106	-8.92	525.071	-7.84	360.623
-6.64	132.436	-6.88	196	-6.43	67	-6.26	14	-6.3	27	-6.34	41	-6.55	107	-8.65	525.117	-7.61	360.598
-6.44	132.289	-6.67	197	-6.23	67	-6.07	14	-6.11	27	-6.15	41	-6.36	106	-8.39	525.481	-7.37	360.355
-6.24	132.26	-6.46	196	-6.04	67	-5.88	14	-5.92	27	-5.96	41	-6.16	106	-8.13	525.179	-7.14	360.352
-6.04	132.403	-6.25	196	-5.84	67	-5.69	13	-5.73	27	-5.77	41	-5.96	106	-7.87	524.964	-6.91	360.288
-5.83	131.902	-6.04	197	-5.65	67	-5.5	14	-5.54	27	-5.58	40	-5.76	107	-7.6	525.057	-6.68	360.336
-5.63	132.669	-5.83	196	-5.45	67	-5.31	13	-5.35	27	-5.38	40	-5.56	106	-7.34	524.864	-6.45	360.211
-5.43	131.683	-5.62	197	-5.26	67	-5.12	14	-5.16	27	-5.19	40	-5.36	107	-7.08	524.715	-6.22	359.792
-5.23	132.63	-5.41	196	-5.06	67	-4.93	14	-4.97	28	-5	41	-5.16	106	-6.82	524.326	-5.99	360.201
-5.03	132.506	-5.21	196	-4.87	67	-4.74	13	-4.77	27	-4.81	40	-4.97	106	-6.56	524.244	-5.76	360.223
-4.83	131.671	-5	197	-4.68	66	-4.55	13	-4.58	27	-4.61	40	-4.77	106	-6.29	524.332	-5.53	359.874
-4.63	132.259	-4.79	196	-4.48	67	-4.36	14	-4.39	28	-4.42	41	-4.57	106	-6.03	524.359	-5.3	359.86
-4.43	131.747	-4.58	196	-4.29	67	-4.17	14	-4.2	27	-4.23	41	-4.37	107	-5.77	523.969	-5.07	359.551
-4.23	132.256	-4.37	196	-4.09	67	-3.98	13	-4.01	27	-4.04	40	-4.17	105	-5.51	523.317	-4.84	359.472
-4.02	131.424	-4.16	195	-3.9	67	-3.79	14	-3.82	27	-3.85	41	-3.97	106	-5.24	523.801	-4.61	359.638
-3.82	132.43	-3.95	196	-3.7	67	-3.6	14	-3.63	27	-3.65	41	-3.77	106	-4.98	524.205	-4.38	359.947
-3.62	132.693	-3.74	197	-3.51	67	-3.41	14	-3.44	27	-3.46	41	-3.58	107	-4.72	523.41	-4.15	359.65
-3.42	131.558	-3.54	195	-3.31	67	-3.23	14	-3.25	27	-3.27	41	-3.38	106	-4.46	523.146	-3.92	358.874
-3.22	132.35	-3.33	196	-3.12	67	-3.04	13	-3.06	27	-3.08	40	-3.18	106	-4.19	523.289	-3.69	359.251
-3.02	131.221	-3.12	196	-2.92	66	-2.85	13	-2.86	27	-2.88	40	-2.98	106	-3.93	523.253	-3.46	359.508
-2.82	131.897	-2.91	195	-2.73	67	-2.66	14	-2.67	27	-2.69	41	-2.78	106	-3.67	523.219	-3.23	359.314
-2.62	131.613	-2.7	196	-2.53	67	-2.47	14	-2.48	27	-2.5	40	-2.58	107	-3.41	522.895	-3	358.658
-2.41	131.782	-2.49	196	-2.34	67	-2.28	14	-2.29	27	-2.31	41	-2.38	106	-3.15	522.836	-2.77	358.53
-2.21	131.912	-2.28	196	-2.14	67	-2.09	14	-2.1	27	-2.11	40	-2.18	106	-2.88	522.411	-2.54	358.828
-2.01	131.076	-2.08	196	-1.95	67	-1.9	13	-1.91	27	-1.92	40	-1.99	105	-2.62	522.203	-2.3	358.567
-1.81	131.903	-1.87	194	-1.75	66	-1.71	14	-1.72	27	-1.73	40	-1.79	106	-2.36	521.611	-2.07	358.165
-1.61	130.386	-1.66	195	-1.56	67	-1.52	13	-1.53	27	-1.54	40	-1.59	105	-2.1	520.837	-1.84	357.265
-1.41	131.444	-1.45	195	-1.36	66	-1.33	14	-1.34	27	-1.35	40	-1.39	105	-1.83	520.538	-1.61	356.828
-1.21	131.143	-1.25	194	-1.17	67	-1.14	14	-1.15	27	-1.15	40	-1.19	105	-1.57	520.004	-1.38	356.548
-1.01	129.465	-1.04	194	-0.974	66	-0.949	13	-0.955	26	-0.961	39	-0.993	104	-1.31	518.245	-1.15	355.296
-0.805	129.822	-0.83	192	-0.779	65	-0.759	13	-0.764	26	-0.769	40	-0.795	105	-1.05	516.481	-0.922	354.056
-0.604	128.947	-0.623	192	-0.584	66	-0.569	14	-0.573	27	-0.577	40	-0.596	104	-0.785	515.293	-0.691	353.152
-0.403	129	-0.415	192	-0.39	66	-0.379	13	-0.382	26	-0.385	40	-0.397	104	-0.523	513.213	-0.461	351.225
-0.202	126	-0.208	188	-0.195	64	-0.19	13	-0.191	26	-0.192	39	-0.199	102	-0.261	508.338	-0.23	347.181
-0.000637	126	-6.8e-15	188	-1.23e-12	64	1.16e-12	13	7.32e-13	26	-8.92e-13	39	-6.75e-13	101	1.02e-12	504.977	-2.38e-13	345.148
0.201	128	0.208	189	0.195	65	0.19	13	0.191	26	0.192	39	0.199	103		508.469		348.085
0.402	128	0.415	190	0.39	65	0.379	13	0.382	26	0.385	39	0.397	103		512.986		351.369
0.603	129.892	0.623	192	0.584	66	0.569	14	0.573	27	0.577	40	0.596	104		515.476		353.001
0.804	129.2	0.83	193	0.779	65	0.759	13	0.764	26	0.769	39	0.795	104		516.988		353.695
1.01	130.394	1.04	193	0.974	66	0.949	13	0.955	27	0.961	40	0.993	105		518.442		355.477
1.21	131.113	1.25	195	1.17	67	1.14	14	1.15	27	1.15	40	1.19	105		519.974		356.857
1.41	130.63	1.45	194	1.36	67	1.33	13	1.34	27	1.35	40	1.39	106		520.515		357.059
1.61	130.787	1.66	194	1.56	66	1.52	13	1.53	26	1.54	40	1.59	105		520.605		357.298
1.81	131.01	1.87	196	1.75	67	1.71	14	1.72	27	1.73	40	1.79	106		521.648		357.392
2.01	131.971	2.08	195	1.95	67	1.9	14	1.91	27	1.92	40	1.99	106		522.386		358.458
2.21	131.086	2.28	196	2.14	67	2.09	13	2.1	27	2.11	40	2.18	105		522.524		359.174
2.41	132.464	2.49	196	2.34	67	2.28	14	2.29	27	2.31	41	2.38	107		522.623		359.159
2.61	132.046	2.7	195	2.53	67	2.47	14	2.48	27	2.5	40	2.58	105		522.626		358.577
2.82	131.38	2.91	196	2.73	67	2.66	14	2.67	27	2.69	40	2.78	106		522.894		358.649
3.02	132.159	3.12	196	2.92	67	2.85	14	2.86	27	2.88	40	2.98	106		523.309		359.45
3.22	131.101	3.33	195	3.12	66	3.04	13	3.06	27	3.08	40	3.18	106		523.327		359.247
3.42	132.439	3.53	197	3.31	67	3.23	14	3.25	27	3.27	41	3.38	107		523.243		359.528
3.62	131.781	3.74	196	3.51	68	3.41	14	3.44	28	3.46	41	3.58	106		523.384		359.756
3.82	132.173	3.95	196	3.7	67	3.6	14	3.63	27	3.65	41	3.77	106		523.908		359.259
4.02	132.453	4.16	197	3.9	67	3.79	14	3.82	27	3.85	40	3.97	106		524.1		359.447
4.22	131.156	4.37	195	4.09	67	3.98	13	4.01	27	4.04	40	4.17	106		523.719		359.569
4.43	132.686	4.58	197	4.29	67	4.17	14	4.2	27	4.23	40	4.37	106		524.251		360.07
4.63	131.816	4.79	197	4.48	67	4.36	14	4.39	27	4.42	41	4.57	107		524.321		360.228
4.83	132.421	5	195	4.68	67	4.55	14	4.58	27	4.61	40	4.77	106		524.12		359.63
5.03	132.266	5.2	197	4.87	67	4.74	13	4.77	27	4.81	41	4.97	106		524.097		359.789
5.23	132.156	5.41	197	5.06	68	4.93	14	4.97	27	5	41	5.16	107		524.432		360.139
5.43	132.597	5.62	196	5.26	67	5.12	14	5.16	28	5.19	41	5.36	106		524.957		360.133
5.63	131.637	5.83	197	5.45	67	5.31	14	5.35	27	5.38	40	5.56	106		524.829		360.366
5.83	132.704	6.04	196	5.65	67	5.5	13	5.54	27	5.58	40	5.76	106		524.863		360.149
6.03	131.437	6.25	196	5.84	67	5.69	14	5.73	27	5.77	41	5.96	107		524.672		359.792
6.24	132.334	6.46	197	6.04	67	5.88	14	5.92	27	5.96	41	6.16	106		524.846		360.438
6.44	132.962	6.67	196	6.23	67	6.07	14	6.11	27	6.15	40	6.36	107		525.523		360.766
6.64	131.762	6.87	197	6.43	67	6.26	13	6.3	27	6.34	41	6.55	106		525.369		360.969
6.84	132.667	7.08	197	6.62	67	6.45	14	6.49	27	6.54	40	6.75	106		524.932		360.56
7.04	132.159	7.29	196	6.82	68	6.64	14	6.68	27	6.73	41	6.95	107		525.717		360.025
7.24	132.806	7.5	197	7.01	67	6.83	14	6.88	27	6.92	41	7.15	106		526.179		360.763
7.44	132.139	7.71	197	7.21	67	7.02	14	7.07	27	7.11	41	7.35	107		525.711		361.04
7.64	132.244	7.92	196	7.4	67	7.21	13	7.26	27	7.31	40	7.55	106		525.819		361
7.85	132.971	8.13	197	7.6	67	7.4	14	7.45	27	7.5	41	7.75	107		526.269		360.973
8.05	131.915	8.34	196	7.79	67	7.59	14	7.64	28	7.69	41	7.95	106		526.386		360.978
8.25	132.593	8.55	197	7.99	67	7.78	14	7.83	27	7.88	41	8.14	106		526.109		361.054
8.45	132.269	8.75	197	8.18	67	7.97	14	8.02	27	8.07	40	8.34	107		526.476		361.209
8.65	132.899	8.96	196	8.38	67	8.16	13	8.21	27	8.27	40	8.54	106		526.493		361.478
8.85	132.805	9.17	197	8.57	67	8.35	14	8.4	27	8.46	41	8.74	107		526.454		361.261
9.05	132.335	9.38	198	8.77	67	8.54	14	8.59	27	8.65	41	8.94	106		526.588		361.188
9.25	133.245	9.59	196	8.96	67	8.73	14	8.79	27	8.84	41	9.14	107		526.881		361.419
9.45	132.272	9.8	197	9.16	68	8.92	14	8.98	27	9.04	41	9.34	106		527.361		361.849
9.66	132.674	10	197	9.35	67	9.11	14	9.17	27	9.23	41	9.53	107		527.068		361.876
9.86	132.582	10.2	197	9.55	68	9.3	14	9.36	28	9.42	41	9.73	106		527.13		361.778
10.1	132.81	10.4	198	9.74	67	9.49	14	9.55	27	9.61	41	9.93	107		527.357		361.578
10.3	132.961	10.6	197	9.94	67	9.68	13	9.74	27	9.81	41	10.1	107		527.521		361.35
10.5	132.4	10.8	198	10.1	68	9.87	14	9.93	27	10	41	10.3	106		527.882		362.062
10.7	133.296	11.1	197	10.3	67	10.1	13	10.1	27	10.2	40	10.5	107		527.749		362.255
10.9	132.381	11.3	196	10.5	67	10.2	14	10.3	27	10.4	41	10.7	106		527.923		362.24
11.1	133.263	11.5	197	10.7	67	10.4	14	10.5	27	10.6	41	10.9	107		527.961		361.785
11.3	132.918	11.7	198	10.9	68	10.6	14	10.7	27	10.8	41	11.1	107		527.929		361.748
11.5	132.271	11.9	197	11.1	67	10.8	14	10.9	28	11	41	11.3	107		528.172		362.464
11.7	132.805	12.1	198	11.3	67	11	14	11.1	27	11.2	41	11.5	106		528.278		362.372
11.9	132.531	12.3	198	11.5	67	11.2	14	11.3	27	11.3	41	11.7	107		528.506		362.57
12.1	133.819	12.5	197	11.7	68	11.4	14	11.5	27	11.5	41	11.9	108		528.611		362.774
12.3	132.632	12.7	198	11.9	67	11.6	13	11.7	27	11.7	40	12.1	107		528.53		362.363
12.5	133.184	12.9	197	12.1	68	11.8	14	11.8	27	11.9	41	12.3	108		528.856		362.387
12.7	133.24	13.1	198	12.3	68	12	14	12	28	12.1	41	12.5	106		529.047		362.815
12.9	132.388	13.3	198	12.5	67	12.1	14	12.2	27	12.3	41	12.7	107		528.624		362.802
13.1	134.011	13.6	197	12.7	67	12.3	14	12.4	28	12.5	41	12.9	107		529.339		363.204
13.3	132.716	13.8	198	12.9	68	12.5	14	12.6	27	12.7	41	13.1	108		529.729		363
13.5	133.151	14	198	13.1	68	12.7	13	12.8	27	12.9	41	13.3	107		529.438		362.359
13.7	132.798	14.2	197	13.2	67	12.9	13	13	27	13.1	41	13.5	106		529.372		362.867
13.9	133.1	14.4	198	13.4	68	13.1	14	13.2	28	13.3	41	13.7	107		529.766		363.513
14.1	133.761	14.6	198	13.6	67	13.3	14	13.4	28	13.5	41	13.9	107		529.992		363.561
14.3	132.695	14.8	198	13.8	68	13.5	14	13.6	27	13.7	41	14.1	108		529.9		363.406
14.5	133.535	15	198	14	68	13.7	14	13.8	27	13.8	41	14.3	106		529.742		362.717
14.7	132.534	15.2	197	14.2	67	13.8	14	13.9	27	14	41	14.5	107		530.083		363.14
14.9	133.879	15.4	198	14.4	67	14	14	14.1	27	14.2	41	14.7	107		530.321		363.905
15.1	133.86	15.6	198	14.6	68	14.2	14	14.3	27	14.4	41	14.9	108		530.269		363.894
15.3	132.614	15.9	197	14.8	67	14.4	14	14.5	27	14.6	41	15.1	108		530.517		363.688
15.5	133.587	16.1	198	15	68	14.6	14	14.7	27	14.8	41	15.3	106		530.617		363.216
15.7	132.907	16.3	198	15.2	67	14.8	14	14.9	28	15	41	15.5	107		530.528		363.565
15.9	133.683	16.5	198	15.4	67	15	14	15.1	27	15.2	41	15.7	107		530.752		363.834
16.1	133.384	16.7	199	15.6	68	15.2	14	15.3	27	15.4	41	15.9	108		531.37		364.441
16.3	133.4	16.9	198	15.8	68	15.4	14	15.5	28	15.6	41	16.1	107		531.28		364.449
16.5	133.79	17.1	198	16	67	15.6	14	15.7	27	15.8	41	16.3	107		531.298		363.575
16.7	133.268	17.3	199	16.2	68	15.7	14	15.9	28	16	41	16.5	108		531.823		363.97
16.9	133.782	17.5	198	16.4	68	15.9	14	16	27	16.1	41	16.7	107		531.083		364.296
17.1	132.905	17.7	198	16.6	67	16.1	14	16.2	27	16.3	40	16.9	107		531.273		364.356
17.3	133.979	17.9	199	16.8	68	16.3	14	16.4	28	16.5	41	17.1	107		531.996		364.554
17.5	133.9	18.2	197	16.9	68	16.5	14	16.6	27	16.7	41	17.3	108		531.686		364.304
17.7	133.363	18.4	199	17.1	68	16.7	14	16.8	27	16.9	41	17.5	107		531.767		364.206
17.9	133.788	18.6	199	17.3	68	16.9	14	17	28	17.1	41	17.7	108		532.297		364.664
18.1	132.695	18.8	198	17.5	68	17.1	14	17.2	27	17.3	41	17.9	107		532.147		364.719
18.3	133.842	19	198	17.7	67	17.3	14	17.4	27	17.5	41	18.1	107		531.792		364.663
18.5	133.777	19.2	199	17.9	68	17.5	14	17.6	28	17.7	41	18.3	108		532.569		364.918
18.7	134.3	19.4	199	18.1	68	17.6	14	17.8	28	17.9	41	18.5	108		533.084		364.861
18.9	133.793	19.6	200	18.3	68	17.8	14	18	27	18.1	41	18.7	108		532.653		364.93
19.1	133.073	19.8	198	18.5	68	18	14	18.1	27	18.3	41	18.9	107		532.8		365.175
19.3	134.749	20	199	18.7	68	18.2	14	18.3	28	18.5	41	19.1	108		533.406		365.254
19.5	133.527	20.2	199	18.9	67	18.4	14	18.5	28	18.6	41	19.3	107		532.981		365.302
19.7	133.812	20.4	198	19.1	68	18.6	14	18.7	27	18.8	40	19.5	108		532.777		365.045
19.9	133.654	20.7	199	19.3	68	18.8	14	18.9	27	19	41	19.7	107		533.24		364.665
20.1	133.713	20.9	200	19.5	68	19	14	19.1	28	19.2	41	19.9	108		533.558		365.488
20.3	134.211	21.1	198	19.7	68	19.2	14	19.3	28	19.4	41	20.1	108		533.411		365.845
20.5	133.422	21.3	199	19.9	67	19.4	14	19.5	28	19.6	41	20.3	107		533.761		365.868
20.7	134.502	21.5	199	20.1	68	19.5	14	19.7	28	19.8	41	20.5	108		533.791		365.509
20.9	133.412	21.7	199	20.3	68	19.7	13	19.9	27	20	41	20.7	107		533.642		365.004
21.1	134.276	21.9	200	20.5	68	19.9	14	20.1	28	20.2	41	20.9	108		534.083		365.975
21.3	134.237	22.1	199	20.6	68	20.1	14	20.2	27	20.4	41	21.1	107		534.245		366.021
21.5	133.474	22.3	199	20.8	68	20.3	14	20.4	28	20.6	41	21.3	108		534.551		365.849
21.7	134.946	22.5	200	21	68	20.5	14	20.6	28	20.8	41	21.5	108		534.716		365.94
21.9	133.507	22.7	198	21.2	68	20.7	14	20.8	27	21	41	21.7	107		534.279		365.727
22.1	134.421	23	200	21.4	68	20.9	14	21	27	21.1	41	21.8	108		534.272		366.209
22.3	134.284	23.2	200	21.6	68	21.1	14	21.2	28	21.3	41	22	108		535.021		366.477
22.5	133.775	23.4	199	21.8	68	21.2	14	21.4	27	21.5	41	22.2	108		535.078		366.125
22.7	134.207	23.6	200	22	68	21.4	14	21.6	27	21.7	41	22.4	108		534.716		366.392
22.9	133.788	23.8	199	22.2	68	21.6	14	21.8	28	21.9	41	22.6	108		535.095		366.605
23.1	134.853	24	199	22.4	68	21.8	14	22	28	22.1	41	22.8	107		535.454		366.216
23.3	134.185	24.2	200	22.6	68	22	14	22.2	28	22.3	41	23	109		535.298		366.846
23.5	134.607	24.4	199	22.8	68	22.2	14	22.3	28	22.5	41	23.2	108		535.181		366.639
23.7	134.189	24.6	199	23	68	22.4	14	22.5	27	22.7	41	23.4	107		535.731		366.386
23.9	133.598	24.8	200	23.2	68	22.6	14	22.7	27	22.9	41	23.6	108		536.121		366.994
24.1	135.049	25	199	23.4	68	22.8	14	22.9	28	23.1	41	23.8	107		536.091		366.666
24.3	134.122	25.3	200	23.6	68	23	14	23.1	28	23.3	41	24	108		535.969		366.658
24.5	134.626	25.5	200	23.8	68	23.1	14	23.3	28	23.5	41	24.2	108		535.914		367.267
24.7	133.993	25.7	199	24	68	23.3	14	23.5	28	23.6	41	24.4	108		536.329		367.117
24.9	133.894	25.9	200	24.2	68	23.5	14	23.7	27	23.8	41	24.6	108		536.288		367.121
25.1	134.946	26.1	200	24.4	68	23.7	14	23.9	28	24	41	24.8	108		536.205		367.156
25.3	134.347	26.3	200	24.5	68	23.9	14	24.1	28	24.2	42	25	109		536.648		366.908
25.5	135.241	26.5	201	24.7	68	24.1	14	24.3	28	24.4	41	25.2	108		536.919		367.474
25.7	133.941	26.7	199	24.9	68	24.3	14	24.4	27	24.6	41	25.4	109		536.655		367.707
26	134.502	26.9	200	25.1	68	24.5	14	24.6	28	24.8	41	25.6	108		536.726		367.639
26.2	134.993	27.1	200	25.3	69	24.7	14	24.8	27	25	41	25.8	108		537.254		367.547
26.4	134.499	27.3	200	25.5	68	24.9	14	25	28	25.2	42	26	108		537.501		367.573
26.6	135.329	27.5	201	25.7	69	25	14	25.2	28	25.4	41	26.2	109		537.728		367.628
26.8	134.094	27.8	200	25.9	68	25.2	14	25.4	28	25.6	41	26.4	108		537.39		367.685
27	134.439	28	199	26.1	67	25.4	14	25.6	27	25.8	41	26.6	108		537.254		367.657
27.2	134.342	28.2	201	26.3	69	25.6	14	25.8	28	26	41	26.8	109		538.14		368.35
27.4	135.056	28.4	201	26.5	68	25.8	14	26	28	26.1	41	27	108		538.025		368.467
27.6	135.038	28.6	199	26.7	68	26	13	26.2	28	26.3	41	27.2	109		537.336		367.508
27.8	134.143	28.8	201	26.9	68	26.2	14	26.4	28	26.5	41	27.4	108		537.945		367.99
28	135.37	29	200	27.1	68	26.4	14	26.5	28	26.7	41	27.6	109		538.395		368.512
28.2	134.633	29.2	200	27.3	68	26.6	14	26.7	28	26.9	42	27.8	108		538.417		368.733
28.4	135.244	29.4	201	27.5	69	26.7	14	26.9	28	27.1	41	28	109		538.525		368.349
28.6	135.037	29.6	200	27.7	68	26.9	14	27.1	27	27.3	41	28.2	109		538.726		368.082
28.8	134.135	29.8	200	27.9	68	27.1	14	27.3	28	27.5	41	28.4	108		538.764		368.315
29	134.956	30.1	200	28.1	68	27.3	14	27.5	28	27.7	41	28.6	108		538.837		368.449
29.2	134.686	30.3	200	28.2	69	27.5	14	27.7	28	27.9	41	28.8	108		538.817		368.798
29.4	135.362	30.5	201	28.4	68	27.7	14	27.9	28	28.1	42	29	109		539.019		369.16
29.6	134.615	30.7	201	28.6	69	27.9	14	28.1	28	28.3	41	29.2	108		539.311		368.761
29.8	135.111	30.9	200	28.8	68	28.1	14	28.3	28	28.5	41	29.4	109		539.073		368.314
30	135.428	31.1	201	29	68	28.3	14	28.5	28	28.6	41	29.6	109		539.604		368.994
30.2	134.739	31.3	201	29.2	69	28.5	14	28.6	28	28.8	41	29.8	108		539.728		369.431
30.4	135.358	31.5	200	29.4	68	28.6	14	28.8	27	29	41	30	109		539.248		369.15
30.6	134.523	31.7	201	29.6	69	28.8	14	29	28	29.2	42	30.2	108		539.893		369.292
30.8	135.646	31.9	200	29.8	68	29	14	29.2	28	29.4	42	30.4	109		540.527		369.334
31	135.151	32.1	200	30	68	29.2	14	29.4	28	29.6	41	30.6	108		540.114		369.118
31.2	134.944	32.3	201	30.2	68	29.4	14	29.6	28	29.8	41	30.8	109		540.185		369.633
31.4	135.908	32.6	200	30.4	69	29.6	14	29.8	28	30	42	31	108		540.076		369.506
31.6	134.515	32.8	201	30.6	68	29.8	14	30	28	30.2	41	31.2	109		540.451		369.515
31.8	135.523	33	201	30.8	69	30	14	30.2	28	30.4	42	31.4	110		541.02		369.585
32	134.833	33.2	200	31	68	30.2	14	30.4	28	30.6	41	31.6	108		540.26		369.396
32.2	135.418	33.4	201	31.2	69	30.4	14	30.6	27	30.8	42	31.8	109		540.801		370.061
32.4	135.863	33.6	201	31.4	69	30.5	14	30.7	28	31	41	32	108		541.007		370.077
32.6	134.783	33.8	201	31.6	69	30.7	14	30.9	28	31.1	42	32.2	109		540.725		369.955
32.8	135.731	34	202	31.8	68	30.9	14	31.1	28	31.3	41	32.4	108		541.148		369.967
33	134.77	34.2	201	31.9	69	31.1	14	31.3	28	31.5	41	32.6	109		541.61		369.777
33.2	135.872	34.4	201	32.1	69	31.3	14	31.5	28	31.7	41	32.8	109		541.896		370.078
33.4	135.439	34.6	202	32.3	68	31.5	14	31.7	27	31.9	41	33	108		541.341		370.213
33.6	134.996	34.9	201	32.5	69	31.7	14	31.9	28	32.1	41	33.2	109		541.64		370.132
33.8	136.167	35.1	202	32.7	69	31.9	14	32.1	28	32.3	42	33.4	109		542.076		370.926
34	134.976	35.3	202	32.9	69	32.1	14	32.3	28	32.5	42	33.6	110		541.745		370.455
34.2	135.637	35.5	201	33.1	69	32.3	14	32.5	28	32.7	42	33.8	109		541.857		370.151
34.4	135.131	35.7	202	33.3	69	32.4	14	32.7	28	32.9	41	34	109		542.301		370.863
34.6	135.707	35.9	202	33.5	68	32.6	14	32.8	28	33.1	42	34.2	108		542.141		370.599
34.8	135.896	36.1	201	33.7	69	32.8	14	33	28	33.3	41	34.4	109		542.585		370.654
35	135.033	36.3	202	33.9	68	33	14	33.2	28	33.5	41	34.6	109		542.748		370.866
35.2	136.488	36.5	201	34.1	69	33.2	14	33.4	28	33.6	42	34.8	109		542.833		371.167
35.4	135.376	36.7	202	34.3	69	33.4	14	33.6	28	33.8	42	35	109		542.993		370.842
35.6	136.242	36.9	203	34.5	69	33.6	14	33.8	28	34	41	35.2	109		542.7		370.767
35.8	135.712	37.2	201	34.7	68	33.8	14	34	27	34.2	41	35.4	109		543.159		370.96
36	135.064	37.4	201	34.9	69	34	14	34.2	28	34.4	41	35.6	109		543.133		371.348
36.2	136.223	37.6	202	35.1	69	34.1	14	34.4	28	34.6	42	35.8	110		543.176		371.652
36.4	134.882	37.8	201	35.3	69	34.3	14	34.6	28	34.8	42	36	109		543.438		371.252
36.6	136.077	38	202	35.5	69	34.5	14	34.8	28	35	42	36.1	109		543.343		371.182
36.8	135.86	38.2	202	35.6	69	34.7	14	35	28	35.2	42	36.3	109		543.699		371.457
37	135.929	38.4	201	35.8	69	34.9	14	35.1	28	35.4	41	36.5	109		544.032		371.547
37.2	136.108	38.6	202	36	69	35.1	14	35.3	28	35.6	42	36.7	110		544.208		371.787
37.4	135.67	38.8	203	36.2	69	35.3	14	35.5	28	35.8	42	36.9	109		544.375		371.821
37.6	136.388	39	201	36.4	68	35.5	14	35.7	28	36	41	37.1	109		543.895		371.214
37.8	135.351	39.2	203	36.6	69	35.7	14	35.9	28	36.1	41	37.3	109		544.492		371.98
38	136.477	39.4	202	36.8	69	35.9	14	36.1	28	36.3	42	37.5	110		544.479		372.438
38.2	136.246	39.7	202	37	69	36	14	36.3	28	36.5	41	37.7	110		544.268		371.845
38.4	135.706	39.9	203	37.2	69	36.2	14	36.5	28	36.7	42	37.9	109		544.849		372.385
38.6	136.273	40.1	202	37.4	69	36.4	14	36.7	28	36.9	42	38.1	109		544.75		372.284
38.8	135.357	40.3	202	37.6	69	36.6	14	36.9	28	37.1	41	38.3	109		544.602		371.597
39	136.25	40.5	203	37.8	69	36.8	15	37.1	28	37.3	41	38.5	110		545.299		372.1
39.2	135.8	40.7	201	38	69	37	14	37.2	28	37.5	42	38.7	109		545.711		372.697
39.4	136.689	40.9	203	38.2	69	37.2	14	37.4	28	37.7	42	38.9	110		545.442		372.741
39.6	136.347	41.1	203	38.4	69	37.4	14	37.6	28	37.9	42	39.1	109		545.152		372.562
39.8	135.485	41.3	202	38.6	68	37.6	14	37.8	28	38.1	42	39.3	109		545.515		372.488
40	136.699	41.5	203	38.8	70	37.8	14	38	28	38.3	42	39.5	110		545.755		372.65
40.2	135.612	41.7	202	39	68	37.9	14	38.2	28	38.5	41	39.7	109		545.467		372.374
40.4	137.059	42	202	39.2	69	38.1	15	38.4	28	38.6	42	39.9	110		546.219		372.929
40.6	136.663	42.2	203	39.4	69	38.3	14	38.6	28	38.8	42	40.1	109		546.03		373.219
40.8	135.464	42.4	202	39.5	69	38.5	14	38.8	28	39	42	40.3	110		545.97		372.981
41	136.598	42.6	203	39.7	69	38.7	14	39	28	39.2	42	40.5	109		546.73		372.924
41.2	135.918	42.8	203	39.9	69	38.9	14	39.2	28	39.4	42	40.7	110		546.858		372.959
41.4	136.49	43	202	40.1	69	39.1	14	39.3	28	39.6	41	40.9	110		546.607		373.368
41.6	136.444	43.2	203	40.3	70	39.3	15	39.5	28	39.8	42	41.1	109		546.519		373.321
41.8	136.72	43.4	203	40.5	69	39.5	14	39.7	28	40	42	41.3	110		547.015		373.449
42	136.818	43.6	202	40.7	69	39.6	14	39.9	28	40.2	42	41.5	109		546.897		373.668
42.2	135.888	43.8	203	40.9	68	39.8	14	40.1	28	40.4	42	41.7	110		546.93		373.139
42.4	137.037	44	203	41.1	69	40	14	40.3	28	40.6	42	41.9	109		547.187		373.554
42.6	135.997	44.3	203	41.3	69	40.2	14	40.5	28	40.8	42	42.1	110		547.319		373.849
42.8	136.543	44.5	203	41.5	69	40.4	14	40.7	28	41	41	42.3	109		547.67		373.754
43.1	136.718	44.7	202	41.7	70	40.6	14	40.9	28	41.1	42	42.5	109		547.939		373.707
43.3	136.069	44.9	202	41.9	69	40.8	14	41.1	28	41.3	42	42.7	110		547.754		373.733
43.5	137.199	45.1	204	42.1	69	41	14	41.3	28	41.5	42	42.9	109		547.587		373.829
43.7	136.41	45.3	203	42.3	69	41.2	14	41.4	28	41.7	42	43.1	110		548.148		374.13
43.9	136.373	45.5	203	42.5	69	41.4	14	41.6	28	41.9	41	43.3	109		547.851		373.992
44.1	136.509	45.7	204	42.7	69	41.5	14	41.8	28	42.1	42	43.5	110		548.103		374.406
44.3	137.348	45.9	203	42.9	70	41.7	15	42	28	42.3	42	43.7	110		548.565		374.522
44.5	136.764	46.1	204	43.1	69	41.9	14	42.2	28	42.5	42	43.9	110		548.278		373.711
44.7	136.194	46.3	204	43.2	70	42.1	14	42.4	28	42.7	42	44.1	111		548.961		374.577
44.9	137.565	46.5	203	43.4	69	42.3	15	42.6	28	42.9	42	44.3	110		549.273		374.968
45.1	136.113	46.8	203	43.6	69	42.5	14	42.8	28	43.1	42	44.5	110		548.839		374.232
45.3	136.851	47	203	43.8	69	42.7	14	43	28	43.3	42	44.7	109		548.645		374.511
45.5	137.448	47.2	204	44	70	42.9	14	43.2	28	43.5	42	44.9	111		549.294		374.845
45.7	136.795	47.4	204	44.2	70	43.1	14	43.4	28	43.6	42	45.1	110		549.237		374.457
45.9	137.349	47.6	203	44.4	69	43.3	14	43.5	28	43.8	42	45.3	110		549.231		374.951
46.1	136.273	47.8	203	44.6	69	43.4	14	43.7	28	44	42	45.5	110		549.539		375.139
46.3	136.76	48	204	44.8	69	43.6	14	43.9	28	44.2	42	45.7	110		549.302		374.896
46.5	136.818	48.2	203	45	70	43.8	14	44.1	29	44.4	42	45.9	111		550.059		375.288
46.7	136.878	48.4	204	45.2	69	44	14	44.3	28	44.6	42	46.1	110		550.354		375.137
46.9	137.235	48.6	204	45.4	69	44.2	14	44.5	28	44.8	41	46.3	110		549.909		374.622
47.1	136.946	48.8	203	45.6	70	44.4	14	44.7	28	45	42	46.5	110		550.079		375.237
47.3	137.496	49.1	204	45.8	70	44.6	14	44.9	28	45.2	42	46.7	110		550.341		375.908
47.5	136.629	49.3	204	46	69	44.8	14	45.1	28	45.4	42	46.9	110		550.319		375.84
47.7	137.576	49.5	203	46.2	70	45	14	45.3	28	45.6	42	47.1	111		550.492		375.292
47.9	136.934	49.7	204	46.4	69	45.2	14	45.5	28	45.8	42	47.3	110		550.535		375.169
48.1	136.714	49.9	204	46.6	69	45.3	14	45.6	29	45.9	42	47.5	110		550.696		375.748
48.3	138.151	50.1	204	46.8	70	45.5	15	45.8	28	46.1	42	47.7	111		551.22		375.882
48.5	136.699	50.3	205	46.9	70	45.7	14	46	28	46.3	42	47.9	110		551.452		375.831
48.7	137.664	50.5	204	47.1	69	45.9	14	46.2	28	46.5	42	48.1	111		551.47		376.277
48.9	136.884	50.7	204	47.3	70	46.1	14	46.4	28	46.7	42	48.3	110		551.077		375.965
49.1	136.812	50.9	204	47.5	69	46.3	14	46.6	28	46.9	42	48.5	110		551.432		375.73
49.3	137.835	51.1	204	47.7	70	46.5	14	46.8	28	47.1	42	48.7	110		551.433		376.299
49.5	136.926	51.4	205	47.9	70	46.7	14	47	29	47.3	42	48.9	110		551.554		376.188
49.7	137.961	51.6	205	48.1	69	46.9	14	47.2	28	47.5	42	49.1	110		551.893		376.155
49.9	136.694	51.8	203	48.3	70	47	14	47.4	28	47.7	42	49.3	110		551.749		376.607
50.1	137.712	52	204	48.5	69	47.2	14	47.6	28	47.9	42	49.5	111		552.385		376.368
50.3	137.711	52.2	205	48.7	70	47.4	14	47.7	28	48.1	42	49.7	110		552.342		376.164
50.5	136.878	52.4	204	48.9	69	47.6	14	47.9	28	48.3	42	49.9	110		552.289		376.62
50.7	138.472	52.6	205	49.1	70	47.8	14	48.1	29	48.4	42	50.1	110		552.843		376.878
50.9	136.648	52.8	204	49.3	69	48	14	48.3	28	48.6	42	50.3	111		552.243		376.702
51.1	137.579	53	204	49.5	69	48.2	14	48.5	28	48.8	42	50.5	110		552.237		376.921
51.3	137.802	53.2	205	49.7	70	48.4	15	48.7	29	49	42	50.6	111		553.193		377.11
51.5	137.387	53.4	204	49.9	69	48.6	14	48.9	28	49.2	42	50.8	111		552.898		376.534
51.7	137.653	53.6	204	50.1	69	48.8	14	49.1	28	49.4	42	51	110		553.029		376.845
51.9	137.07	53.9	205	50.3	70	48.9	14	49.3	29	49.6	43	51.2	111		553.803		377.441
52.1	138.253	54.1	204	50.5	69	49.1	14	49.5	28	49.8	42	51.4	110		553.643		377.33
52.3	136.886	54.3	205	50.6	70	49.3	14	49.7	28	50	42	51.6	111		553.204		377.078
52.5	137.972	54.5	205	50.8	70	49.5	14	49.8	28	50.2	42	51.8	110		553.584		377.424
52.7	138.178	54.7	204	51	69	49.7	14	50	28	50.4	42	52	110		553.719		377.127
52.9	137.242	54.9	205	51.2	70	49.9	14	50.2	29	50.6	42	52.2	111		553.777		377.357
53.1	138.422	55.1	205	51.4	70	50.1	15	50.4	28	50.8	43	52.4	111		553.861		377.915
53.3	137.482	55.3	205	51.6	70	50.3	14	50.6	29	50.9	42	52.6	112		554.147		377.954
53.5	138.221	55.5	205	51.8	70	50.5	14	50.8	28	51.1	42	52.8	110		554.619		377.774
53.7	137.675	55.7	205	52	70	50.7	14	51	28	51.3	42	53	111		554.769		377.652
53.9	137.496	55.9	205	52.2	69	50.8	14	51.2	28	51.5	42	53.2	110		554.531		377.582
54.1	137.862	56.2	206	52.4	70	51	14	51.4	28	51.7	42	53.4	111		554.53		377.663
54.3	137.669	56.4	205	52.6	70	51.2	14	51.6	29	51.9	42	53.6	111		554.801		378.323
54.5	138.754	56.6	205	52.8	70	51.4	15	51.8	28	52.1	43	53.8	111		554.868		378.332
54.7	137.102	56.8	205	53	70	51.6	14	51.9	28	52.3	42	54	111		554.887		378.231
54.9	137.963	57	204	53.2	70	51.8	14	52.1	28	52.5	42	54.2	110		555.022		378.101
55.1	138.962	57.2	206	53.4	70	52	15	52.3	29	52.7	43	54.4	112		555.824		378.401
55.3	137.219	57.4	205	53.6	70	52.2	14	52.5	28	52.9	42	54.6	110		555.466		378.161
55.5	138.269	57.6	204	53.8	70	52.4	14	52.7	28	53.1	42	54.8	111		555.31		378.435
55.7	137.757	57.8	206	54	70	52.6	15	52.9	29	53.3	43	55	111		556.049		379.001
56	138.58	58	206	54.2	70	52.7	14	53.1	28	53.4	42	55.2	111		555.663		378.703
56.2	138.207	58.2	205	54.4	70	52.9	14	53.3	28	53.6	42	55.4	111		555.621		378.41
56.4	137.763	58.5	206	54.5	70	53.1	14	53.5	28	53.8	42	55.6	110		556.254		378.592
56.6	138.663	58.7	206	54.7	70	53.3	14	53.7	28	54	42	55.8	111		555.942		378.84
56.8	137.524	58.9	205	54.9	70	53.5	14	53.9	28	54.2	42	56	111		556.694		378.949
57	138.51	59.1	206	55.1	70	53.7	14	54	28	54.4	43	56.2	111		556.948		379.317
57.2	137.852	59.3	205	55.3	70	53.9	14	54.2	28	54.6	42	56.4	111		556.62		379.23
57.4	138.173	59.5	205	55.5	70	54.1	14	54.4	29	54.8	42	56.6	111		556.586		378.932
57.6	138.722	59.7	206	55.7	70	54.3	15	54.6	28	55	42	56.8	111		556.803		378.999
57.8	137.849	59.9	205	55.9	70	54.4	15	54.8	28	55.2	43	57	111		556.574		379.044
58	138.957	60.1	206	56.1	70	54.6	14	55	28	55.4	42	57.2	111		557.32		379.747
58.2	138.093	60.3	206	56.3	70	54.8	14	55.2	29	55.6	43	57.4	111		557.438		380.122
58.4	138.62	60.5	205	56.5	70	55	15	55.4	28	55.8	42	57.6	112		557.868		379.347
58.6	138.673	60.7	206	56.7	70	55.2	14	55.6	28	55.9	42	57.8	111		557.459		379.13
58.8	137.966	61	206	56.9	70	55.4	14	55.8	28	56.1	42	58	112		557.577		379.547
59	138.914	61.2	205	57.1	70	55.6	14	56	29	56.3	43	58.2	111		557.675		379.927
59.2	138.206	61.4	207	57.3	70	55.8	14	56.1	28	56.5	42	58.4	111		557.98		380.259
59.4	138.82	61.6	206	57.5	70	56	15	56.3	29	56.7	43	58.6	112		558.105		380.071
59.6	137.976	61.8	205	57.7	70	56.2	14	56.5	28	56.9	42	58.8	111		558.267		379.776
59.8	138.395	62	207	57.9	70	56.3	14	56.7	28	57.1	42	59	112		558.179		379.926
60	139.178	62.2	206	58.1	70	56.5	15	56.9	29	57.3	43	59.2	111		559.916		380.25
60.2	137.821	62.4	206	58.2	70	56.7	14	57.1	28	57.5	42	59.4	111		559.384		380.162
60.4	139.156	62.6	206	58.4	70	56.9	14	57.3	28	57.7	42	59.6	111		560.133		380.417
60.6	138.324	62.8	206	58.6	70	57.1	14	57.5	28	57.9	43	59.8	111		560.579		380.695
60.8	138.857	63	207	58.8	70	57.3	14	57.7	29	58.1	42	60	112		562.473		380.367
61	139.234	63.3	207	59	70	57.5	15	57.9	29	58.3	43	60.2	111		563.481		380.334
61.2	138.027	63.5	205	59.2	70	57.7	14	58.1	28	58.4	42	60.4	112		566.091		380.345
61.4	139.154	63.7	206	59.4	70	57.9	14	58.3	28	58.6	42	60.6	111		567.496		380.227
61.6	138.349	63.9	207	59.6	70	58.1	15	58.4	29	58.8	43	60.8	112		572.347		381.171
61.8	139.175	64.1	206	59.8	70	58.2	14	58.6	29	59	43	61	111		572.319		381.431
62	138.891	64.3	207	60	70	58.4	14	58.8	28	59.2	42	61.2	112		573.918		380.776
62.2	138.672	64.5	207	60.2	70	58.6	15	59	29	59.4	43	61.4	112		565.794		381.122
62.4	139.221	64.7	206	60.4	71	58.8	14	59.2	29	59.6	43	61.6	111		554.838		381.015
62.6	137.99	64.9	207	60.6	70	59	14	59.4	28	59.8	42	61.8	111		514.329		380.818
62.8	139.555	65.1	206	60.8	70	59.2	15	59.6	29	60	43	62	111		455.575		381.488
63	138.819	65.3	206	61	70	59.4	14	59.8	29	60.2	42	62.2	112		273.567		381.673
63.2	138.858	65.6	207	61.2	71	59.6	14	60	29	60.4	43	62.4	111		35.715		381.247
63.4	139.347	65.8	206	61.4	70	59.8	14	60.2	28	60.6	43	62.6	112		0		381.228
63.6	138.305	66	207	61.6	70	59.9	14	60.4	28	60.8	42	62.8	111		0		380.96
63.8	139.629	66.2	207	61.8	70	60.1	14	60.5	29	60.9	43	63	112		0		381.664
64	138.568	66.4	206	61.9	70	60.3	14	60.7	28	61.1	42	63.2	112		0		382.164
64.3	139.458	66.6	207	62.1	70	60.5	14	60.9	28	61.3	42	63.4	111		0		381.57
64.5	139.39	66.8	208	62.3	71	60.7	14	61.1	29	61.5	43	63.6	112		0		381.854
64.7	138.682	67	206	62.5	70	60.9	14	61.3	29	61.7	42	63.8	111		0		382.203
64.9	139.956	67.2	207	62.7	71	61.1	14	61.5	29	61.9	43	64	112		0		381.848
65.1	138.725	67.4	207	62.9	71	61.3	14	61.7	28	62.1	42	64.2	112		0		381.901
65.3	139.216	67.7	207	63.1	70	61.5	14	61.9	29	62.3	43	64.4	112		0		382.547
65.5	139.1	67.9	208	63.3	71	61.7	14	62.1	29	62.5	43	64.6	112		0		382.209
65.7	139.141	68.1	207	63.5	70	61.8	14	62.3	28	62.7	42	64.8	111		0		382.157
65.9	139.602	68.3	207	63.7	71	62	15	62.5	29	62.9	43	65	112		0		382.642
66.1	139.176	68.5	208	63.9	70	62.2	16	62.6	29	63.1	43	65.1	111		0		382.445
66.3	139.424	68.7	207	64.1	71	62.4	17	62.8	28	63.3	42	65.3	112		0		382.455
66.5	138.552	68.9	207	64.3	70	62.6	18	63	29	63.4	43	65.5	112		0		383.493
66.7	139.744	69.1	208	64.5	71	62.8	20	63.2	28	63.6	42	65.7	112		0		383.804
66.9	140.23	69.3	207	64.7	70	63	23	63.4	29	63.8	43	65.9	112		0		385.138
67.1	138.896	69.5	208	64.9	71	63.2	26	63.6	29	64	43	66.1	112		0		386.072
67.3	139.808	69.8	208	65.1	71	63.4	29	63.8	29	64.2	43	66.3	112		0		386.969
67.5	139.127	70	206	65.3	71	63.6	34	64	28	64.4	42	66.5	112		0		389.737
67.7	139.59	70.2	207	65.5	70	63.7	39	64.2	29	64.6	42	66.7	113		0		393.237
67.9	139.603	70.4	208	65.6	71	63.9	44	64.4	29	64.8	43	66.9	112		0		396.816
68.1	139.498	70.6	207	65.8	71	64.1	50	64.6	29	65	43	67.1	112		0		402.493
68.3	139.432	70.8	208	66	70	64.3	53	64.7	30	65.2	42	67.3	111		0		407.519
68.5	139.164	71	208	66.2	71	64.5	54	64.9	31	65.4	43	67.5	112		0		412.945
68.7	140.144	71.2	207	66.4	70	64.7	44	65.1	33	65.6	43	67.7	113		0		416.159
68.9	139.042	71.4	208	66.6	71	64.9	17	65.3	35	65.8	43	67.9	112		0		416.217
69.1	140.038	71.6	207	66.8	71	65	2	65.5	38	65.9	44	68.1	113		0		403.491
69.3	140.053	71.9	208	67	71	65	0	65.7	42	66.1	45	68.3	112		0		377.733
69.5	139.009	72.1	208	67.2	70	65	0	65.9	45	66.3	45	68.5	112		0		298.911
69.7	140.439	72.3	208	67.4	71	65	0	66.1	52	66.5	47	68.7	112		0		129.351
69.9	138.992	72.5	209	67.6	71	65	0	66.3	57	66.7	50	68.9	113		0		15.0052
70.1	140.227	72.7	210	67.8	72	65	0	66.5	65	66.9	53	69.1	113		0		0
70.3	140.896	72.9	210	68	74	65	0	66.7	72	67.1	57	69.3	113		0		0
70.5	140.648	73.1	212	68.2	75	65	0	66.8	78	67.3	62	69.5	114		0		0
70.7	142.028	73.3	214	68.4	76	65	0	67	77	67.5	69	69.7	114		0		0
70.9	142.935	73.5	216	68.6	80	65	0	67.2	74	67.7	75	69.9	116		0		0
71.1	145.975	73.7	221	68.8	84	65	0	67.4	47	67.9	85	70.1	118		0		0
71.3	148.209	74	227	69	89	65	0	67.5	6	68.1	91	70.3	122		0		0
71.5	151.666	74.2	231	69.2	96	65	0	67.5	0	68.3	98	70.5	124		0		0
71.7	157.429	74.4	241	69.4	103	65	0	67.5	0	68.4	98	70.7	130		0		0
71.9	162.6	74.6	248	69.5	112	65	0	67.5	0	68.6	94	70.9	137		0		0
72.1	171.787	74.8	258	69.7	121	65	0	67.5	0	68.8	60	71.1	145		0		0
72.3	179.244	75	265	69.9	128	65	0	67.5	0	68.9	8	71.3	154		0		0
72.6	190.475	75.2	270	70.1	132	65	0	67.5	0	68.9	0	71.5	164		0		0
72.8	197.688	75.4	258	70.3	131	65	0	67.5	0	68.9	0	71.7	171		0		0
73	204.622	75.6	245	70.5	112	65	0	67.5	0	68.9	0	71.9	179		0		0
73.2	201.659	75.8	163	70.7	57	65	0	67.5	0	68.9	0	72.1	174		0		0
73.4	192.916	76	25	70.8	7	65	0	67.5	0	68.9	0	72.3	169		0		0
73.6	140.184	76.1	0.459	70.8	0	65	0	67.5	0	68.9	0	72.5	112		0		0
73.8	38.4607	76.2	0	70.8	0	65	0	67.5	0	68.9	0	72.6	15		0		0
73.9	3.29821	76.2	0	70.8	0	65	0	67.5	0	68.9	0	72.6	0		0		0
73.9	0	76.2	0	70.8	0	65	0	67.5	0	68.9	0	72.6	0		0		0
73.9	0	76.2	0	70.8	0	65	0	67.5	0	68.9	0	72.6	0		0		0
73.9	0	76.2	0	70.8	0	65	0	67.5	0	68.9	0	72.6	0		0		0
73.9	0	76.2	0	70.8	0	65	0	67.5	0	68.9	0	72.6	0		0		0
73.9	0	76.2	0	70.8	0	65	0	67.5	0	68.9	0	72.6	0		0		0
73.9	0	76.2	0	70.8	0	65	0	67.5	0	68.9	0	72.6	0		0		0
73.9	0	76.2	0	70.8	0	65	0	67.5	0	68.9	0	72.6	0		0		0
73.9	0	76.2	0	70.8	0	65	0	67.5	0	68.9	0	72.6	0		0		0
73.9	0	76.2	0	70.8	0	65	0	67.5	0	68.9	0	72.6	0		0		0
73.9	0	76.2	0	70.8	0	65	0	67.5	0	68.9	0	72.6	0		0		0
73.9	0	76.2	0	70.8	0	65	0	67.5	0	68.9	0	72.6	0		0		0
73.9	0	76.2	0	70.8	0	65	0	67.5	0	68.9	0	72.6	0		0		0
73.9	0	76.2	0	70.8	0	65	0	67.5	0	68.9	0	72.6	0		0		0
73.9	0	76.2	0	70.8	0	65	0	67.5	0	68.9	0	72.6	0		0		0
73.9	0	76.2	0	70.8	0	65	0	67.5	0	68.9	0	72.6	0		0		0
73.9	0	76.2	0	70.8	0	65	0	67.5	0	68.9	0	72.6	0		0		0
73.9	0	76.2	0	70.8	0	65	0	67.5	0	68.9	0	72.6	0		0		0
73.9	0	76.2	0	70.8	0	65	0	67.5	0	68.9	0	72.6	0		0		0
73.9	0	76.2	0	70.8	0	65	0	67.5	0	68.9	0	72.6	0		0		0
73.9	0	76.2	0	70.8	0	65	0	67.5	0	68.9	0	72.6	0		0		0
73.9	0	76.2	0	70.8	0	65	0	67.5	0	68.9	0	72.6	0		0		0
73.9	0	76.2	0	70.8	0	65	0	67.5	0	68.9	0	72.6	0		0		0
73.9	0	76.2	0	70.8	0	65	0	67.5	0	68.9	0	72.6	0		0		0
73.9	0	76.2	0	70.8	0	65	0	67.5	0	68.9	0	72.6	0		0		0
73.9	0	76.2	0	70.8	0	65	0	67.5	0	68.9	0	72.6	0		0		0
73.9	0	76.2	0	70.8	0	65	0	67.5	0	68.9	0	72.6	0		0		0
73.9	0	76.2	0	70.8	0	65	0	67.5	0	68.9	0	72.6	0		0		0
73.9	0	76.2	0	70.8	0	65	0	67.5	0	68.9	0	72.6	0		0		0
73.9	0	76.2	0	70.8	0	65	0	67.5	0	68.9	0	72.6	0		0		0
73.9	0	76.2	0	70.8	0	65	0	67.5	0	68.9	0	72.6	0		0		0
73.9	0	76.2	0	70.8	0	65	0	67.5	0	68.9	0	72.6	0		0		0
73.9	0	76.2	0	70.8	0	65	0	67.5	0	68.9	0	72.6	0		0		0
73.9	0	76.2	0	70.8	0	65	0	67.5	0	68.9	0	72.6	0		0		0
73.9	0	76.2	0	70.8	0	65	0	67.5	0	68.9	0	72.6	0		0		0
73.9	0	76.2	0	70.8	0	65	0	67.5	0	68.9	0	72.6	0		0		0
73.9	0	76.2	0	70.8	0	65	0	67.5	0	68.9	0	72.6	0		0		0
73.9	0	76.2	0	70.8	0	65	0	67.5	0	68.9	0	72.6	0		0		0
73.9	0	76.2	0	70.8	0	65	0	67.5	0	68.9	0	72.6	0		0		0
73.9	0	76.2	0	70.8	0	65	0	67.5	0	68.9	0	72.6	0		0		0
73.9	0	76.2	0	70.8	0	65	0	67.5	0	68.9	0	72.6	0		0		0
73.9	0	76.2	0	70.8	0	65	0	67.5	0	68.9	0	72.6	0		0		0
73.9	0	76.2	0	70.8	0	65	0	67.5	0	68.9	0	72.6	0		0		0
73.9	0	76.2	0	70.8	0	65	0	67.5	0	68.9	0	72.6	0		0		0
73.9	0	76.2	0	70.8	0	65	0	67.5	0	68.9	0	72.6	0		0		0
73.9	0	76.2	0	70.8	0	65	0	67.5	0	68.9	0	72.6	0		0		0
73.9	0	76.2	0	70.8	0	65	0	67.5	0	68.9	0	72.6	0		0		0
73.9	0	76.2	0	70.8	0	65	0	67.5	0	68.9	0	72.6	0		0		0
73.9	0	76.2	0	70.8	0	65	0	67.5	0	68.9	0	72.6	0		0		0
73.9	0	76.2	0	70.8	0	65	0	67.5	0	68.9	0	72.6	0		0		0
73.9	0	76.2	0	70.8	0	65	0	67.5	0	68.9	0	72.6	0		0		0
73.9	0	76.2	0	70.8	0	65	0	67.5	0	68.9	0	72.6	0		0		0
73.9	0	76.2	0	70.8	0	65	0	67.5	0	68.9	0	72.6	0		0		0
73.9	0	76.2	0	70.8	0	65	0	67.5	0	68.9	0	72.6	0		0		0
73.9	0	76.2	0	70.8	0	65	0	67.5	0	68.9	0	72.6	0		0		0
73.9	0	76.2	0	70.8	0	65	0	67.5	0	68.9	0	72.6	0		0		0
73.9	0	76.2	0	70.8	0	65	0	67.5	0	68.9	0	72.6	0		0		0
73.9	0	76.2	0	70.8	0	65	0	67.5	0	68.9	0	72.6	0		0		0
73.9	0	76.2	0	70.8	0	65	0	67.5	0	68.9	0	72.6	0		0		0
73.9	0	76.2	0	70.8	0	65	0	67.5	0	68.9	0	72.6	0		0		0
73.9	0	76.2	0	70.8	0	65	0	67.5	0	68.9	0	72.6	0		0		0
73.9	0	76.2	0	70.8	0	65	0	67.5	0	68.9	0	72.6	0		0		0
73.9	0	76.2	0	70.8	0	65	0	67.5	0	68.9	0	72.6	0		0		0
73.9	0	76.2	0	70.8	0	65	0	67.5	0	68.9	0	72.6	0		0		0
73.9	0	76.2	0	70.8	0	65	0	67.5	0	68.9	0	72.6	0		0		0
73.9	0	76.2	0	70.8	0	65	0	67.5	0	68.9	0	72.6	0		0		0
73.9	0	76.2	0	70.8	0	65	0	67.5	0	68.9	0	72.6	0		0		0
73.9	0	76.2	0	70.8	0	65	0	67.5	0	68.9	0	72.6	0		0		0
73.9	0	76.2	0	70.8	0	65	0	67.5	0	68.9	0	72.6	0		0		0
73.9	0	76.2	0	70.8	0	65	0	67.5	0	68.9	0	72.6	0		0		0
73.9	0	76.2	0	70.8	0	65	0	67.5	0	68.9	0	72.6	0		0		0
73.9	0	76.2	0	70.8	0	65	0	67.5	0	68.9	0	72.6	0		0		0
73.9	0	76.2	0	70.8	0	65	0	67.5	0	68.9	0	72.6	0		0		0
73.9	0	76.2	0	70.8	0	65	0	67.5	0	68.9	0	72.6	0		0		0
73.9	0	76.2	0	70.8	0	65	0	67.5	0	68.9	0	72.6	0		0		0
73.9	0	76.2	0	70.8	0	65	0	67.5	0	68.9	0	72.6	0		0		0
73.9	0	76.2	0	70.8	0	65	0	67.5	0	68.9	0	72.6	0		0		0
73.9	0	76.2	0	70.8	0	65	0	67.5	0	68.9	0	72.6	0		0		0
73.9	0	76.2	0	70.8	0	65	0	67.5	0	68.9	0	72.6	0		0		0
73.9	0	76.2	0	70.8	0	65	0	67.5	0	68.9	0	72.6	0		0		0
73.9	0	76.2	0	70.8	0	65	0	67.5	0	68.9	0	72.6	0		0		0
73.9	0	76.2	0	70.8	0	65	0	67.5	0	68.9	0	72.6	0		0		0
73.9	0	76.2	0	70.8	0	65	0	67.5	0	68.9	0	72.6	0		0		0
73.9	0	76.2	0	70.8	0	65	0	67.5	0	68.9	0	72.6	0		0		0
73.9	0	76.2	0	70.8	0	65	0	67.5	0	68.9	0	72.6	0		0		0
73.9	0	76.2	0	70.8	0	65	0	67.5	0	68.9	0	72.6	0		0		0
73.9	0	76.2	0	70.8	0	65	0	67.5	0	68.9	0	72.6	0		0		0
73.9	0	76.2	0	70.8	0	65	0	67.5	0	68.9	0	72.6	0		0		0
73.9	0	76.2	0	70.8	0	65	0	67.5	0	68.9	0	72.6	0		0		0
73.9	0	76.2	0	70.8	0	65	0	67.5	0	68.9	0	72.6	0		0		0
73.9	0	76.2	0	70.8	0	65	0	67.5	0	68.9	0	72.6	0		0		0
73.9	0	76.2	0	70.8	0	65	0	67.5	0	68.9	0	72.6	0		0		0
73.9	0	76.2	0	70.8	0	65	0	67.5	0	68.9	0	72.6	0		0		0
73.9	0	76.2	0	70.8	0	65	0	67.5	0	68.9	0	72.6	0		0		0
73.9	0	76.2	0	70.8	0	65	0	67.5	0	68.9	0	72.6	0		0		0
73.9	0	76.2	0	70.8	0	65	0	67.5	0	68.9	0	72.6	0		0		0
73.9	0	76.2	0	70.8	0	65	0	67.5	0	68.9	0	72.6	0		0		0
73.9	0	76.2	0	70.8	0	65	0	67.5	0	68.9	0	72.6	0		0		0
73.9	0	76.2	0	70.8	0	65	0	67.5	0	68.9	0	72.6	0		0		0
73.9	0	76.2	0	70.8	0	65	0	67.5	0	68.9	0	72.6	0		0		0
73.9	0	76.2	0	70.8	0	65	0	67.5	0	68.9	0	72.6	0		0		0
73.9	0	76.2	0	70.8	0	65	0	67.5	0	68.9	0	72.6	0		0		0
73.9	0	76.2	0	70.8	0	65	0	67.5	0	68.9	0	72.6	0		0		0
73.9	0	76.2	0	70.8	0	65	0	67.5	0	68.9	0	72.6	0		0		0
73.9	0	76.2	0	70.8	0	65	0	67.5	0	68.9	0	72.6	0		0		0
73.9	0	76.2	0	70.8	0	65	0	67.5	0	68.9	0	72.6	0		0		0
73.9	0	76.2	0	70.8	0	65	0	67.5	0	68.9	0	72.6	0		0		0
73.9	0	76.2	0	70.8	0	65	0	67.5	0	68.9	0	72.6	0		0		0
73.9	0	76.2	0	70.8	0	65	0	67.5	0	68.9	0	72.6	0		0		0
73.9	0	76.2	0	70.8	0	65	0	67.5	0	68.9	0	72.6	0		0		0
73.9	0	76.2	0	70.8	0	65	0	67.5	0	68.9	0	72.6	0		0		0
73.9	0	76.2	0	70.8	0	65	0	67.5	0	68.9	0	72.6	0		0		0
73.9	0	76.2	0	70.8	0	65	0	67.5	0	68.9	0	72.6	0		0		0
73.9	0	76.2	0	70.8	0	65	0	67.5	0	68.9	0	72.6	0		0		0
73.9	0	76.2	0	70.8	0	65	0	67.5	0	68.9	0	72.6	0		0		0
73.9	0	76.2	0	70.8	0	65	0	67.5	0	68.9	0	72.6	0		0		0
73.9	0	76.2	0	70.8	0	65	0	67.5	0	68.9	0	72.6	0		0		0
73.9	0	76.2	0	70.8	0	65	0	67.5	0	68.9	0	72.6	0		0		0
73.9	0	76.2	0	70.8	0	65	0	67.5	0	68.9	0	72.6	0		0		0
73.9	0	76.2	0	70.8	0	65	0	67.5	0	68.9	0	72.6	0		0		0
73.9	0	76.2	0	70.8	0	65	0	67.5	0	68.9	0	72.6	0		0		0
73.9	0	76.2	0	70.8	0	65	0	67.5	0	68.9	0	72.6	0		0		0
73.9	0	76.2	0	70.8	0	65	0	67.5	0	68.9	0	72.6	0		0		0
73.9	0	76.2	0	70.8	0	65	0	67.5	0	68.9	0	72.6	0		0		0
73.9	0	76.2	0	70.8	0	65	0	67.5	0	68.9	0	72.6	0		0		0
73.9	0	76.2	0	70.8	0	65	0	67.5	0	68.9	0	72.6	0		0		0
73.9	0	76.2	0	70.8	0	65	0	67.5	0	68.9	0	72.6	0		0		0
73.9	0	76.2	0	70.8	0	65	0	67.5	0	68.9	0	72.6	0		0		0
73.9	0	76.2	0	70.8	0	65	0	67.5	0	68.9	0	72.6	0		0		0
73.9	0	76.2	0	70.8	0	65	0	67.5	0	68.9	0	72.6	0		0		0
73.9	0	76.2	0	70.8	0	65	0	67.5	0	68.9	0	72.6	0		0		0
73.9	0	76.2	0	70.8	0	65	0	67.5	0	68.9	0	72.6	0		0		0
73.9	0	76.2	0	70.8	0	65	0	67.5	0	68.9	0	72.6	0		0		0
73.9	0	76.2	0	70.8	0	65	0	67.5	0	68.9	0	72.6	0		0		0
73.9	0	76.2	0	70.8	0	65	0	67.5	0	68.9	0	72.6	0		0		0
73.9	0	76.2	0	70.8	0	65	0	67.5	0	68.9	0	72.6	0		0		0
73.9	0	76.2	0	70.8	0	65	0	67.5	0	68.9	0	72.6	0		0		0
73.9	0	76.2	0	70.8	0	65	0	67.5	0	68.9	0	72.6	0		0		0
73.9	0	76.2	0	70.8	0	65	0	67.5	0	68.9	0	72.6	0		0		0
73.9	0	76.2	0	70.8	0	65	0	67.5	0	68.9	0	72.6	0		0		0
73.9	0	76.2	0	70.8	0	65	0	67.5	0	68.9	0	72.6	0		0		0
73.9	0	76.2	0	70.8	0	65	0	67.5	0	68.9	0	72.6	0		0		0
73.9	0	76.2	0	70.8	0	65	0	67.5	0	68.9	0	72.6	0		0		0
73.9	0	76.2	0	70.8	0	65	0	67.5	0	68.9	0	72.6	0		0		0
73.9	0	76.2	0	70.8	0	65	0	67.5	0	68.9	0	72.6	0		0		0
73.9	0	76.2	0	70.8	0	65	0	67.5	0	68.9	0	72.6	0		0		0
73.9	0	76.2	0	70.8	0	65	0	67.5	0	68.9	0	72.6	0		0		0
73.9	0	76.2	0	70.8	0	65	0	67.5	0	68.9	0	72.6	0		0		0
73.9	0	76.2	0	70.8	0	65	0	67.5	0	68.9	0	72.6	0		0		0
73.9	0	76.2	0	70.8	0	65	0	67.5	0	68.9	0	72.6	0		0		0
73.9	0	76.2	0	70.8	0	65	0	67.5	0	68.9	0	72.6	0		0		0
73.9	0	76.2	0	70.8	0	65	0	67.5	0	68.9	0	72.6	0		0		0
73.9	0	76.2	0	70.8	0	65	0	67.5	0	68.9	0	72.6	0		0		0
73.9	0	76.2	0	70.8	0	65	0	67.5	0	68.9	0	72.6	0		0		0
73.9	0	76.2	0	70.8	0	65	0	67.5	0	68.9	0	72.6	0		0		0
73.9	0	76.2	0	70.8	0	65	0	67.5	0	68.9	0	72.6	0		0		0
73.9	0	76.2	0	70.8	0	65	0	67.5	0	68.9	0	72.6	0		0		0
73.9	0	76.2	0	70.8	0	65	0	67.5	0	68.9	0	72.6	0		0		0
73.9	0	76.2	0	70.8	0	65	0	67.5	0	68.9	0	72.6	0		0		0
73.9	0	76.2	0	70.8	0	65	0	67.5	0	68.9	0	72.6	0		0		0
73.9	0	76.2	0	70.8	0	65	0	67.5	0	68.9	0	72.6	0		0		0
73.9	0	76.2	0	70.8	0	65	0	67.5	0	68.9	0	72.6	0		0		0
73.9	0	76.2	0	70.8	0	65	0	67.5	0	68.9	0	72.6	0		0		0
