# Supplementary material for: Loop closure grasping: Topological transformations enable strong, gentle, and versatile grasps
Source: Sci Adv. 2025 Dec 10;11(50):eady9581. doi: 10.1126/sciadv.ady9581 (PMC12694038; doi:10.1126/sciadv.ady9581)
Supplement: Supplementary file 3 — Data S1 to S3 [file sciadv.ady9581_data_s1_to_s3.zip › ady9581_data_s3.xlsx]

## Sheet: Sheet1
Time (s)	Maximum Presure (kPa)	Row1 (kPa)_ 1	Row1 (kPa)_ 2	Row1 (kPa)_ 3	Row1 (kPa)_ 4	Row1 (kPa)_ 5	Row1 (kPa)_ 6	Row1 (kPa)_ 7	Row1 (kPa)_ 8	Row1 (kPa)_ 9	Row1 (kPa)_10	Row1 (kPa)_11	Row1 (kPa)_12	Row1 (kPa)_13	Row1 (kPa)_14	Row1 (kPa)_15	Row2 (kPa)_ 1	Row2 (kPa)_ 2	Row2 (kPa)_ 3	Row2 (kPa)_ 4	Row2 (kPa)_ 5	Row2 (kPa)_ 6	Row2 (kPa)_ 7	Row2 (kPa)_ 8	Row2 (kPa)_ 9	Row2 (kPa)_10	Row2 (kPa)_11	Row2 (kPa)_12	Row2 (kPa)_13	Row2 (kPa)_14	Row2 (kPa)_15	Row3 (kPa)_ 1	Row3 (kPa)_ 2	Row3 (kPa)_ 3	Row3 (kPa)_ 4	Row3 (kPa)_ 5	Row3 (kPa)_ 6	Row3 (kPa)_ 7	Row3 (kPa)_ 8	Row3 (kPa)_ 9	Row3 (kPa)_10	Row3 (kPa)_11	Row3 (kPa)_12	Row3 (kPa)_13	Row3 (kPa)_14	Row3 (kPa)_15	Row4 (kPa)_ 1	Row4 (kPa)_ 2	Row4 (kPa)_ 3
0	0.337855	-0.23443	-0.117215	-0.08274	-0.117215	-0.28959	-0.22064	-0.33096	-0.310275	-0.268905	-0.282695	-0.08274	-0.241325	-0.324065	-0.186165	-0.117215	-0.227535	-0.089635	-0.075845	-0.09653	-0.30338	-0.24822	-0.30338	-0.282695	-0.2758	-0.255115	-0.08274	-0.1379	-0.26201	-0.15169	-0.158585	-0.17927	-0.17927	-0.1379	-0.23443	-0.310275	-0.20685	-0.20685	-0.310275	-0.337855	-0.26201	-0.172375	-0.075845	-0.048265	-0.05516	-0.131005	-0.117215	-0.144795	-0.11032
0.05	0.24822	-0.131005	-0.12411	-0.158585	-0.227535	-0.39991	-0.24822	-0.20685	-0.15169	-0.131005	-0.17927	-0.16548	-0.31717	-0.337855	-0.20685	0.020685	-0.103425	-0.103425	-0.158585	-0.20685	-0.351645	-0.26201	-0.199955	-0.1379	-0.15169	-0.19306	-0.172375	-0.241325	-0.2758	-0.12411	-0.020685	-0.048265	-0.089635	-0.062055	-0.20685	-0.39991	-0.268905	-0.28959	-0.30338	-0.186165	-0.089635	-0.131005	-0.1379	-0.15169	-0.19306	-0.062055	-0.02758	-0.103425	-0.062055
0.1	0.172375	-0.324065	-0.241325	-0.144795	-0.199955	-0.337855	-0.26201	-0.282695	-0.213745	-0.268905	-0.23443	-0.199955	-0.268905	-0.19306	-0.17927	0.02758	-0.31717	-0.158585	-0.15169	-0.17927	-0.310275	-0.24822	-0.23443	-0.23443	-0.26201	-0.20685	-0.22064	-0.199955	-0.158585	-0.172375	-0.05516	-0.062055	-0.1379	-0.117215	-0.255115	-0.38612	-0.296485	-0.30338	-0.324065	-0.241325	-0.20685	-0.30338	-0.282695	-0.213745	-0.19306	-0.11032	-0.02758	-0.172375	-0.117215
0.15	0.23443	-0.255115	-0.255115	-0.172375	-0.17927	-0.30338	-0.22064	-0.268905	-0.19306	-0.282695	-0.296485	-0.282695	-0.365435	-0.268905	-0.15169	0.02758	-0.24822	-0.199955	-0.19306	-0.158585	-0.26201	-0.26201	-0.24822	-0.20685	-0.227535	-0.268905	-0.30338	-0.30338	-0.23443	-0.158585	-0.01379	-0.117215	-0.20685	-0.117215	-0.22064	-0.4137	-0.296485	-0.20685	-0.26201	-0.16548	-0.1379	-0.282695	-0.255115	-0.33096	-0.186165	-0.089635	-0.06895	-0.199955	-0.09653
0.2	0.131005	-0.062055	-0.089635	-0.08274	-0.22064	-0.365435	-0.268905	-0.24822	-0.379225	-0.255115	-0.23443	-0.26201	-0.38612	-0.28959	-0.241325	0.006895	-0.04137	-0.04137	-0.11032	-0.16548	-0.337855	-0.310275	-0.227535	-0.365435	-0.23443	-0.268905	-0.2758	-0.31717	-0.26201	-0.20685	-0.01379	-0.089635	-0.075845	-0.04137	-0.20685	-0.45507	-0.39991	-0.28959	-0.24822	-0.213745	-0.24822	-0.186165	-0.17927	-0.213745	-0.22064	-0.075845	0	-0.075845	-0.020685
0.25	0.351645	-0.17927	-0.1379	-0.158585	-0.199955	-0.337855	-0.282695	-0.23443	-0.227535	-0.282695	-0.213745	-0.34475	-0.31717	-0.2758	-0.255115	-0.062055	-0.158585	-0.089635	-0.172375	-0.17927	-0.337855	-0.296485	-0.213745	-0.22064	-0.26201	-0.22064	-0.31717	-0.26201	-0.22064	-0.227535	-0.062055	-0.048265	-0.131005	-0.12411	-0.22064	-0.379225	-0.282695	-0.213745	-0.28959	-0.213745	-0.172375	-0.23443	-0.30338	-0.17927	-0.186165	-0.09653	0	-0.117215	-0.11032
0.3	0.393015	-0.19306	-0.227535	-0.186165	-0.172375	-0.28959	-0.20685	-0.199955	-0.16548	-0.268905	-0.199955	-0.296485	-0.38612	-0.337855	-0.22064	0.006895	-0.199955	-0.213745	-0.17927	-0.131005	-0.28959	-0.213745	-0.199955	-0.172375	-0.213745	-0.186165	-0.30338	-0.31717	-0.296485	-0.22064	-0.020685	-0.048265	-0.103425	-0.144795	-0.22064	-0.42749	-0.337855	-0.227535	-0.24822	-0.12411	-0.11032	-0.23443	-0.282695	-0.255115	-0.227535	-0.09653	-0.02758	-0.103425	-0.089635
0.35	0.365435	-0.117215	-0.103425	-0.075845	-0.144795	-0.33096	-0.268905	-0.35854	-0.26201	-0.255115	-0.16548	-0.131005	-0.17927	-0.20685	-0.241325	-0.04137	-0.089635	-0.08274	-0.11032	-0.089635	-0.28959	-0.24822	-0.365435	-0.24822	-0.24822	-0.186165	-0.131005	-0.12411	-0.158585	-0.20685	-0.062055	-0.255115	-0.17927	-0.144795	-0.144795	-0.282695	-0.23443	-0.241325	-0.2758	-0.255115	-0.23443	-0.255115	-0.12411	-0.048265	-0.103425	-0.04137	-0.199955	-0.172375	-0.12411
0.4	0.30338	-0.20685	-0.062055	-0.02758	-0.12411	-0.31717	-0.379225	-0.45507	-0.365435	-0.268905	-0.199955	-0.103425	-0.158585	-0.131005	-0.186165	-0.04137	-0.186165	-0.02758	-0.08274	-0.09653	-0.26201	-0.351645	-0.365435	-0.282695	-0.310275	-0.20685	-0.144795	-0.11032	-0.12411	-0.172375	-0.062055	-0.268905	-0.282695	-0.12411	-0.1379	-0.282695	-0.22064	-0.268905	-0.42749	-0.406805	-0.34475	-0.33096	-0.20685	-0.089635	-0.048265	-0.089635	-0.26201	-0.24822	-0.062055
0.45	0.337855	-0.24822	-0.15169	-0.144795	-0.17927	-0.30338	-0.26201	-0.365435	-0.241325	-0.268905	-0.26201	-0.17927	-0.17927	-0.241325	-0.28959	-0.062055	-0.199955	-0.144795	-0.15169	-0.16548	-0.28959	-0.23443	-0.30338	-0.20685	-0.23443	-0.255115	-0.20685	-0.16548	-0.1379	-0.241325	-0.04137	-0.16548	-0.1379	-0.12411	-0.199955	-0.379225	-0.324065	-0.255115	-0.351645	-0.26201	-0.20685	-0.282695	-0.117215	-0.12411	-0.06895	-0.034475	-0.131005	-0.144795	-0.089635
0.5	0.351645	-0.268905	-0.15169	-0.15169	-0.172375	-0.268905	-0.199955	-0.23443	-0.227535	-0.282695	-0.282695	-0.282695	-0.268905	-0.19306	-0.15169	0.006895	-0.241325	-0.089635	-0.172375	-0.158585	-0.26201	-0.199955	-0.227535	-0.20685	-0.26201	-0.30338	-0.2758	-0.199955	-0.1379	-0.158585	-0.01379	-0.01379	-0.131005	-0.117215	-0.20685	-0.42749	-0.296485	-0.213745	-0.186165	-0.227535	-0.22064	-0.282695	-0.268905	-0.28959	-0.19306	-0.11032	-0.02758	-0.131005	-0.09653
0.55	0.310275	-0.23443	-0.17927	-0.172375	-0.117215	-0.22064	-0.186165	-0.22064	-0.282695	-0.365435	-0.310275	-0.34475	-0.30338	-0.158585	-0.06895	0.04137	-0.241325	-0.103425	-0.172375	-0.09653	-0.227535	-0.199955	-0.23443	-0.23443	-0.337855	-0.30338	-0.324065	-0.255115	-0.1379	-0.103425	0.020685	-0.048265	-0.19306	-0.186165	-0.2758	-0.39991	-0.255115	-0.227535	-0.213745	-0.213745	-0.15169	-0.365435	-0.31717	-0.227535	-0.158585	-0.062055	-0.06895	-0.199955	-0.1379
0.6	0.172375	-0.16548	-0.16548	-0.15169	-0.103425	-0.241325	-0.24822	-0.255115	-0.213745	-0.365435	-0.34475	-0.30338	-0.31717	-0.144795	-0.09653	0.02758	-0.186165	-0.103425	-0.158585	-0.089635	-0.30338	-0.227535	-0.24822	-0.186165	-0.310275	-0.35854	-0.30338	-0.227535	-0.11032	-0.103425	0.01379	-0.02758	-0.1379	-0.16548	-0.22064	-0.379225	-0.324065	-0.20685	-0.24822	-0.213745	-0.1379	-0.33096	-0.31717	-0.241325	-0.20685	-0.089635	-0.02758	-0.172375	-0.144795
0.65	0.296485	-0.131005	-0.048265	-0.06895	-0.09653	-0.31717	-0.35854	-0.393015	-0.296485	-0.34475	-0.33096	-0.282695	-0.255115	-0.02758	-0.131005	0.02758	-0.158585	-0.02758	-0.04137	-0.089635	-0.365435	-0.351645	-0.38612	-0.255115	-0.296485	-0.31717	-0.241325	-0.213745	-0.034475	-0.08274	0.01379	-0.1379	-0.16548	-0.09653	-0.144795	-0.23443	-0.268905	-0.282695	-0.44128	-0.406805	-0.34475	-0.28959	-0.20685	-0.19306	-0.12411	-0.05516	-0.103425	-0.103425	-0.062055
0.7	0.213745	-0.16548	0	-0.02758	-0.131005	-0.38612	-0.46886	-0.56539	-0.42749	-0.351645	-0.186165	-0.08274	-0.131005	-0.20685	-0.26201	0.006895	-0.172375	0.05516	-0.020685	-0.089635	-0.37233	-0.42749	-0.53781	-0.379225	-0.337855	-0.22064	-0.08274	-0.062055	-0.1379	-0.20685	-0.01379	-0.241325	-0.296485	-0.103425	-0.117215	-0.23443	-0.268905	-0.34475	-0.475755	-0.48265	-0.37233	-0.23443	-0.103425	-0.04137	-0.05516	-0.062055	-0.199955	-0.23443	-0.02758
0.75	0.255115	-0.117215	-0.1379	-0.103425	-0.144795	-0.31717	-0.34475	-0.35854	-0.24822	-0.365435	-0.268905	-0.186165	-0.241325	-0.227535	-0.26201	-0.02758	-0.144795	-0.089635	-0.11032	-0.09653	-0.337855	-0.337855	-0.337855	-0.24822	-0.310275	-0.268905	-0.19306	-0.1379	-0.186165	-0.227535	-0.062055	-0.117215	-0.075845	-0.12411	-0.186165	-0.310275	-0.310275	-0.30338	-0.351645	-0.31717	-0.22064	-0.255115	-0.19306	-0.17927	-0.117215	-0.075845	-0.02758	-0.06895	-0.075845
0.8	0.35854	-0.04137	-0.04137	-0.08274	-0.131005	-0.38612	-0.379225	-0.379225	-0.199955	-0.268905	-0.199955	-0.131005	-0.28959	-0.30338	-0.310275	-0.117215	-0.089635	-0.02758	-0.04137	-0.11032	-0.351645	-0.351645	-0.38612	-0.22064	-0.2758	-0.158585	-0.158585	-0.227535	-0.26201	-0.28959	-0.12411	-0.16548	0.01379	-0.103425	-0.062055	-0.158585	-0.351645	-0.37233	-0.37233	-0.31717	-0.158585	-0.186165	-0.1379	-0.1379	-0.172375	-0.09653	-0.06895	0	-0.006895
0.85	0.213745	-0.15169	-0.04137	-0.05516	-0.08274	-0.22064	-0.33096	-0.379225	-0.379225	-0.282695	-0.227535	-0.213745	-0.255115	-0.2758	-0.310275	-0.172375	-0.172375	-0.06895	-0.062055	-0.089635	-0.213745	-0.296485	-0.351645	-0.379225	-0.310275	-0.158585	-0.227535	-0.227535	-0.172375	-0.28959	-0.186165	-0.1379	-0.103425	-0.12411	-0.158585	-0.22064	-0.19306	-0.241325	-0.37233	-0.241325	-0.1379	-0.172375	-0.20685	-0.01379	-0.089635	-0.09653	-0.089635	-0.213745	-0.075845
0.9	0.241325	-0.19306	0	-0.048265	-0.09653	-0.30338	-0.393015	-0.42749	-0.406805	-0.34475	-0.227535	-0.16548	-0.241325	-0.324065	-0.17927	-0.15169	-0.227535	0.01379	-0.075845	-0.08274	-0.337855	-0.37233	-0.39991	-0.406805	-0.35854	-0.186165	-0.17927	-0.199955	-0.24822	-0.158585	-0.17927	-0.17927	-0.16548	-0.103425	-0.103425	-0.23443	-0.22064	-0.30338	-0.461965	-0.351645	-0.324065	-0.268905	-0.15169	-0.199955	-0.15169	-0.117215	-0.158585	-0.172375	-0.062055
0.95	0.186165	-0.048265	0.01379	-0.02758	-0.117215	-0.351645	-0.44128	-0.393015	-0.282695	-0.22064	-0.131005	-0.117215	-0.17927	-0.28959	-0.296485	-0.172375	-0.06895	0.05516	-0.020685	-0.11032	-0.337855	-0.434385	-0.37233	-0.310275	-0.23443	-0.158585	-0.12411	-0.1379	-0.23443	-0.227535	-0.17927	-0.12411	-0.103425	-0.062055	-0.08274	-0.282695	-0.337855	-0.37233	-0.44128	-0.351645	-0.22064	-0.19306	-0.048265	-0.117215	-0.186165	-0.117215	-0.089635	-0.075845	-0.02758
1	0.19306	-0.117215	-0.04137	-0.034475	-0.117215	-0.31717	-0.35854	-0.365435	-0.296485	-0.186165	-0.048265	-0.06895	-0.062055	-0.268905	-0.337855	-0.199955	-0.158585	-0.01379	-0.034475	-0.11032	-0.26201	-0.296485	-0.38612	-0.31717	-0.186165	-0.062055	-0.062055	-0.034475	-0.199955	-0.324065	-0.199955	-0.213745	-0.19306	-0.09653	-0.062055	-0.089635	-0.20685	-0.282695	-0.42749	-0.406805	-0.268905	-0.144795	-0.103425	-0.04137	-0.08274	-0.09653	-0.199955	-0.213745	-0.04137
1.05	0.310275	-0.062055	-0.075845	-0.09653	-0.19306	-0.475755	-0.45507	-0.379225	-0.365435	-0.255115	-0.296485	-0.15169	-0.131005	-0.158585	-0.28959	-0.186165	-0.08274	-0.01379	-0.131005	-0.20685	-0.461965	-0.448175	-0.39991	-0.33096	-0.199955	-0.24822	-0.131005	-0.11032	-0.089635	-0.255115	-0.24822	-0.089635	-0.048265	-0.01379	-0.08274	-0.365435	-0.39991	-0.35854	-0.39991	-0.365435	-0.20685	-0.20685	-0.117215	-0.062055	-0.020685	-0.09653	-0.04137	-0.05516	0.020685
1.1	0.241325	-0.048265	-0.01379	-0.048265	-0.227535	-0.475755	-0.434385	-0.379225	-0.227535	-0.144795	-0.16548	-0.186165	-0.227535	-0.30338	-0.22064	-0.04137	-0.05516	0.05516	-0.117215	-0.20685	-0.448175	-0.39991	-0.39991	-0.23443	-0.172375	-0.08274	-0.158585	-0.213745	-0.26201	-0.19306	-0.075845	-0.1379	-0.04137	0.020685	-0.04137	-0.324065	-0.37233	-0.420595	-0.44128	-0.337855	-0.15169	-0.048265	-0.075845	0.075845	0.01379	-0.089635	-0.04137	-0.05516	0.04137
1.15	0.24822	-0.20685	-0.02758	0	-0.117215	-0.337855	-0.45507	-0.475755	-0.4137	-0.34475	-0.199955	-0.06895	-0.144795	-0.158585	-0.2758	-0.131005	-0.213745	0.04137	-0.04137	-0.117215	-0.365435	-0.38612	-0.461965	-0.406805	-0.324065	-0.255115	-0.131005	-0.103425	-0.11032	-0.26201	-0.16548	-0.268905	-0.296485	-0.09653	-0.117215	-0.282695	-0.20685	-0.31717	-0.461965	-0.45507	-0.282695	-0.255115	-0.12411	-0.04137	-0.01379	-0.062055	-0.23443	-0.28959	-0.048265
1.2	0.255115	-0.268905	-0.103425	-0.075845	-0.131005	-0.282695	-0.24822	-0.379225	-0.365435	-0.365435	-0.199955	-0.117215	-0.034475	-0.08274	-0.144795	-0.08274	-0.24822	-0.05516	-0.117215	-0.117215	-0.2758	-0.213745	-0.38612	-0.35854	-0.38612	-0.268905	-0.144795	0.01379	-0.062055	-0.1379	-0.08274	-0.17927	-0.268905	-0.16548	-0.16548	-0.26201	-0.15169	-0.1379	-0.24822	-0.2758	-0.324065	-0.268905	-0.213745	-0.16548	-0.01379	-0.075845	-0.144795	-0.213745	-0.12411
1.25	0.2758	-0.34475	-0.19306	-0.048265	-0.075845	-0.20685	-0.24822	-0.365435	-0.393015	-0.4137	-0.227535	-0.26201	-0.22064	-0.172375	-0.09653	-0.006895	-0.30338	-0.131005	-0.05516	-0.06895	-0.186165	-0.186165	-0.337855	-0.365435	-0.38612	-0.268905	-0.2758	-0.186165	-0.12411	-0.117215	0	-0.117215	-0.241325	-0.227535	-0.186165	-0.296485	-0.17927	-0.15169	-0.172375	-0.2758	-0.310275	-0.30338	-0.35854	-0.199955	-0.020685	-0.034475	-0.131005	-0.26201	-0.213745
1.3	0.324065	-0.15169	-0.01379	-0.034475	-0.172375	-0.379225	-0.434385	-0.406805	-0.34475	-0.351645	-0.131005	-0.103425	-0.19306	-0.255115	-0.16548	-0.08274	-0.158585	0	-0.034475	-0.15169	-0.37233	-0.37233	-0.365435	-0.34475	-0.337855	-0.172375	-0.131005	-0.15169	-0.23443	-0.15169	-0.103425	-0.15169	-0.16548	-0.08274	-0.12411	-0.26201	-0.22064	-0.30338	-0.324065	-0.30338	-0.24822	-0.241325	-0.255115	-0.28959	-0.103425	-0.09653	-0.172375	-0.158585	-0.06895
1.35	0.393015	-0.19306	-0.089635	-0.09653	-0.199955	-0.337855	-0.33096	-0.282695	-0.227535	-0.282695	-0.199955	-0.199955	-0.28959	-0.268905	-0.22064	-0.06895	-0.199955	-0.06895	-0.117215	-0.158585	-0.365435	-0.337855	-0.28959	-0.22064	-0.24822	-0.23443	-0.22064	-0.227535	-0.199955	-0.20685	-0.062055	-0.075845	-0.15169	-0.103425	-0.17927	-0.4137	-0.324065	-0.31717	-0.28959	-0.28959	-0.186165	-0.19306	-0.16548	-0.19306	-0.186165	-0.075845	-0.05516	-0.144795	-0.075845
1.4	0.379225	-0.24822	-0.17927	-0.131005	-0.172375	-0.241325	-0.22064	-0.23443	-0.310275	-0.365435	-0.34475	-0.24822	-0.19306	-0.12411	-0.131005	-0.020685	-0.241325	-0.06895	-0.09653	-0.15169	-0.227535	-0.227535	-0.24822	-0.268905	-0.310275	-0.34475	-0.28959	-0.17927	-0.11032	-0.12411	-0.01379	-0.103425	-0.241325	-0.16548	-0.22064	-0.337855	-0.17927	-0.19306	-0.241325	-0.255115	-0.282695	-0.31717	-0.282695	-0.19306	-0.117215	-0.05516	-0.103425	-0.26201	-0.09653
1.45	0.172375	-0.268905	-0.19306	-0.05516	-0.09653	-0.22064	-0.158585	-0.282695	-0.379225	-0.393015	-0.34475	-0.268905	-0.20685	-0.11032	-0.075845	0	-0.26201	-0.089635	-0.09653	-0.06895	-0.199955	-0.172375	-0.24822	-0.365435	-0.39991	-0.30338	-0.255115	-0.17927	-0.09653	-0.08274	0	-0.117215	-0.282695	-0.199955	-0.22064	-0.2758	-0.15169	-0.17927	-0.2758	-0.255115	-0.310275	-0.34475	-0.241325	-0.17927	-0.103425	-0.020685	-0.103425	-0.24822	-0.1379
1.5	0.158585	-0.117215	-0.17927	-0.11032	-0.20685	-0.38612	-0.310275	-0.296485	-0.24822	-0.39991	-0.26201	-0.268905	-0.31717	-0.20685	-0.09653	0	-0.117215	-0.089635	-0.158585	-0.186165	-0.324065	-0.2758	-0.2758	-0.282695	-0.461965	-0.19306	-0.30338	-0.227535	-0.199955	-0.06895	-0.01379	-0.103425	-0.117215	-0.09653	-0.186165	-0.351645	-0.268905	-0.282695	-0.37233	-0.379225	-0.310275	-0.255115	-0.213745	-0.16548	-0.1379	-0.04137	-0.075845	-0.103425	-0.06895
1.55	0.22064	-0.17927	-0.12411	-0.034475	-0.117215	-0.282695	-0.23443	-0.282695	-0.33096	-0.351645	-0.15169	-0.15169	-0.22064	-0.12411	-0.296485	-0.020685	-0.144795	-0.04137	-0.05516	-0.131005	-0.227535	-0.199955	-0.2758	-0.31717	-0.324065	-0.172375	-0.172375	-0.16548	-0.09653	-0.20685	-0.04137	-0.12411	-0.19306	-0.103425	-0.16548	-0.282695	-0.17927	-0.20685	-0.310275	-0.28959	-0.23443	-0.255115	-0.213745	-0.17927	-0.1379	-0.075845	-0.131005	-0.213745	-0.09653
1.6	0.241325	-0.268905	-0.19306	-0.15169	-0.17927	-0.255115	-0.186165	-0.35854	-0.227535	-0.34475	-0.26201	-0.34475	-0.33096	-0.20685	-0.131005	0.06895	-0.26201	-0.103425	-0.172375	-0.20685	-0.2758	-0.199955	-0.2758	-0.22064	-0.296485	-0.282695	-0.379225	-0.28959	-0.158585	-0.12411	0.04137	-0.1379	-0.241325	-0.144795	-0.31717	-0.39991	-0.282695	-0.19306	-0.199955	-0.241325	-0.23443	-0.379225	-0.34475	-0.241325	-0.15169	-0.09653	-0.186165	-0.2758	-0.16548
1.65	0.34475	-0.23443	-0.117215	-0.05516	-0.09653	-0.337855	-0.393015	-0.475755	-0.34475	-0.379225	-0.282695	-0.213745	-0.22064	-0.12411	-0.16548	-0.04137	-0.227535	-0.089635	-0.08274	-0.09653	-0.28959	-0.351645	-0.461965	-0.33096	-0.351645	-0.30338	-0.28959	-0.17927	-0.12411	-0.158585	-0.020685	-0.255115	-0.268905	-0.22064	-0.199955	-0.324065	-0.16548	-0.213745	-0.351645	-0.2758	-0.33096	-0.31717	-0.241325	-0.199955	-0.06895	-0.05516	-0.26201	-0.28959	-0.158585
1.7	0.23443	-0.282695	-0.19306	-0.131005	-0.131005	-0.22064	-0.310275	-0.33096	-0.241325	-0.186165	-0.310275	-0.24822	-0.28959	-0.158585	-0.12411	-0.006895	-0.26201	-0.131005	-0.1379	-0.131005	-0.213745	-0.296485	-0.351645	-0.268905	-0.199955	-0.35854	-0.255115	-0.213745	-0.15169	-0.117215	0.01379	-0.075845	-0.20685	-0.227535	-0.20685	-0.379225	-0.15169	-0.28959	-0.324065	-0.33096	-0.324065	-0.30338	-0.213745	-0.1379	-0.08274	-0.05516	-0.131005	-0.24822	-0.19306
1.75	0.213745	-0.23443	-0.268905	-0.15169	-0.15169	-0.17927	-0.158585	-0.34475	-0.310275	-0.4137	-0.379225	-0.365435	-0.255115	-0.158585	-0.16548	-0.020685	-0.241325	-0.186165	-0.158585	-0.158585	-0.213745	-0.199955	-0.310275	-0.282695	-0.434385	-0.393015	-0.337855	-0.241325	-0.089635	-0.1379	-0.020685	-0.01379	-0.17927	-0.241325	-0.282695	-0.379225	-0.23443	-0.19306	-0.324065	-0.255115	-0.310275	-0.30338	-0.34475	-0.351645	-0.103425	-0.089635	-0.05516	-0.23443	-0.186165
1.8	0.296485	-0.131005	-0.12411	-0.12411	-0.227535	-0.42749	-0.34475	-0.296485	-0.24822	-0.22064	-0.199955	-0.26201	-0.282695	-0.28959	-0.2758	-0.131005	-0.131005	-0.05516	-0.131005	-0.20685	-0.4137	-0.324065	-0.30338	-0.20685	-0.23443	-0.19306	-0.268905	-0.26201	-0.186165	-0.241325	-0.1379	-0.089635	-0.048265	-0.04137	-0.186165	-0.39991	-0.4137	-0.35854	-0.351645	-0.30338	-0.23443	-0.23443	-0.213745	-0.15169	-0.19306	-0.05516	-0.075845	-0.05516	-0.006895
1.85	0.310275	-0.17927	-0.17927	-0.17927	-0.23443	-0.337855	-0.310275	-0.31717	-0.241325	-0.34475	-0.26201	-0.282695	-0.30338	-0.268905	-0.186165	-0.062055	-0.199955	-0.131005	-0.213745	-0.227535	-0.365435	-0.28959	-0.310275	-0.22064	-0.324065	-0.24822	-0.268905	-0.255115	-0.186165	-0.20685	-0.08274	-0.062055	-0.117215	-0.12411	-0.199955	-0.46886	-0.42749	-0.33096	-0.351645	-0.337855	-0.24822	-0.282695	-0.17927	-0.15169	-0.172375	-0.075845	-0.05516	-0.089635	-0.09653
1.9	0.227535	-0.02758	0.01379	-0.05516	-0.268905	-0.39991	-0.49644	-0.46886	-0.282695	-0.131005	-0.131005	-0.15169	-0.28959	-0.324065	-0.23443	-0.02758	-0.06895	0.01379	-0.05516	-0.255115	-0.39991	-0.4137	-0.42749	-0.296485	-0.172375	-0.19306	-0.22064	-0.255115	-0.2758	-0.241325	-0.075845	-0.089635	-0.075845	-0.034475	-0.04137	-0.282695	-0.337855	-0.35854	-0.4137	-0.393015	-0.26201	-0.144795	-0.15169	-0.15169	-0.158585	-0.089635	-0.05516	-0.103425	0.006895
1.95	0.199955	-0.103425	-0.117215	-0.131005	-0.199955	-0.30338	-0.282695	-0.379225	-0.24822	-0.268905	-0.23443	-0.199955	-0.33096	-0.227535	-0.296485	-0.131005	-0.158585	-0.089635	-0.117215	-0.199955	-0.310275	-0.310275	-0.30338	-0.22064	-0.2758	-0.24822	-0.28959	-0.227535	-0.199955	-0.227535	-0.186165	-0.04137	-0.089635	-0.117215	-0.12411	-0.39991	-0.310275	-0.227535	-0.337855	-0.241325	-0.282695	-0.28959	-0.15169	-0.30338	-0.103425	-0.09653	0	-0.131005	-0.09653
2	0.199955	-0.16548	-0.04137	-0.05516	-0.103425	-0.20685	-0.26201	-0.31717	-0.33096	-0.351645	-0.268905	-0.17927	-0.20685	-0.11032	-0.144795	0.006895	-0.172375	-0.02758	-0.062055	-0.08274	-0.199955	-0.24822	-0.28959	-0.310275	-0.351645	-0.255115	-0.241325	-0.1379	-0.09653	-0.12411	-0.01379	-0.103425	-0.1379	-0.158585	-0.186165	-0.296485	-0.20685	-0.241325	-0.28959	-0.26201	-0.296485	-0.379225	-0.241325	-0.17927	-0.048265	-0.089635	-0.06895	-0.158585	-0.1379
2.05	0.296485	-0.255115	-0.15169	-0.103425	-0.15169	-0.20685	-0.1379	-0.199955	-0.282695	-0.39991	-0.39991	-0.268905	-0.268905	-0.12411	-0.11032	0.048265	-0.28959	-0.158585	-0.131005	-0.117215	-0.213745	-0.16548	-0.16548	-0.23443	-0.38612	-0.393015	-0.31717	-0.26201	-0.11032	-0.08274	0.020685	-0.103425	-0.15169	-0.24822	-0.26201	-0.337855	-0.24822	-0.16548	-0.24822	-0.26201	-0.310275	-0.379225	-0.33096	-0.268905	-0.158585	-0.089635	-0.06895	-0.199955	-0.17927
2.1	0.282695	-0.144795	0.01379	-0.048265	-0.15169	-0.365435	-0.37233	-0.406805	-0.33096	-0.365435	-0.213745	-0.16548	-0.255115	-0.227535	-0.26201	-0.062055	-0.172375	0.01379	-0.075845	-0.131005	-0.365435	-0.296485	-0.38612	-0.310275	-0.351645	-0.255115	-0.20685	-0.199955	-0.172375	-0.241325	-0.08274	-0.213745	-0.22064	-0.12411	-0.16548	-0.24822	-0.24822	-0.33096	-0.42749	-0.337855	-0.324065	-0.23443	-0.15169	-0.117215	-0.12411	-0.117215	-0.227535	-0.199955	-0.062055
2.15	0.30338	-0.24822	-0.103425	-0.020685	-0.09653	-0.282695	-0.310275	-0.393015	-0.4137	-0.44128	-0.23443	-0.186165	-0.379225	-0.255115	-0.23443	-0.09653	-0.26201	-0.06895	-0.05516	-0.09653	-0.30338	-0.2758	-0.37233	-0.379225	-0.4137	-0.296485	-0.17927	-0.28959	-0.15169	-0.227535	-0.144795	-0.241325	-0.268905	-0.186165	-0.255115	-0.282695	-0.23443	-0.282695	-0.310275	-0.365435	-0.268905	-0.30338	-0.19306	-0.103425	-0.255115	-0.117215	-0.26201	-0.2758	-0.12411
2.2	0.28959	-0.16548	-0.19306	-0.144795	-0.17927	-0.337855	-0.22064	-0.282695	-0.227535	-0.379225	-0.26201	-0.282695	-0.39991	-0.30338	-0.26201	-0.08274	-0.172375	-0.103425	-0.1379	-0.186165	-0.324065	-0.23443	-0.26201	-0.24822	-0.37233	-0.24822	-0.255115	-0.33096	-0.24822	-0.22064	-0.103425	-0.02758	-0.1379	-0.117215	-0.22064	-0.365435	-0.38612	-0.37233	-0.28959	-0.199955	-0.22064	-0.282695	-0.282695	-0.28959	-0.186165	-0.062055	-0.02758	-0.117215	-0.11032
2.25	0.255115	-0.15169	-0.19306	-0.15169	-0.227535	-0.379225	-0.26201	-0.268905	-0.19306	-0.268905	-0.24822	-0.282695	-0.379225	-0.31717	-0.199955	-0.006895	-0.144795	-0.117215	-0.172375	-0.20685	-0.38612	-0.26201	-0.23443	-0.23443	-0.296485	-0.255115	-0.2758	-0.30338	-0.26201	-0.241325	-0.034475	-0.04137	-0.117215	-0.075845	-0.199955	-0.44128	-0.38612	-0.31717	-0.30338	-0.16548	-0.172375	-0.22064	-0.17927	-0.2758	-0.22064	-0.089635	-0.01379	-0.089635	-0.062055
2.3	0.227535	-0.282695	-0.227535	-0.11032	-0.172375	-0.22064	-0.20685	-0.24822	-0.24822	-0.365435	-0.310275	-0.282695	-0.31717	-0.22064	-0.144795	0.062055	-0.24822	-0.158585	-0.117215	-0.131005	-0.23443	-0.199955	-0.213745	-0.255115	-0.35854	-0.31717	-0.2758	-0.241325	-0.172375	-0.15169	0.04137	-0.16548	-0.241325	-0.1379	-0.255115	-0.310275	-0.255115	-0.19306	-0.28959	-0.213745	-0.186165	-0.351645	-0.227535	-0.28959	-0.19306	-0.04137	-0.158585	-0.26201	-0.09653
2.35	0.268905	-0.15169	-0.075845	-0.09653	-0.20685	-0.351645	-0.31717	-0.379225	-0.296485	-0.28959	-0.296485	-0.15169	-0.20685	-0.255115	-0.131005	0	-0.131005	-0.04137	-0.08274	-0.186165	-0.337855	-0.296485	-0.351645	-0.296485	-0.324065	-0.282695	-0.158585	-0.15169	-0.186165	-0.1379	0	-0.16548	-0.131005	-0.020685	-0.1379	-0.310275	-0.324065	-0.30338	-0.37233	-0.17927	-0.062055	-0.268905	-0.103425	-0.28959	-0.22064	-0.075845	-0.117215	-0.158585	-0.006895
2.4	0.268905	-0.268905	-0.16548	-0.15169	-0.19306	-0.28959	-0.23443	-0.35854	-0.24822	-0.282695	-0.23443	-0.22064	-0.19306	-0.241325	-0.241325	-0.089635	-0.227535	-0.089635	-0.15169	-0.1379	-0.30338	-0.199955	-0.310275	-0.24822	-0.26201	-0.268905	-0.22064	-0.16548	-0.1379	-0.22064	-0.103425	-0.1379	-0.227535	-0.1379	-0.22064	-0.337855	-0.255115	-0.268905	-0.324065	-0.2758	-0.23443	-0.33096	-0.268905	-0.255115	-0.19306	-0.062055	-0.103425	-0.213745	-0.075845
2.45	0.255115	-0.20685	-0.16548	-0.08274	-0.103425	-0.282695	-0.282695	-0.31717	-0.33096	-0.33096	-0.26201	-0.144795	-0.17927	-0.158585	-0.20685	-0.02758	-0.227535	-0.103425	-0.11032	-0.062055	-0.227535	-0.2758	-0.30338	-0.296485	-0.351645	-0.22064	-0.131005	-0.16548	-0.075845	-0.172375	-0.04137	-0.213745	-0.227535	-0.158585	-0.158585	-0.296485	-0.16548	-0.241325	-0.30338	-0.337855	-0.324065	-0.30338	-0.241325	-0.16548	-0.089635	-0.05516	-0.158585	-0.213745	-0.09653
2.5	0.282695	-0.296485	-0.268905	-0.05516	-0.12411	-0.22064	-0.296485	-0.33096	-0.406805	-0.489545	-0.393015	-0.213745	-0.282695	-0.144795	-0.131005	-0.06895	-0.34475	-0.158585	-0.062055	-0.062055	-0.172375	-0.310275	-0.28959	-0.406805	-0.489545	-0.34475	-0.227535	-0.199955	-0.089635	-0.117215	-0.075845	-0.241325	-0.310275	-0.16548	-0.30338	-0.351645	-0.20685	-0.20685	-0.30338	-0.351645	-0.406805	-0.39991	-0.30338	-0.199955	-0.117215	-0.075845	-0.23443	-0.26201	-0.09653
2.55	0.324065	-0.282695	-0.227535	-0.131005	-0.09653	-0.20685	-0.199955	-0.24822	-0.35854	-0.34475	-0.24822	-0.213745	-0.255115	-0.144795	-0.15169	-0.006895	-0.2758	-0.144795	-0.1379	-0.048265	-0.199955	-0.213745	-0.199955	-0.34475	-0.38612	-0.19306	-0.22064	-0.213745	-0.089635	-0.117215	-0.020685	-0.16548	-0.268905	-0.199955	-0.324065	-0.365435	-0.23443	-0.227535	-0.310275	-0.393015	-0.37233	-0.379225	-0.35854	-0.241325	-0.172375	-0.131005	-0.144795	-0.23443	-0.186165
2.6	0.268905	-0.23443	-0.255115	-0.158585	-0.131005	-0.255115	-0.20685	-0.255115	-0.282695	-0.351645	-0.393015	-0.34475	-0.33096	-0.19306	-0.199955	-0.09653	-0.241325	-0.199955	-0.172375	-0.11032	-0.28959	-0.23443	-0.227535	-0.22064	-0.324065	-0.365435	-0.365435	-0.28959	-0.213745	-0.1379	-0.117215	-0.089635	-0.17927	-0.17927	-0.2758	-0.44128	-0.22064	-0.213745	-0.24822	-0.199955	-0.20685	-0.33096	-0.393015	-0.15169	-0.12411	-0.117215	-0.075845	-0.131005	-0.16548
2.65	0.19306	-0.131005	-0.19306	-0.22064	-0.227535	-0.33096	-0.22064	-0.22064	-0.19306	-0.268905	-0.26201	-0.31717	-0.4137	-0.31717	-0.17927	0	-0.131005	-0.186165	-0.227535	-0.20685	-0.351645	-0.227535	-0.227535	-0.186165	-0.24822	-0.255115	-0.365435	-0.351645	-0.296485	-0.19306	-0.034475	-0.04137	-0.089635	-0.08274	-0.282695	-0.49644	-0.268905	-0.255115	-0.227535	-0.16548	-0.11032	-0.268905	-0.268905	-0.255115	-0.20685	-0.089635	0.01379	-0.144795	-0.089635
2.7	0.351645	-0.131005	-0.02758	-0.075845	-0.08274	-0.475755	-0.34475	-0.420595	-0.26201	-0.31717	-0.186165	-0.186165	-0.282695	-0.31717	-0.28959	-0.08274	-0.186165	0	-0.034475	-0.089635	-0.42749	-0.337855	-0.365435	-0.282695	-0.351645	-0.23443	-0.17927	-0.213745	-0.24822	-0.255115	-0.103425	-0.199955	-0.19306	-0.075845	-0.103425	-0.324065	-0.310275	-0.35854	-0.39991	-0.337855	-0.324065	-0.23443	-0.20685	-0.17927	-0.12411	-0.117215	-0.144795	-0.199955	-0.062055
2.75	0.2758	-0.255115	-0.241325	-0.144795	-0.144795	-0.282695	-0.26201	-0.33096	-0.24822	-0.30338	-0.282695	-0.213745	-0.282695	-0.144795	-0.15169	-0.048265	-0.31717	-0.199955	-0.158585	-0.117215	-0.324065	-0.26201	-0.26201	-0.255115	-0.310275	-0.296485	-0.227535	-0.199955	-0.12411	-0.15169	-0.05516	-0.12411	-0.15169	-0.186165	-0.241325	-0.379225	-0.22064	-0.213745	-0.30338	-0.227535	-0.282695	-0.30338	-0.268905	-0.199955	-0.172375	-0.117215	-0.117215	-0.22064	-0.16548
2.8	0.296485	-0.310275	-0.19306	-0.103425	-0.09653	-0.227535	-0.24822	-0.35854	-0.34475	-0.351645	-0.26201	-0.22064	-0.20685	-0.2758	-0.199955	-0.15169	-0.34475	-0.172375	-0.11032	-0.06895	-0.24822	-0.28959	-0.30338	-0.34475	-0.35854	-0.30338	-0.268905	-0.103425	-0.172375	-0.172375	-0.186165	-0.15169	-0.241325	-0.20685	-0.255115	-0.310275	-0.15169	-0.15169	-0.324065	-0.28959	-0.062055	-0.282695	-0.241325	-0.227535	-0.05516	-0.062055	-0.158585	-0.2758	-0.19306
2.85	0.28959	-0.144795	-0.1379	-0.103425	-0.199955	-0.337855	-0.310275	-0.31717	-0.227535	-0.31717	-0.24822	-0.296485	-0.28959	-0.28959	-0.23443	-0.02758	-0.103425	-0.131005	-0.15169	-0.199955	-0.351645	-0.28959	-0.310275	-0.268905	-0.2758	-0.255115	-0.255115	-0.255115	-0.213745	-0.172375	-0.04137	0	-0.089635	-0.08274	-0.186165	-0.38612	-0.296485	-0.28959	-0.310275	-0.255115	-0.158585	-0.22064	-0.268905	-0.28959	-0.20685	-0.04137	-0.02758	-0.131005	-0.06895
2.9	0.255115	-0.15169	-0.15169	-0.12411	-0.17927	-0.31717	-0.24822	-0.282695	-0.15169	-0.33096	-0.310275	-0.268905	-0.379225	-0.365435	-0.255115	-0.02758	-0.131005	-0.08274	-0.15169	-0.15169	-0.324065	-0.24822	-0.2758	-0.158585	-0.310275	-0.31717	-0.31717	-0.30338	-0.310275	-0.22064	-0.08274	-0.075845	-0.16548	-0.1379	-0.22064	-0.379225	-0.39991	-0.28959	-0.337855	-0.227535	-0.22064	-0.282695	-0.31717	-0.199955	-0.22064	-0.131005	-0.075845	-0.158585	-0.09653
2.95	0.310275	-0.23443	-0.075845	-0.02758	-0.06895	-0.28959	-0.296485	-0.365435	-0.35854	-0.351645	-0.33096	-0.17927	-0.268905	-0.172375	-0.20685	-0.09653	-0.24822	-0.06895	-0.075845	-0.04137	-0.2758	-0.28959	-0.37233	-0.31717	-0.337855	-0.30338	-0.227535	-0.213745	-0.172375	-0.186165	-0.12411	-0.213745	-0.268905	-0.16548	-0.199955	-0.19306	-0.296485	-0.30338	-0.365435	-0.33096	-0.324065	-0.34475	-0.213745	-0.17927	-0.1379	-0.131005	-0.26201	-0.26201	-0.11032
3	0.213745	-0.15169	-0.089635	-0.09653	-0.17927	-0.39991	-0.37233	-0.34475	-0.213745	-0.282695	-0.351645	-0.17927	-0.33096	-0.255115	-0.15169	-0.09653	-0.186165	-0.05516	-0.09653	-0.158585	-0.365435	-0.365435	-0.337855	-0.158585	-0.227535	-0.35854	-0.20685	-0.213745	-0.22064	-0.15169	-0.117215	-0.1379	-0.131005	-0.05516	-0.16548	-0.310275	-0.38612	-0.393015	-0.44128	-0.365435	-0.24822	-0.34475	-0.17927	-0.255115	-0.117215	-0.09653	-0.131005	-0.103425	-0.020685
3.05	0.20685	-0.19306	-0.213745	-0.15169	-0.22064	-0.42749	-0.31717	-0.33096	-0.19306	-0.23443	-0.24822	-0.186165	-0.33096	-0.241325	-0.296485	-0.131005	-0.199955	-0.172375	-0.172375	-0.199955	-0.37233	-0.28959	-0.30338	-0.158585	-0.213745	-0.24822	-0.17927	-0.26201	-0.24822	-0.2758	-0.158585	-0.17927	-0.131005	-0.062055	-0.20685	-0.39991	-0.37233	-0.33096	-0.310275	-0.227535	-0.1379	-0.20685	-0.20685	-0.213745	-0.020685	-0.172375	-0.131005	-0.158585	-0.048265
3.1	0.282695	-0.20685	-0.15169	-0.11032	-0.172375	-0.30338	-0.24822	-0.24822	-0.213745	-0.282695	-0.268905	-0.24822	-0.38612	-0.20685	-0.16548	-0.020685	-0.227535	-0.05516	-0.09653	-0.16548	-0.337855	-0.2758	-0.24822	-0.22064	-0.2758	-0.268905	-0.2758	-0.31717	-0.199955	-0.1379	-0.04137	-0.117215	-0.089635	-0.09653	-0.255115	-0.39991	-0.282695	-0.268905	-0.26201	-0.213745	-0.075845	-0.241325	-0.213745	-0.16548	-0.12411	-0.034475	-0.144795	-0.117215	-0.075845
3.15	0.51023	-0.01379	0	-0.006895	-0.117215	-0.337855	-0.406805	-0.406805	-0.241325	-0.23443	-0.131005	-0.144795	-0.30338	-0.31717	-0.28959	-0.11032	-0.04137	0.04137	-0.020685	-0.11032	-0.310275	-0.365435	-0.448175	-0.23443	-0.213745	-0.158585	-0.144795	-0.26201	-0.22064	-0.227535	-0.12411	-0.16548	-0.103425	-0.01379	-0.08274	-0.365435	-0.35854	-0.406805	-0.38612	-0.31717	-0.158585	-0.20685	-0.20685	-0.15169	-0.15169	-0.089635	-0.117215	-0.06895	0.04137
3.2	0.44128	-0.22064	-0.16548	-0.006895	-0.06895	-0.28959	-0.434385	-0.517125	-0.33096	-0.268905	-0.15169	-0.117215	-0.22064	-0.268905	-0.31717	-0.17927	-0.213745	-0.089635	-0.04137	-0.048265	-0.24822	-0.365435	-0.53781	-0.255115	-0.213745	-0.20685	-0.11032	-0.12411	-0.186165	-0.28959	-0.16548	-0.213745	-0.241325	-0.199955	-0.22064	-0.296485	-0.268905	-0.393015	-0.365435	-0.30338	-0.20685	-0.23443	-0.282695	-0.02758	-0.06895	-0.11032	-0.227535	-0.2758	-0.09653
3.25	0.310275	-0.089635	-0.075845	-0.075845	-0.17927	-0.365435	-0.393015	-0.379225	-0.26201	-0.268905	-0.23443	-0.268905	-0.33096	-0.22064	-0.42749	-0.089635	-0.117215	-0.04137	-0.08274	-0.16548	-0.365435	-0.38612	-0.37233	-0.23443	-0.28959	-0.24822	-0.2758	-0.255115	-0.199955	-0.365435	-0.117215	-0.103425	-0.1379	-0.09653	-0.199955	-0.39991	-0.38612	-0.35854	-0.39991	-0.28959	-0.186165	-0.22064	-0.37233	-0.227535	-0.05516	-0.144795	-0.089635	-0.144795	-0.02758
3.3	0.23443	-0.075845	0	-0.08274	-0.23443	-0.42749	-0.44128	-0.35854	-0.19306	-0.131005	-0.09653	-0.213745	-0.282695	-0.324065	-0.351645	-0.09653	-0.117215	-0.02758	-0.08274	-0.227535	-0.42749	-0.42749	-0.365435	-0.172375	-0.15169	-0.144795	-0.20685	-0.213745	-0.26201	-0.324065	-0.103425	0	-0.02758	-0.01379	-0.12411	-0.42749	-0.35854	-0.379225	-0.42749	-0.26201	-0.15169	-0.08274	-0.1379	-0.1379	-0.19306	-0.11032	0.02758	-0.04137	0
3.35	0.28959	-0.075845	0	-0.131005	-0.19306	-0.4137	-0.379225	-0.365435	-0.117215	-0.158585	-0.15169	-0.186165	-0.379225	-0.37233	-0.365435	-0.158585	-0.144795	0.08274	-0.1379	-0.17927	-0.38612	-0.39991	-0.39991	-0.158585	-0.172375	-0.144795	-0.19306	-0.30338	-0.310275	-0.33096	-0.12411	-0.075845	0.04137	0.01379	-0.144795	-0.365435	-0.35854	-0.461965	-0.489545	-0.2758	-0.1379	-0.12411	-0.089635	-0.15169	-0.241325	-0.117215	-0.02758	-0.02758	0.04137
3.4	0.268905	-0.075845	-0.02758	-0.075845	-0.268905	-0.448175	-0.420595	-0.406805	-0.19306	-0.172375	-0.103425	-0.17927	-0.31717	-0.37233	-0.337855	-0.158585	-0.06895	0.05516	-0.08274	-0.241325	-0.42749	-0.365435	-0.337855	-0.20685	-0.199955	-0.172375	-0.17927	-0.227535	-0.2758	-0.33096	-0.158585	-0.04137	-0.04137	0.020685	-0.1379	-0.337855	-0.38612	-0.434385	-0.39991	-0.28959	-0.26201	-0.062055	-0.062055	-0.075845	-0.19306	-0.15169	-0.04137	0	0.02758
3.45	0.255115	-0.16548	-0.16548	-0.11032	-0.199955	-0.33096	-0.24822	-0.31717	-0.227535	-0.241325	-0.23443	-0.213745	-0.31717	-0.268905	-0.337855	-0.06895	-0.172375	-0.05516	-0.09653	-0.16548	-0.337855	-0.24822	-0.26201	-0.199955	-0.2758	-0.255115	-0.17927	-0.26201	-0.23443	-0.310275	-0.05516	-0.02758	-0.117215	-0.117215	-0.20685	-0.365435	-0.351645	-0.227535	-0.2758	-0.186165	-0.23443	-0.09653	-0.1379	-0.19306	-0.12411	-0.172375	-0.075845	-0.103425	-0.09653
3.5	0.337855	-0.144795	-0.089635	-0.103425	-0.20685	-0.448175	-0.406805	-0.35854	-0.213745	-0.186165	-0.15169	-0.144795	-0.282695	-0.28959	-0.31717	-0.08274	-0.186165	-0.05516	-0.08274	-0.20685	-0.4137	-0.37233	-0.337855	-0.199955	-0.199955	-0.158585	-0.144795	-0.213745	-0.2758	-0.296485	-0.08274	-0.103425	-0.062055	-0.05516	-0.17927	-0.39991	-0.38612	-0.35854	-0.324065	-0.213745	-0.22064	-0.158585	-0.1379	-0.12411	-0.186165	-0.144795	-0.075845	-0.103425	-0.02758
3.55	0.26201	-0.16548	-0.089635	-0.11032	-0.22064	-0.379225	-0.420595	-0.35854	-0.199955	-0.241325	-0.103425	-0.15169	-0.365435	-0.351645	-0.365435	-0.11032	-0.144795	-0.06895	-0.09653	-0.186165	-0.38612	-0.39991	-0.37233	-0.22064	-0.227535	-0.11032	-0.19306	-0.33096	-0.28959	-0.26201	-0.117215	-0.16548	-0.089635	-0.103425	-0.144795	-0.324065	-0.324065	-0.35854	-0.44128	-0.241325	-0.23443	-0.20685	-0.12411	-0.12411	-0.19306	-0.09653	-0.131005	-0.075845	-0.062055
3.6	0.310275	-0.131005	0.01379	-0.034475	-0.20685	-0.379225	-0.393015	-0.45507	-0.35854	-0.30338	-0.062055	-0.09653	-0.22064	-0.365435	-0.351645	-0.172375	-0.131005	0.01379	-0.01379	-0.15169	-0.351645	-0.37233	-0.461965	-0.33096	-0.2758	-0.09653	-0.11032	-0.15169	-0.2758	-0.296485	-0.16548	-0.199955	-0.17927	0	-0.12411	-0.20685	-0.324065	-0.34475	-0.365435	-0.28959	-0.22064	-0.19306	-0.048265	-0.075845	-0.089635	-0.062055	-0.23443	-0.144795	0.020685
3.65	0.337855	-0.19306	-0.103425	-0.08274	-0.23443	-0.28959	-0.296485	-0.31717	-0.24822	-0.30338	-0.020685	-0.296485	-0.28959	-0.22064	-0.23443	-0.158585	-0.227535	-0.144795	-0.062055	-0.17927	-0.2758	-0.28959	-0.310275	-0.23443	-0.28959	0.048265	-0.2758	-0.199955	-0.15169	-0.158585	-0.16548	-0.117215	-0.15169	-0.144795	-0.241325	-0.337855	-0.324065	-0.33096	-0.28959	-0.199955	-0.20685	-0.186165	-0.19306	-0.12411	-0.158585	-0.04137	-0.117215	-0.131005	-0.117215
3.7	0.324065	-0.24822	-0.268905	-0.158585	-0.199955	-0.28959	-0.24822	-0.24822	-0.26201	-0.31717	-0.268905	-0.379225	-0.30338	-0.241325	-0.16548	-0.06895	-0.24822	-0.255115	-0.158585	-0.17927	-0.310275	-0.28959	-0.213745	-0.255115	-0.24822	-0.268905	-0.365435	-0.255115	-0.213745	-0.1379	-0.103425	-0.089635	-0.22064	-0.158585	-0.30338	-0.42749	-0.351645	-0.241325	-0.199955	-0.16548	-0.26201	-0.33096	-0.282695	-0.227535	-0.12411	-0.034475	-0.103425	-0.22064	-0.16548
3.75	0.213745	-0.324065	-0.15169	-0.12411	-0.08274	-0.19306	-0.23443	-0.31717	-0.33096	-0.42749	-0.33096	-0.34475	-0.30338	-0.241325	-0.22064	-0.020685	-0.34475	-0.089635	-0.1379	-0.08274	-0.199955	-0.26201	-0.28959	-0.31717	-0.35854	-0.33096	-0.38612	-0.213745	-0.199955	-0.22064	-0.034475	-0.15169	-0.22064	-0.16548	-0.282695	-0.337855	-0.23443	-0.16548	-0.227535	-0.255115	-0.34475	-0.393015	-0.31717	-0.241325	-0.117215	-0.04137	-0.117215	-0.213745	-0.144795
3.8	0.227535	-0.268905	-0.062055	-0.048265	-0.103425	-0.227535	-0.31717	-0.489545	-0.35854	-0.42749	-0.23443	-0.22064	-0.19306	-0.172375	-0.255115	-0.117215	-0.28959	-0.04137	-0.08274	-0.06895	-0.26201	-0.296485	-0.4137	-0.33096	-0.38612	-0.22064	-0.227535	-0.1379	-0.09653	-0.19306	-0.158585	-0.2758	-0.227535	-0.08274	-0.1379	-0.2758	-0.16548	-0.227535	-0.351645	-0.365435	-0.35854	-0.365435	-0.213745	-0.117215	-0.089635	-0.062055	-0.26201	-0.186165	-0.02758
3.85	0.365435	-0.296485	-0.15169	-0.11032	-0.144795	-0.22064	-0.23443	-0.365435	-0.241325	-0.351645	-0.06895	-0.199955	-0.28959	-0.337855	-0.23443	-0.1379	-0.28959	-0.089635	-0.117215	-0.131005	-0.23443	-0.23443	-0.351645	-0.24822	-0.337855	-0.09653	-0.255115	-0.186165	-0.23443	-0.172375	-0.158585	-0.12411	-0.227535	-0.1379	-0.20685	-0.310275	-0.16548	-0.16548	-0.448175	-0.393015	-0.34475	-0.34475	-0.282695	-0.103425	-0.08274	-0.09653	-0.158585	-0.23443	-0.09653
3.9	0.30338	-0.075845	-0.04137	-0.020685	-0.103425	-0.282695	-0.268905	-0.310275	-0.282695	-0.351645	-0.117215	-0.131005	-0.241325	-0.38612	-0.22064	-0.131005	-0.103425	0.01379	-0.020685	-0.11032	-0.2758	-0.296485	-0.2758	-0.23443	-0.351645	-0.11032	-0.20685	-0.1379	-0.351645	-0.20685	-0.12411	-0.103425	-0.16548	-0.05516	-0.12411	-0.26201	-0.144795	-0.255115	-0.461965	-0.351645	-0.26201	-0.19306	-0.255115	-0.15169	-0.12411	-0.131005	-0.06895	-0.144795	-0.006895
3.95	0.282695	-0.103425	-0.048265	-0.048265	-0.17927	-0.42749	-0.406805	-0.365435	-0.24822	-0.23443	-0.131005	-0.17927	-0.30338	-0.227535	-0.2758	-0.06895	-0.103425	0	-0.08274	-0.186165	-0.365435	-0.39991	-0.310275	-0.255115	-0.227535	-0.144795	-0.20685	-0.255115	-0.158585	-0.20685	-0.075845	-0.075845	-0.062055	-0.034475	-0.144795	-0.39991	-0.282695	-0.31717	-0.44128	-0.351645	-0.22064	-0.144795	-0.1379	-0.04137	-0.117215	-0.062055	-0.05516	-0.04137	-0.02758
4	0.282695	-0.117215	-0.15169	-0.12411	-0.255115	-0.365435	-0.20685	-0.296485	-0.17927	-0.19306	-0.227535	-0.17927	-0.351645	-0.22064	-0.241325	-0.06895	-0.144795	-0.08274	-0.172375	-0.241325	-0.310275	-0.2758	-0.30338	-0.158585	-0.172375	-0.19306	-0.22064	-0.31717	-0.199955	-0.22064	-0.09653	-0.089635	-0.16548	-0.1379	-0.26201	-0.379225	-0.37233	-0.35854	-0.351645	-0.227535	-0.158585	-0.20685	-0.227535	-0.199955	-0.19306	-0.075845	-0.075845	-0.089635	-0.1379
4.05	0.282695	-0.02758	-0.01379	-0.11032	-0.255115	-0.39991	-0.406805	-0.35854	-0.199955	-0.28959	-0.186165	-0.282695	-0.379225	-0.255115	-0.22064	-0.04137	-0.06895	0.02758	-0.11032	-0.24822	-0.38612	-0.42749	-0.351645	-0.158585	-0.2758	-0.1379	-0.2758	-0.30338	-0.2758	-0.20685	-0.062055	-0.075845	-0.117215	-0.08274	-0.158585	-0.365435	-0.38612	-0.420595	-0.37233	-0.227535	-0.15169	-0.19306	-0.282695	-0.268905	-0.227535	-0.089635	-0.02758	-0.089635	-0.02758
4.1	0.393015	-0.089635	-0.16548	-0.131005	-0.131005	-0.282695	-0.23443	-0.22064	-0.19306	-0.20685	-0.16548	-0.24822	-0.33096	-0.241325	-0.37233	-0.08274	-0.103425	-0.131005	-0.131005	-0.11032	-0.2758	-0.24822	-0.23443	-0.1379	-0.186165	-0.186165	-0.2758	-0.241325	-0.24822	-0.34475	-0.05516	-0.048265	-0.075845	-0.08274	-0.186165	-0.365435	-0.24822	-0.241325	-0.186165	-0.15169	-0.089635	-0.241325	-0.268905	-0.227535	-0.241325	-0.09653	-0.01379	-0.117215	-0.075845
4.15	0.296485	-0.048265	-0.062055	-0.09653	-0.19306	-0.38612	-0.35854	-0.33096	-0.199955	-0.22064	-0.131005	-0.186165	-0.33096	-0.30338	-0.31717	-0.158585	-0.05516	-0.01379	-0.08274	-0.158585	-0.351645	-0.365435	-0.310275	-0.22064	-0.23443	-0.144795	-0.17927	-0.241325	-0.28959	-0.310275	-0.117215	-0.103425	-0.103425	-0.075845	-0.1379	-0.379225	-0.310275	-0.393015	-0.365435	-0.26201	-0.15169	-0.144795	-0.15169	-0.103425	-0.186165	-0.089635	-0.089635	-0.01379	-0.02758
4.2	0.227535	-0.144795	-0.227535	-0.15169	-0.296485	-0.475755	-0.34475	-0.33096	-0.26201	-0.31717	-0.268905	-0.24822	-0.337855	-0.31717	-0.28959	-0.06895	-0.117215	-0.199955	-0.17927	-0.22064	-0.448175	-0.337855	-0.30338	-0.23443	-0.24822	-0.268905	-0.268905	-0.26201	-0.24822	-0.28959	-0.09653	-0.048265	-0.19306	-0.227535	-0.22064	-0.39991	-0.35854	-0.434385	-0.4137	-0.30338	-0.1379	-0.186165	-0.213745	-0.199955	-0.19306	-0.131005	-0.04137	-0.199955	-0.186165
4.25	0.296485	0	0.02758	-0.103425	-0.227535	-0.33096	-0.45507	-0.42749	-0.296485	-0.241325	-0.144795	-0.17927	-0.28959	-0.31717	-0.337855	-0.15169	-0.04137	0.02758	-0.131005	-0.199955	-0.365435	-0.434385	-0.434385	-0.296485	-0.213745	-0.158585	-0.172375	-0.17927	-0.24822	-0.310275	-0.16548	-0.19306	-0.075845	-0.04137	-0.075845	-0.337855	-0.337855	-0.37233	-0.42749	-0.31717	-0.199955	-0.144795	-0.117215	-0.12411	-0.20685	-0.16548	-0.131005	-0.075845	-0.020685
4.3	0.296485	-0.089635	-0.062055	-0.131005	-0.227535	-0.351645	-0.37233	-0.296485	-0.213745	-0.22064	-0.06895	-0.24822	-0.365435	-0.324065	-0.37233	-0.09653	-0.117215	-0.04137	-0.172375	-0.186165	-0.351645	-0.365435	-0.30338	-0.23443	-0.199955	-0.12411	-0.227535	-0.227535	-0.2758	-0.33096	-0.075845	-0.04137	-0.048265	-0.04137	-0.144795	-0.38612	-0.37233	-0.393015	-0.44128	-0.2758	-0.23443	-0.12411	-0.20685	-0.2758	-0.241325	-0.15169	0.01379	-0.075845	-0.04137
4.35	0.227535	-0.268905	-0.12411	-0.103425	-0.09653	-0.30338	-0.310275	-0.393015	-0.296485	-0.282695	-0.186165	-0.17927	-0.22064	-0.172375	-0.255115	-0.09653	-0.24822	-0.06895	-0.1379	-0.09653	-0.2758	-0.28959	-0.42749	-0.296485	-0.296485	-0.22064	-0.158585	-0.199955	-0.158585	-0.20685	-0.12411	-0.1379	-0.17927	-0.158585	-0.17927	-0.23443	-0.282695	-0.241325	-0.351645	-0.31717	-0.310275	-0.30338	-0.17927	-0.1379	-0.172375	-0.15169	-0.144795	-0.172375	-0.11032
4.4	0.255115	-0.282695	-0.19306	-0.09653	-0.12411	-0.268905	-0.20685	-0.35854	-0.4137	-0.461965	-0.42749	-0.24822	-0.19306	-0.062055	-0.144795	-0.02758	-0.2758	-0.158585	-0.08274	-0.131005	-0.2758	-0.227535	-0.351645	-0.393015	-0.434385	-0.42749	-0.2758	-0.16548	-0.034475	-0.12411	-0.075845	-0.103425	-0.19306	-0.186165	-0.22064	-0.296485	-0.268905	-0.213745	-0.2758	-0.33096	-0.35854	-0.4137	-0.33096	-0.213745	-0.089635	-0.05516	-0.103425	-0.213745	-0.1379
4.45	0.351645	-0.075845	0.062055	-0.02758	-0.06895	-0.28959	-0.37233	-0.379225	-0.33096	-0.379225	-0.227535	-0.186165	-0.19306	-0.131005	-0.199955	-0.117215	-0.158585	0.089635	-0.062055	-0.062055	-0.24822	-0.337855	-0.37233	-0.31717	-0.351645	-0.22064	-0.20685	-0.12411	-0.089635	-0.22064	-0.1379	-0.241325	-0.255115	-0.09653	-0.158585	-0.2758	-0.23443	-0.28959	-0.42749	-0.4137	-0.34475	-0.33096	-0.19306	-0.1379	-0.034475	-0.089635	-0.227535	-0.22064	-0.02758
4.5	0.255115	-0.04137	0.02758	-0.02758	-0.12411	-0.365435	-0.45507	-0.42749	-0.34475	-0.365435	-0.24822	-0.08274	-0.048265	-0.17927	-0.144795	-0.062055	-0.103425	0.08274	-0.034475	-0.117215	-0.30338	-0.434385	-0.38612	-0.35854	-0.296485	-0.20685	-0.09653	0.02758	-0.12411	-0.158585	-0.08274	-0.227535	-0.17927	-0.075845	-0.103425	-0.282695	-0.255115	-0.379225	-0.461965	-0.28959	-0.296485	-0.172375	-0.12411	-0.16548	0.020685	-0.09653	-0.172375	-0.144795	-0.020685
4.55	0.31717	-0.24822	-0.15169	-0.103425	-0.199955	-0.282695	-0.268905	-0.268905	-0.310275	-0.379225	-0.268905	-0.213745	-0.20685	-0.227535	-0.255115	-0.09653	-0.2758	-0.103425	-0.1379	-0.15169	-0.28959	-0.26201	-0.26201	-0.268905	-0.35854	-0.296485	-0.241325	-0.16548	-0.186165	-0.20685	-0.08274	-0.16548	-0.20685	-0.117215	-0.186165	-0.365435	-0.310275	-0.268905	-0.30338	-0.28959	-0.24822	-0.268905	-0.227535	-0.213745	0.034475	-0.15169	-0.158585	-0.213745	-0.06895
4.6	0.268905	-0.144795	-0.04137	-0.075845	-0.12411	-0.282695	-0.33096	-0.34475	-0.33096	-0.31717	-0.17927	-0.144795	-0.158585	-0.19306	-0.255115	-0.062055	-0.186165	-0.01379	-0.075845	-0.11032	-0.26201	-0.324065	-0.310275	-0.296485	-0.35854	-0.19306	-0.158585	-0.11032	-0.1379	-0.255115	-0.103425	-0.213745	-0.268905	-0.117215	-0.144795	-0.282695	-0.23443	-0.28959	-0.39991	-0.379225	-0.324065	-0.23443	-0.1379	-0.117215	-0.08274	-0.117215	-0.227535	-0.186165	-0.062055
4.65	0.35854	-0.268905	-0.1379	-0.09653	-0.117215	-0.19306	-0.282695	-0.393015	-0.379225	-0.42749	-0.24822	-0.17927	-0.12411	-0.075845	-0.16548	-0.08274	-0.26201	-0.103425	-0.117215	-0.09653	-0.227535	-0.24822	-0.26201	-0.365435	-0.42749	-0.255115	-0.20685	-0.15169	-0.02758	-0.158585	-0.103425	-0.16548	-0.33096	-0.16548	-0.144795	-0.282695	-0.255115	-0.227535	-0.337855	-0.379225	-0.393015	-0.365435	-0.19306	-0.12411	-0.08274	-0.062055	-0.23443	-0.33096	-0.1379
4.7	0.393015	-0.23443	-0.17927	-0.11032	-0.08274	-0.144795	-0.23443	-0.393015	-0.26201	-0.393015	-0.16548	-0.103425	-0.227535	-0.144795	-0.144795	-0.020685	-0.213745	-0.131005	-0.117215	-0.11032	-0.213745	-0.213745	-0.2758	-0.24822	-0.38612	-0.1379	-0.12411	-0.213745	-0.11032	-0.158585	-0.08274	-0.117215	-0.268905	-0.17927	-0.20685	-0.2758	-0.20685	-0.241325	-0.38612	-0.31717	-0.38612	-0.39991	-0.227535	-0.199955	-0.1379	-0.075845	-0.172375	-0.23443	-0.158585
4.75	0.34475	-0.324065	-0.268905	-0.17927	-0.23443	-0.268905	-0.186165	-0.310275	-0.213745	-0.34475	-0.26201	-0.31717	-0.31717	-0.12411	-0.310275	-0.048265	-0.26201	-0.2758	-0.19306	-0.241325	-0.310275	-0.199955	-0.2758	-0.172375	-0.337855	-0.24822	-0.28959	-0.30338	-0.12411	-0.28959	-0.020685	-0.089635	-0.227535	-0.199955	-0.31717	-0.45507	-0.255115	-0.213745	-0.24822	-0.17927	-0.24822	-0.28959	-0.117215	-0.199955	-0.089635	-0.09653	-0.131005	-0.199955	-0.17927
4.8	0.23443	-0.15169	-0.062055	-0.12411	-0.17927	-0.337855	-0.379225	-0.379225	-0.296485	-0.28959	-0.199955	-0.15169	-0.241325	-0.22064	-0.351645	-0.117215	-0.158585	-0.08274	-0.1379	-0.158585	-0.351645	-0.324065	-0.351645	-0.296485	-0.296485	-0.23443	-0.17927	-0.15169	-0.199955	-0.33096	-0.17927	-0.17927	-0.17927	-0.103425	-0.186165	-0.282695	-0.24822	-0.28959	-0.39991	-0.26201	-0.26201	-0.22064	-0.15169	-0.12411	-0.15169	-0.117215	-0.131005	-0.186165	-0.048265
4.85	0.199955	-0.16548	-0.103425	-0.05516	-0.12411	-0.28959	-0.34475	-0.503335	-0.310275	-0.34475	-0.16548	-0.062055	-0.11032	-0.20685	-0.296485	-0.17927	-0.227535	-0.06895	-0.062055	-0.11032	-0.2758	-0.351645	-0.448175	-0.33096	-0.337855	-0.186165	-0.12411	-0.034475	-0.1379	-0.2758	-0.20685	-0.268905	-0.35854	-0.12411	-0.158585	-0.17927	-0.19306	-0.28959	-0.42749	-0.4137	-0.33096	-0.23443	-0.103425	-0.089635	0	-0.11032	-0.26201	-0.33096	-0.062055
4.9	0.241325	-0.15169	-0.20685	-0.144795	-0.255115	-0.30338	-0.22064	-0.310275	-0.227535	-0.28959	-0.26201	-0.186165	-0.20685	-0.172375	-0.296485	-0.131005	-0.186165	-0.213745	-0.172375	-0.241325	-0.2758	-0.23443	-0.26201	-0.172375	-0.28959	-0.24822	-0.17927	-0.1379	-0.075845	-0.255115	-0.17927	-0.062055	-0.103425	-0.1379	-0.20685	-0.379225	-0.296485	-0.282695	-0.351645	-0.26201	-0.172375	-0.172375	-0.15169	-0.048265	0	-0.11032	-0.06895	-0.089635	-0.11032
4.95	0.16548	-0.103425	-0.20685	-0.144795	-0.255115	-0.241325	-0.1379	-0.186165	-0.199955	-0.255115	-0.26201	-0.296485	-0.19306	-0.351645	-0.26201	-0.02758	-0.144795	-0.186165	-0.172375	-0.241325	-0.23443	-0.15169	-0.186165	-0.09653	-0.26201	-0.296485	-0.2758	-0.12411	-0.28959	-0.20685	-0.04137	-0.04137	-0.075845	-0.117215	-0.117215	-0.337855	-0.296485	-0.227535	-0.241325	-0.255115	-0.199955	-0.22064	-0.117215	-0.213745	-0.186165	-0.05516	-0.04137	-0.02758	-0.062055
5	0.213745	-0.131005	-0.12411	-0.15169	-0.24822	-0.30338	-0.20685	-0.282695	-0.17927	-0.28959	-0.26201	-0.296485	-0.33096	-0.31717	-0.255115	0.048265	-0.103425	-0.089635	-0.158585	-0.241325	-0.28959	-0.227535	-0.227535	-0.199955	-0.296485	-0.255115	-0.31717	-0.26201	-0.26201	-0.20685	0	-0.048265	-0.048265	-0.103425	-0.20685	-0.44128	-0.39991	-0.30338	-0.26201	-0.213745	-0.186165	-0.186165	-0.227535	-0.28959	-0.241325	-0.09653	-0.04137	-0.089635	-0.089635
5.05	0.282695	-0.17927	-0.103425	-0.103425	-0.103425	-0.268905	-0.37233	-0.406805	-0.26201	-0.34475	-0.186165	-0.15169	-0.255115	-0.268905	-0.26201	-0.11032	-0.199955	-0.02758	-0.117215	-0.048265	-0.26201	-0.324065	-0.37233	-0.268905	-0.310275	-0.20685	-0.22064	-0.17927	-0.186165	-0.19306	-0.16548	-0.241325	-0.310275	-0.22064	-0.17927	-0.365435	-0.255115	-0.241325	-0.337855	-0.2758	-0.296485	-0.255115	-0.16548	-0.117215	-0.12411	-0.16548	-0.28959	-0.24822	-0.158585
5.1	0.255115	-0.15169	0.02758	0.020685	-0.09653	-0.227535	-0.393015	-0.42749	-0.296485	-0.393015	-0.227535	-0.117215	-0.11032	-0.144795	-0.2758	-0.089635	-0.172375	0.08274	0	-0.08274	-0.186165	-0.351645	-0.38612	-0.282695	-0.35854	-0.296485	-0.172375	-0.034475	-0.09653	-0.241325	-0.117215	-0.255115	-0.282695	-0.08274	-0.158585	-0.17927	-0.117215	-0.227535	-0.44128	-0.393015	-0.393015	-0.282695	-0.17927	-0.089635	-0.06895	-0.01379	-0.30338	-0.22064	-0.006895
5.15	0.310275	-0.144795	-0.103425	-0.048265	-0.172375	-0.30338	-0.37233	-0.35854	-0.241325	-0.282695	-0.296485	-0.186165	-0.241325	-0.19306	-0.31717	-0.08274	-0.158585	-0.06895	-0.08274	-0.158585	-0.28959	-0.351645	-0.324065	-0.24822	-0.2758	-0.296485	-0.20685	-0.11032	-0.1379	-0.2758	-0.103425	-0.103425	-0.131005	-0.062055	-0.186165	-0.365435	-0.268905	-0.33096	-0.39991	-0.351645	-0.324065	-0.20685	-0.16548	-0.1379	-0.048265	0	-0.117215	-0.131005	-0.02758
5.2	0.351645	-0.268905	-0.20685	-0.09653	-0.144795	-0.255115	-0.282695	-0.310275	-0.310275	-0.31717	-0.310275	-0.15169	-0.30338	-0.172375	-0.22064	-0.06895	-0.24822	-0.158585	-0.117215	-0.11032	-0.26201	-0.23443	-0.310275	-0.282695	-0.337855	-0.268905	-0.158585	-0.199955	-0.15169	-0.19306	-0.117215	-0.15169	-0.22064	-0.12411	-0.144795	-0.365435	-0.268905	-0.213745	-0.337855	-0.30338	-0.26201	-0.255115	-0.17927	-0.17927	-0.08274	-0.09653	-0.158585	-0.213745	-0.117215
5.25	0.296485	-0.282695	-0.20685	-0.17927	-0.158585	-0.158585	-0.158585	-0.199955	-0.227535	-0.282695	-0.282695	-0.22064	-0.20685	-0.131005	-0.12411	0.006895	-0.241325	-0.131005	-0.17927	-0.117215	-0.23443	-0.1379	-0.172375	-0.186165	-0.310275	-0.296485	-0.227535	-0.15169	-0.09653	-0.1379	-0.01379	-0.01379	-0.19306	-0.186165	-0.241325	-0.351645	-0.17927	-0.103425	-0.172375	-0.12411	-0.09653	-0.33096	-0.268905	-0.17927	-0.15169	-0.05516	-0.04137	-0.199955	-0.16548
5.3	0.337855	-0.144795	-0.062055	-0.08274	-0.12411	-0.351645	-0.34475	-0.45507	-0.324065	-0.30338	-0.227535	-0.186165	-0.172375	-0.20685	-0.28959	-0.048265	-0.199955	-0.04137	-0.09653	-0.131005	-0.365435	-0.324065	-0.42749	-0.310275	-0.28959	-0.23443	-0.227535	-0.12411	-0.158585	-0.2758	-0.09653	-0.199955	-0.22064	-0.062055	-0.09653	-0.282695	-0.268905	-0.255115	-0.42749	-0.33096	-0.24822	-0.268905	-0.12411	-0.103425	-0.08274	-0.062055	-0.186165	-0.199955	-0.006895
5.35	0.33096	-0.282695	-0.075845	0.020685	-0.075845	-0.255115	-0.33096	-0.489545	-0.4137	-0.351645	-0.296485	-0.186165	-0.33096	-0.17927	-0.23443	-0.131005	-0.30338	-0.05516	0	-0.06895	-0.24822	-0.28959	-0.448175	-0.406805	-0.310275	-0.268905	-0.19306	-0.2758	-0.089635	-0.241325	-0.186165	-0.241325	-0.310275	-0.103425	-0.12411	-0.19306	-0.19306	-0.213745	-0.39991	-0.379225	-0.26201	-0.30338	-0.20685	-0.089635	-0.05516	-0.11032	-0.2758	-0.31717	-0.06895
5.4	0.213745	-0.15169	-0.089635	-0.15169	-0.15169	-0.337855	-0.34475	-0.406805	-0.324065	-0.241325	-0.199955	-0.17927	-0.255115	-0.12411	-0.20685	-0.062055	-0.172375	-0.06895	-0.1379	-0.17927	-0.324065	-0.310275	-0.337855	-0.310275	-0.213745	-0.172375	-0.17927	-0.186165	-0.089635	-0.19306	-0.103425	-0.19306	-0.16548	-0.103425	-0.12411	-0.282695	-0.324065	-0.268905	-0.39991	-0.28959	-0.20685	-0.172375	-0.117215	-0.15169	-0.103425	-0.075845	-0.186165	-0.186165	-0.06895
5.45	0.172375	-0.282695	-0.15169	-0.11032	-0.12411	-0.255115	-0.24822	-0.34475	-0.324065	-0.31717	-0.227535	-0.213745	-0.19306	-0.158585	-0.144795	0	-0.2758	-0.131005	-0.08274	-0.15169	-0.2758	-0.2758	-0.310275	-0.31717	-0.324065	-0.20685	-0.241325	-0.1379	-0.15169	-0.158585	-0.01379	-0.19306	-0.268905	-0.1379	-0.20685	-0.324065	-0.255115	-0.227535	-0.324065	-0.255115	-0.268905	-0.241325	-0.19306	-0.17927	-0.103425	-0.075845	-0.172375	-0.2758	-0.12411
5.5	0.213745	-0.048265	-0.02758	-0.020685	-0.12411	-0.337855	-0.44128	-0.42749	-0.33096	-0.33096	-0.199955	-0.213745	-0.255115	-0.19306	-0.255115	-0.131005	-0.05516	0.02758	0.01379	-0.062055	-0.324065	-0.42749	-0.38612	-0.310275	-0.337855	-0.22064	-0.227535	-0.17927	-0.172375	-0.255115	-0.09653	-0.28959	-0.227535	-0.117215	-0.144795	-0.310275	-0.255115	-0.34475	-0.39991	-0.337855	-0.324065	-0.22064	-0.1379	-0.075845	-0.103425	-0.131005	-0.24822	-0.172375	-0.062055
5.55	0.17927	-0.02758	-0.048265	-0.12411	-0.199955	-0.448175	-0.434385	-0.420595	-0.24822	-0.351645	-0.17927	-0.296485	-0.144795	-0.158585	-0.20685	-0.131005	-0.01379	-0.02758	-0.15169	-0.199955	-0.42749	-0.42749	-0.38612	-0.255115	-0.28959	-0.19306	-0.31717	-0.089635	-0.158585	-0.19306	-0.144795	-0.12411	-0.048265	-0.01379	-0.17927	-0.351645	-0.337855	-0.37233	-0.38612	-0.393015	-0.324065	-0.22064	-0.117215	-0.02758	-0.020685	-0.09653	-0.02758	-0.075845	0.020685
5.6	0.28959	-0.048265	-0.12411	-0.131005	-0.22064	-0.42749	-0.31717	-0.296485	-0.17927	-0.255115	-0.17927	-0.213745	-0.17927	-0.268905	-0.351645	-0.131005	-0.05516	-0.06895	-0.172375	-0.20685	-0.38612	-0.310275	-0.310275	-0.186165	-0.227535	-0.172375	-0.2758	-0.075845	-0.2758	-0.33096	-0.1379	-0.04137	-0.01379	-0.075845	-0.20685	-0.42749	-0.324065	-0.33096	-0.30338	-0.186165	-0.11032	-0.19306	-0.17927	-0.2758	-0.12411	-0.05516	0.05516	-0.06895	-0.048265
5.65	0.310275	-0.144795	-0.16548	-0.158585	-0.227535	-0.39991	-0.296485	-0.282695	-0.199955	-0.241325	-0.186165	-0.24822	-0.337855	-0.2758	-0.310275	0.02758	-0.158585	-0.158585	-0.17927	-0.199955	-0.37233	-0.2758	-0.30338	-0.186165	-0.23443	-0.19306	-0.268905	-0.255115	-0.22064	-0.2758	0	-0.01379	-0.089635	-0.075845	-0.255115	-0.45507	-0.39991	-0.34475	-0.28959	-0.199955	-0.158585	-0.158585	-0.213745	-0.2758	-0.186165	-0.11032	0.01379	-0.103425	-0.04137
5.7	0.324065	-0.103425	-0.103425	-0.20685	-0.23443	-0.448175	-0.379225	-0.282695	-0.144795	-0.144795	-0.16548	-0.22064	-0.365435	-0.38612	-0.28959	-0.006895	-0.117215	-0.06895	-0.20685	-0.22064	-0.42749	-0.365435	-0.310275	-0.12411	-0.16548	-0.172375	-0.241325	-0.2758	-0.324065	-0.241325	-0.04137	-0.1379	-0.103425	-0.075845	-0.199955	-0.44128	-0.38612	-0.420595	-0.351645	-0.255115	-0.15169	-0.131005	-0.12411	-0.213745	-0.22064	-0.062055	-0.075845	-0.103425	-0.048265
5.75	0.393015	-0.268905	-0.227535	-0.199955	-0.131005	-0.31717	-0.296485	-0.296485	-0.199955	-0.30338	-0.33096	-0.26201	-0.282695	-0.227535	-0.20685	-0.006895	-0.2758	-0.158585	-0.17927	-0.09653	-0.310275	-0.28959	-0.26201	-0.186165	-0.26201	-0.268905	-0.241325	-0.227535	-0.158585	-0.172375	-0.020685	-0.103425	-0.17927	-0.20685	-0.241325	-0.42749	-0.351645	-0.268905	-0.26201	-0.213745	-0.199955	-0.255115	-0.20685	-0.199955	-0.1379	-0.034475	-0.131005	-0.24822	-0.17927
5.8	0.31717	-0.15169	-0.075845	-0.006895	-0.06895	-0.282695	-0.31717	-0.31717	-0.282695	-0.282695	-0.268905	-0.26201	-0.22064	-0.172375	-0.23443	-0.006895	-0.199955	-0.04137	-0.01379	-0.006895	-0.213745	-0.296485	-0.310275	-0.268905	-0.26201	-0.23443	-0.268905	-0.1379	-0.048265	-0.22064	-0.020685	-0.19306	-0.20685	-0.09653	-0.12411	-0.23443	-0.19306	-0.268905	-0.4137	-0.26201	-0.199955	-0.20685	-0.16548	-0.17927	-0.227535	-0.034475	-0.213745	-0.213745	-0.062055
5.85	0.31717	-0.103425	-0.04137	0.006895	-0.12411	-0.337855	-0.379225	-0.406805	-0.296485	-0.255115	-0.103425	-0.131005	-0.17927	-0.2758	-0.296485	-0.04137	-0.089635	0.04137	-0.020685	-0.131005	-0.351645	-0.37233	-0.38612	-0.310275	-0.2758	-0.11032	-0.12411	-0.11032	-0.213745	-0.2758	-0.034475	-0.15169	-0.103425	-0.05516	-0.05516	-0.296485	-0.255115	-0.33096	-0.44128	-0.28959	-0.23443	-0.19306	-0.089635	-0.04137	-0.12411	-0.117215	-0.089635	-0.103425	-0.04137
5.9	0.19306	-0.24822	-0.117215	-0.103425	-0.048265	-0.268905	-0.296485	-0.365435	-0.324065	-0.282695	-0.26201	-0.144795	-0.20685	-0.158585	-0.20685	-0.02758	-0.2758	-0.089635	-0.062055	-0.06895	-0.227535	-0.2758	-0.30338	-0.310275	-0.2758	-0.255115	-0.158585	-0.1379	-0.11032	-0.227535	-0.034475	-0.12411	-0.16548	-0.09653	-0.09653	-0.20685	-0.20685	-0.227535	-0.351645	-0.379225	-0.33096	-0.255115	-0.17927	-0.1379	-0.06895	-0.075845	-0.103425	-0.131005	-0.089635
5.95	0.186165	-0.048265	-0.04137	-0.075845	-0.17927	-0.38612	-0.44128	-0.42749	-0.199955	-0.23443	-0.16548	-0.199955	-0.30338	-0.255115	-0.296485	-0.08274	-0.089635	0.01379	-0.062055	-0.15169	-0.337855	-0.42749	-0.39991	-0.23443	-0.26201	-0.172375	-0.20685	-0.227535	-0.186165	-0.28959	-0.117215	-0.103425	-0.062055	-0.034475	-0.075845	-0.2758	-0.351645	-0.35854	-0.42749	-0.33096	-0.24822	-0.158585	-0.1379	-0.1379	-0.158585	-0.062055	-0.02758	-0.05516	0
6	0.241325	-0.02758	-0.04137	-0.06895	-0.199955	-0.448175	-0.420595	-0.406805	-0.117215	-0.22064	-0.227535	-0.282695	-0.158585	-0.17927	-0.296485	-0.11032	-0.05516	0.04137	-0.075845	-0.186165	-0.4137	-0.38612	-0.351645	-0.158585	-0.227535	-0.268905	-0.324065	-0.11032	-0.11032	-0.26201	-0.158585	-0.117215	-0.04137	0	-0.075845	-0.296485	-0.324065	-0.406805	-0.39991	-0.227535	-0.199955	-0.255115	-0.062055	-0.089635	-0.089635	-0.062055	-0.05516	-0.06895	0.048265
6.05	0.199955	-0.131005	0.01379	0.02758	-0.117215	-0.33096	-0.406805	-0.393015	-0.33096	-0.34475	-0.17927	-0.048265	-0.12411	-0.172375	-0.22064	-0.11032	-0.117215	0.06895	0.020685	-0.08274	-0.324065	-0.365435	-0.42749	-0.310275	-0.337855	-0.255115	-0.11032	-0.048265	-0.11032	-0.186165	-0.144795	-0.213745	-0.19306	-0.075845	-0.05516	-0.20685	-0.16548	-0.31717	-0.475755	-0.4137	-0.324065	-0.22064	-0.075845	-0.02758	-0.103425	-0.062055	-0.186165	-0.186165	-0.020685
6.1	0.337855	-0.048265	-0.12411	-0.034475	-0.144795	-0.379225	-0.33096	-0.31717	-0.199955	-0.22064	-0.117215	-0.144795	-0.19306	-0.227535	-0.296485	-0.048265	-0.06895	-0.06895	-0.062055	-0.158585	-0.365435	-0.310275	-0.28959	-0.22064	-0.227535	-0.12411	-0.144795	-0.186165	-0.213745	-0.241325	-0.08274	-0.062055	-0.131005	-0.08274	-0.158585	-0.2758	-0.268905	-0.255115	-0.28959	-0.255115	-0.158585	-0.19306	-0.048265	-0.12411	-0.227535	-0.09653	0	-0.144795	-0.04137
6.15	0.255115	-0.131005	-0.089635	0.02758	-0.048265	-0.28959	-0.37233	-0.503335	-0.296485	-0.28959	-0.131005	-0.09653	-0.158585	-0.227535	-0.296485	-0.131005	-0.144795	-0.05516	0.020685	0	-0.24822	-0.337855	-0.503335	-0.296485	-0.26201	-0.172375	-0.12411	-0.16548	-0.158585	-0.296485	-0.16548	-0.199955	-0.16548	-0.1379	-0.12411	-0.20685	-0.15169	-0.30338	-0.475755	-0.406805	-0.26201	-0.19306	-0.089635	-0.075845	-0.089635	-0.11032	-0.213745	-0.199955	-0.04137
6.2	0.296485	-0.048265	-0.02758	-0.103425	-0.22064	-0.379225	-0.34475	-0.503335	-0.365435	-0.23443	-0.17927	-0.062055	-0.255115	-0.19306	-0.23443	-0.06895	-0.04137	0.02758	-0.117215	-0.17927	-0.37233	-0.324065	-0.461965	-0.365435	-0.227535	-0.172375	-0.11032	-0.241325	-0.09653	-0.19306	-0.09653	-0.089635	-0.04137	-0.034475	-0.103425	-0.337855	-0.282695	-0.282695	-0.4137	-0.337855	-0.23443	-0.158585	-0.17927	-0.048265	-0.034475	-0.062055	-0.06895	-0.075845	-0.006895
6.25	0.255115	-0.24822	-0.12411	-0.05516	-0.117215	-0.282695	-0.379225	-0.420595	-0.34475	-0.351645	-0.16548	-0.06895	-0.20685	-0.255115	-0.31717	-0.08274	-0.213745	-0.089635	-0.08274	-0.08274	-0.28959	-0.337855	-0.39991	-0.33096	-0.351645	-0.20685	-0.11032	-0.16548	-0.22064	-0.2758	-0.05516	-0.241325	-0.17927	-0.09653	-0.1379	-0.24822	-0.19306	-0.255115	-0.39991	-0.4137	-0.26201	-0.255115	-0.17927	-0.199955	-0.103425	-0.062055	-0.186165	-0.213745	-0.04137
6.3	0.337855	-0.24822	-0.19306	-0.144795	-0.24822	-0.33096	-0.310275	-0.255115	-0.282695	-0.30338	-0.23443	-0.22064	-0.268905	-0.12411	-0.06895	0.006895	-0.31717	-0.172375	-0.17927	-0.20685	-0.337855	-0.2758	-0.24822	-0.255115	-0.28959	-0.24822	-0.227535	-0.227535	-0.12411	-0.06895	-0.04137	-0.062055	-0.19306	-0.158585	-0.31717	-0.4137	-0.324065	-0.227535	-0.30338	-0.17927	-0.199955	-0.255115	-0.227535	-0.17927	-0.103425	-0.020685	-0.06895	-0.22064	-0.1379
6.35	0.199955	-0.22064	-0.048265	0.006895	-0.09653	-0.255115	-0.310275	-0.393015	-0.33096	-0.28959	-0.15169	-0.103425	-0.09653	-0.144795	-0.22064	-0.048265	-0.227535	-0.02758	0	-0.062055	-0.227535	-0.310275	-0.37233	-0.296485	-0.28959	-0.144795	-0.158585	-0.11032	-0.11032	-0.19306	-0.08274	-0.16548	-0.22064	-0.08274	-0.12411	-0.24822	-0.255115	-0.20685	-0.324065	-0.28959	-0.24822	-0.255115	-0.12411	-0.117215	-0.06895	-0.089635	-0.131005	-0.213745	-0.006895
6.4	0.282695	-0.089635	-0.02758	0.006895	-0.12411	-0.434385	-0.44128	-0.406805	-0.34475	-0.241325	-0.144795	-0.131005	-0.12411	-0.17927	-0.199955	-0.089635	-0.103425	-0.02758	0	-0.11032	-0.39991	-0.38612	-0.37233	-0.296485	-0.213745	-0.172375	-0.12411	-0.103425	-0.048265	-0.172375	-0.075845	-0.17927	-0.15169	-0.020685	-0.08274	-0.282695	-0.282695	-0.37233	-0.461965	-0.42749	-0.26201	-0.255115	-0.103425	-0.089635	-0.020685	-0.075845	-0.158585	-0.103425	0.02758
6.45	0.31717	-0.22064	-0.12411	-0.09653	-0.103425	-0.30338	-0.31717	-0.365435	-0.365435	-0.351645	-0.23443	-0.282695	-0.20685	-0.2758	-0.351645	-0.11032	-0.186165	-0.103425	-0.117215	-0.089635	-0.2758	-0.296485	-0.30338	-0.310275	-0.351645	-0.24822	-0.22064	-0.103425	-0.186165	-0.2758	-0.144795	-0.117215	-0.241325	-0.117215	-0.17927	-0.296485	-0.268905	-0.282695	-0.365435	-0.31717	-0.324065	-0.282695	-0.227535	-0.089635	-0.089635	-0.04137	-0.131005	-0.23443	-0.089635
6.5	0.213745	-0.24822	-0.268905	-0.186165	-0.19306	-0.282695	-0.172375	-0.186165	-0.282695	-0.365435	-0.351645	-0.34475	-0.38612	-0.268905	-0.241325	0.020685	-0.241325	-0.213745	-0.158585	-0.16548	-0.28959	-0.213745	-0.16548	-0.255115	-0.351645	-0.34475	-0.31717	-0.26201	-0.24822	-0.20685	0	-0.01379	-0.17927	-0.144795	-0.296485	-0.44128	-0.310275	-0.268905	-0.241325	-0.186165	-0.23443	-0.33096	-0.30338	-0.268905	-0.227535	-0.089635	0	-0.131005	-0.144795
6.55	0.30338	-0.089635	-0.062055	-0.09653	-0.20685	-0.337855	-0.310275	-0.186165	-0.144795	-0.23443	-0.103425	-0.17927	-0.33096	-0.31717	-0.26201	-0.006895	-0.06895	0	-0.075845	-0.186165	-0.324065	-0.310275	-0.213745	-0.158585	-0.199955	-0.11032	-0.172375	-0.2758	-0.199955	-0.255115	-0.04137	-0.01379	0.04137	0.01379	-0.158585	-0.310275	-0.337855	-0.31717	-0.28959	-0.17927	-0.1379	-0.12411	-0.16548	-0.19306	-0.227535	-0.089635	-0.02758	0.06895	0.062055
6.6	0.296485	-0.048265	-0.075845	-0.103425	-0.199955	-0.461965	-0.45507	-0.393015	-0.19306	-0.172375	-0.062055	-0.15169	-0.30338	-0.365435	-0.337855	-0.09653	-0.04137	-0.01379	-0.075845	-0.186165	-0.39991	-0.42749	-0.365435	-0.186165	-0.15169	-0.075845	-0.144795	-0.28959	-0.310275	-0.33096	-0.103425	-0.048265	-0.04137	0.020685	-0.09653	-0.337855	-0.337855	-0.434385	-0.37233	-0.33096	-0.12411	-0.02758	-0.02758	-0.089635	-0.12411	-0.131005	0.02758	-0.01379	0.062055
6.65	0.337855	-0.089635	0	-0.103425	-0.19306	-0.434385	-0.503335	-0.475755	-0.34475	-0.23443	-0.268905	-0.22064	-0.241325	-0.2758	-0.310275	-0.131005	-0.117215	0.02758	-0.1379	-0.186165	-0.4137	-0.51023	-0.461965	-0.33096	-0.213745	-0.255115	-0.22064	-0.213745	-0.23443	-0.310275	-0.117215	-0.15169	-0.131005	-0.05516	-0.08274	-0.310275	-0.310275	-0.434385	-0.475755	-0.199955	-0.24822	-0.12411	-0.17927	-0.16548	-0.15169	-0.089635	-0.117215	-0.089635	0.020685
6.7	0.296485	-0.117215	0	-0.103425	-0.158585	-0.4137	-0.46886	-0.475755	-0.310275	-0.28959	-0.15169	-0.23443	-0.28959	-0.2758	-0.37233	-0.1379	-0.089635	0.04137	-0.09653	-0.158585	-0.365435	-0.434385	-0.475755	-0.310275	-0.26201	-0.186165	-0.172375	-0.241325	-0.22064	-0.296485	-0.12411	-0.227535	-0.103425	-0.034475	-0.09653	-0.2758	-0.324065	-0.393015	-0.42749	-0.351645	-0.296485	-0.186165	-0.1379	-0.075845	-0.08274	-0.089635	-0.103425	-0.103425	-0.006895
6.75	0.337855	-0.04137	0.12411	0.06895	-0.05516	-0.30338	-0.406805	-0.489545	-0.310275	-0.23443	-0.06895	-0.06895	-0.08274	-0.268905	-0.37233	-0.15169	-0.04137	0.158585	0.05516	-0.062055	-0.28959	-0.365435	-0.461965	-0.31717	-0.227535	-0.09653	-0.11032	-0.034475	-0.158585	-0.33096	-0.16548	-0.17927	-0.22064	0.04137	0	-0.144795	-0.16548	-0.30338	-0.489545	-0.379225	-0.26201	-0.172375	-0.01379	-0.01379	0	-0.117215	-0.089635	-0.172375	0.075845
6.8	0.282695	-0.296485	-0.20685	-0.103425	-0.08274	-0.33096	-0.33096	-0.34475	-0.296485	-0.351645	-0.268905	-0.199955	-0.19306	-0.172375	-0.199955	-0.062055	-0.28959	-0.144795	-0.09653	-0.048265	-0.324065	-0.2758	-0.26201	-0.24822	-0.324065	-0.268905	-0.22064	-0.186165	-0.11032	-0.20685	-0.05516	-0.089635	-0.255115	-0.1379	-0.241325	-0.324065	-0.255115	-0.241325	-0.324065	-0.31717	-0.26201	-0.30338	-0.241325	-0.16548	-0.06895	-0.034475	-0.103425	-0.22064	-0.117215
6.85	0.255115	-0.117215	-0.075845	-0.05516	-0.144795	-0.379225	-0.420595	-0.420595	-0.379225	-0.282695	-0.24822	-0.15169	-0.22064	-0.20685	-0.17927	-0.006895	-0.158585	-0.01379	-0.04137	-0.131005	-0.310275	-0.37233	-0.324065	-0.296485	-0.26201	-0.268905	-0.131005	-0.213745	-0.172375	-0.172375	0	-0.199955	-0.282695	-0.09653	-0.12411	-0.24822	-0.337855	-0.37233	-0.365435	-0.241325	-0.23443	-0.30338	-0.241325	-0.241325	-0.172375	-0.05516	-0.199955	-0.158585	-0.048265
6.9	0.282695	-0.075845	-0.103425	-0.08274	-0.199955	-0.461965	-0.406805	-0.35854	-0.241325	-0.241325	-0.213745	-0.199955	-0.31717	-0.22064	-0.310275	-0.089635	-0.103425	-0.02758	-0.08274	-0.16548	-0.4137	-0.42749	-0.324065	-0.22064	-0.23443	-0.20685	-0.17927	-0.26201	-0.213745	-0.22064	-0.08274	-0.103425	-0.1379	-0.05516	-0.186165	-0.324065	-0.351645	-0.34475	-0.42749	-0.30338	-0.186165	-0.172375	-0.15169	-0.19306	-0.05516	-0.11032	-0.075845	-0.089635	-0.04137
6.95	0.324065	-0.22064	-0.1379	-0.05516	-0.117215	-0.337855	-0.37233	-0.420595	-0.296485	-0.28959	-0.227535	-0.103425	-0.19306	-0.19306	-0.31717	-0.11032	-0.213745	-0.08274	-0.034475	-0.11032	-0.28959	-0.351645	-0.434385	-0.282695	-0.28959	-0.24822	-0.131005	-0.15169	-0.158585	-0.2758	-0.1379	-0.227535	-0.22064	-0.12411	-0.158585	-0.2758	-0.24822	-0.255115	-0.4137	-0.393015	-0.310275	-0.23443	-0.17927	-0.089635	-0.117215	-0.144795	-0.199955	-0.172375	-0.089635
7	0.26201	-0.117215	-0.02758	-0.034475	-0.131005	-0.4137	-0.434385	-0.489545	-0.310275	-0.282695	-0.17927	-0.16548	-0.144795	-0.227535	-0.26201	-0.11032	-0.117215	0.01379	-0.01379	-0.1379	-0.365435	-0.448175	-0.39991	-0.31717	-0.310275	-0.19306	-0.19306	-0.11032	-0.172375	-0.255115	-0.09653	-0.227535	-0.17927	-0.034475	-0.12411	-0.19306	-0.296485	-0.31717	-0.461965	-0.365435	-0.24822	-0.255115	-0.15169	-0.062055	-0.048265	-0.089635	-0.117215	-0.117215	0
7.05	0.241325	-0.16548	-0.241325	-0.12411	-0.144795	-0.31717	-0.172375	-0.255115	-0.199955	-0.31717	-0.199955	-0.24822	-0.158585	-0.255115	-0.310275	-0.1379	-0.144795	-0.199955	-0.11032	-0.131005	-0.310275	-0.213745	-0.23443	-0.20685	-0.296485	-0.22064	-0.227535	-0.11032	-0.199955	-0.2758	-0.158585	-0.048265	-0.089635	-0.05516	-0.199955	-0.39991	-0.35854	-0.255115	-0.30338	-0.199955	-0.296485	-0.22064	-0.213745	-0.04137	-0.05516	-0.131005	0.01379	-0.04137	-0.020685
7.1	0.172375	-0.17927	-0.213745	-0.15169	-0.20685	-0.4137	-0.379225	-0.296485	-0.19306	-0.28959	-0.186165	-0.24822	-0.38612	-0.324065	-0.33096	-0.08274	-0.172375	-0.144795	-0.15169	-0.20685	-0.4137	-0.39991	-0.2758	-0.199955	-0.2758	-0.20685	-0.241325	-0.33096	-0.23443	-0.324065	-0.09653	-0.15169	-0.1379	-0.08274	-0.144795	-0.4137	-0.44128	-0.30338	-0.39991	-0.26201	-0.199955	-0.268905	-0.282695	-0.15169	-0.117215	-0.117215	-0.131005	-0.103425	-0.062055
7.15	0.16548	-0.24822	-0.17927	-0.075845	-0.103425	-0.28959	-0.33096	-0.365435	-0.296485	-0.30338	-0.15169	-0.16548	-0.12411	-0.09653	-0.20685	-0.04137	-0.24822	-0.144795	-0.062055	-0.09653	-0.324065	-0.28959	-0.310275	-0.268905	-0.310275	-0.186165	-0.158585	-0.075845	-0.034475	-0.186165	-0.034475	-0.227535	-0.17927	-0.144795	-0.117215	-0.24822	-0.19306	-0.227535	-0.365435	-0.28959	-0.268905	-0.28959	-0.17927	-0.048265	-0.020685	-0.05516	-0.23443	-0.186165	-0.06895
7.2	0.282695	-0.17927	-0.19306	-0.131005	-0.268905	-0.31717	-0.22064	-0.22064	-0.241325	-0.351645	-0.282695	-0.34475	-0.31717	-0.22064	-0.131005	0.04137	-0.213745	-0.172375	-0.15169	-0.268905	-0.337855	-0.24822	-0.213745	-0.20685	-0.337855	-0.268905	-0.337855	-0.33096	-0.158585	-0.12411	0.020685	-0.02758	-0.117215	-0.12411	-0.255115	-0.4137	-0.324065	-0.17927	-0.28959	-0.17927	-0.172375	-0.28959	-0.30338	-0.2758	-0.19306	-0.075845	0.02758	-0.075845	-0.12411
7.25	0.22064	-0.22064	-0.28959	-0.11032	-0.19306	-0.241325	-0.22064	-0.24822	-0.199955	-0.351645	-0.34475	-0.26201	-0.255115	-0.172375	-0.15169	0.062055	-0.24822	-0.2758	-0.1379	-0.17927	-0.26201	-0.23443	-0.23443	-0.23443	-0.337855	-0.34475	-0.2758	-0.255115	-0.158585	-0.172375	0	-0.075845	-0.17927	-0.16548	-0.255115	-0.324065	-0.282695	-0.12411	-0.227535	-0.227535	-0.11032	-0.30338	-0.34475	-0.213745	-0.186165	-0.04137	-0.103425	-0.186165	-0.16548
7.3	0.255115	-0.23443	-0.20685	-0.048265	-0.08274	-0.158585	-0.172375	-0.23443	-0.296485	-0.393015	-0.282695	-0.268905	-0.30338	-0.158585	-0.23443	-0.062055	-0.2758	-0.131005	-0.08274	-0.08274	-0.16548	-0.16548	-0.213745	-0.33096	-0.38612	-0.23443	-0.324065	-0.241325	-0.12411	-0.19306	-0.062055	-0.062055	-0.20685	-0.12411	-0.22064	-0.20685	-0.20685	-0.103425	-0.186165	-0.213745	-0.199955	-0.186165	-0.282695	-0.17927	-0.227535	-0.062055	-0.117215	-0.213745	-0.144795
7.35	0.17927	-0.19306	-0.12411	-0.05516	-0.09653	-0.241325	-0.296485	-0.44128	-0.379225	-0.44128	-0.26201	-0.213745	-0.19306	-0.158585	-0.16548	-0.020685	-0.241325	-0.08274	-0.05516	-0.06895	-0.23443	-0.24822	-0.39991	-0.365435	-0.37233	-0.24822	-0.268905	-0.1379	-0.11032	-0.19306	-0.034475	-0.199955	-0.282695	-0.1379	-0.16548	-0.24822	-0.16548	-0.16548	-0.337855	-0.365435	-0.34475	-0.33096	-0.241325	-0.12411	-0.103425	-0.04137	-0.23443	-0.26201	-0.11032
7.4	0.241325	-0.337855	-0.16548	-0.186165	-0.20685	-0.30338	-0.282695	-0.33096	-0.24822	-0.379225	-0.365435	-0.30338	-0.31717	-0.22064	-0.15169	0	-0.34475	-0.172375	-0.227535	-0.15169	-0.2758	-0.28959	-0.351645	-0.255115	-0.324065	-0.365435	-0.324065	-0.26201	-0.186165	-0.15169	-0.034475	-0.19306	-0.268905	-0.16548	-0.30338	-0.39991	-0.310275	-0.227535	-0.28959	-0.213745	-0.282695	-0.365435	-0.30338	-0.268905	-0.172375	-0.089635	-0.186165	-0.213745	-0.158585
7.45	0.28959	-0.103425	-0.01379	-0.048265	-0.131005	-0.434385	-0.379225	-0.489545	-0.33096	-0.268905	-0.16548	-0.103425	-0.20685	-0.19306	-0.241325	-0.08274	-0.158585	0.01379	-0.05516	-0.089635	-0.37233	-0.37233	-0.448175	-0.310275	-0.23443	-0.144795	-0.12411	-0.11032	-0.12411	-0.22064	-0.103425	-0.241325	-0.20685	-0.12411	-0.144795	-0.20685	-0.324065	-0.33096	-0.461965	-0.379225	-0.282695	-0.19306	-0.117215	-0.075845	-0.103425	-0.075845	-0.172375	-0.172375	-0.06895
7.5	0.199955	-0.22064	-0.19306	-0.15169	-0.17927	-0.31717	-0.33096	-0.34475	-0.324065	-0.255115	-0.117215	-0.213745	-0.17927	-0.241325	-0.255115	-0.15169	-0.241325	-0.172375	-0.15169	-0.158585	-0.324065	-0.296485	-0.351645	-0.268905	-0.213745	-0.048265	-0.227535	-0.15169	-0.158585	-0.22064	-0.16548	-0.117215	-0.17927	-0.17927	-0.255115	-0.379225	-0.324065	-0.282695	-0.42749	-0.28959	-0.324065	-0.282695	-0.117215	-0.048265	-0.08274	-0.131005	-0.103425	-0.199955	-0.158585
7.55	0.26201	-0.144795	-0.117215	-0.12411	-0.22064	-0.4137	-0.310275	-0.31717	-0.15169	-0.23443	-0.144795	-0.22064	-0.31717	-0.324065	-0.22064	-0.006895	-0.117215	-0.08274	-0.131005	-0.17927	-0.365435	-0.296485	-0.324065	-0.158585	-0.213745	-0.1379	-0.2758	-0.241325	-0.28959	-0.19306	-0.05516	-0.117215	-0.048265	-0.04137	-0.186165	-0.379225	-0.337855	-0.37233	-0.39991	-0.227535	-0.22064	-0.22064	-0.16548	-0.19306	0.048265	-0.186165	-0.089635	-0.075845	-0.020685
7.6	0.33096	-0.20685	-0.1379	-0.103425	-0.172375	-0.22064	-0.23443	-0.282695	-0.24822	-0.268905	-0.213745	-0.213745	-0.268905	-0.268905	-0.16548	-0.006895	-0.199955	-0.089635	-0.11032	-0.15169	-0.23443	-0.24822	-0.23443	-0.22064	-0.2758	-0.23443	-0.255115	-0.227535	-0.23443	-0.158585	-0.034475	-0.062055	-0.089635	-0.075845	-0.199955	-0.324065	-0.255115	-0.282695	-0.2758	-0.2758	-0.186165	-0.23443	-0.17927	-0.17927	-0.05516	-0.075845	-0.06895	-0.103425	-0.075845
7.65	0.241325	-0.062055	-0.048265	-0.103425	-0.144795	-0.365435	-0.406805	-0.34475	-0.213745	-0.19306	-0.144795	-0.16548	-0.33096	-0.31717	-0.296485	-0.09653	-0.08274	0	-0.09653	-0.15169	-0.351645	-0.39991	-0.351645	-0.172375	-0.23443	-0.186165	-0.22064	-0.227535	-0.28959	-0.255115	-0.12411	-0.089635	-0.1379	-0.034475	-0.17927	-0.365435	-0.296485	-0.35854	-0.365435	-0.213745	-0.158585	-0.144795	-0.12411	-0.16548	-0.15169	-0.05516	-0.05516	-0.117215	-0.04137
7.7	0.158585	-0.02758	0.103425	-0.020685	-0.08274	-0.38612	-0.45507	-0.310275	-0.16548	-0.158585	-0.23443	-0.24822	-0.17927	-0.241325	-0.296485	-0.131005	-0.04137	0.144795	-0.020685	-0.11032	-0.365435	-0.434385	-0.337855	-0.08274	-0.1379	-0.268905	-0.20685	-0.103425	-0.213745	-0.26201	-0.158585	-0.17927	-0.15169	-0.01379	-0.05516	-0.296485	-0.351645	-0.282695	-0.365435	-0.379225	-0.24822	-0.09653	-0.089635	-0.062055	-0.08274	-0.04137	-0.103425	-0.075845	0.048265
7.75	0.337855	-0.075845	0.02758	-0.05516	-0.172375	-0.38612	-0.46886	-0.31717	-0.227535	-0.186165	-0.103425	-0.131005	-0.268905	-0.22064	-0.33096	-0.15169	-0.06895	0.103425	-0.05516	-0.186165	-0.351645	-0.39991	-0.324065	-0.172375	-0.199955	-0.08274	-0.144795	-0.186165	-0.22064	-0.26201	-0.158585	-0.062055	-0.089635	0.01379	-0.09653	-0.351645	-0.296485	-0.393015	-0.38612	-0.28959	-0.15169	-0.08274	-0.227535	-0.089635	-0.103425	-0.117215	-0.01379	-0.05516	0.06895
7.8	0.351645	-0.103425	-0.048265	-0.11032	-0.23443	-0.49644	-0.35854	-0.31717	-0.19306	-0.23443	-0.131005	-0.213745	-0.282695	-0.255115	-0.310275	-0.04137	-0.089635	0.01379	-0.11032	-0.20685	-0.475755	-0.337855	-0.310275	-0.20685	-0.227535	-0.1379	-0.255115	-0.241325	-0.24822	-0.310275	-0.062055	-0.04137	-0.04137	-0.05516	-0.199955	-0.45507	-0.39991	-0.406805	-0.38612	-0.241325	-0.09653	-0.144795	-0.1379	-0.16548	-0.158585	-0.11032	-0.02758	-0.02758	-0.020685
7.85	0.282695	-0.117215	-0.15169	-0.17927	-0.282695	-0.379225	-0.31717	-0.23443	-0.199955	-0.22064	-0.268905	-0.268905	-0.39991	-0.31717	-0.31717	-0.02758	-0.05516	-0.117215	-0.227535	-0.255115	-0.351645	-0.296485	-0.23443	-0.199955	-0.186165	-0.22064	-0.2758	-0.33096	-0.28959	-0.296485	-0.05516	-0.117215	-0.131005	-0.1379	-0.22064	-0.39991	-0.45507	-0.31717	-0.310275	-0.255115	-0.11032	-0.20685	-0.255115	-0.2758	-0.241325	-0.117215	-0.075845	-0.089635	-0.075845
7.9	0.24822	-0.075845	0	-0.05516	-0.158585	-0.4137	-0.49644	-0.42749	-0.42749	-0.365435	-0.199955	-0.117215	-0.282695	-0.241325	-0.22064	0.04137	-0.08274	0.04137	-0.08274	-0.131005	-0.38612	-0.461965	-0.42749	-0.406805	-0.337855	-0.19306	-0.19306	-0.199955	-0.172375	-0.26201	0.01379	-0.213745	-0.227535	-0.09653	-0.103425	-0.26201	-0.35854	-0.33096	-0.448175	-0.33096	-0.37233	-0.241325	-0.20685	-0.19306	-0.22064	-0.089635	-0.172375	-0.199955	-0.006895
7.95	0.282695	-0.02758	-0.02758	-0.05516	-0.17927	-0.475755	-0.44128	-0.420595	-0.34475	-0.241325	-0.16548	-0.213745	-0.30338	-0.255115	-0.11032	-0.09653	-0.01379	0.01379	-0.075845	-0.158585	-0.42749	-0.42749	-0.38612	-0.31717	-0.24822	-0.11032	-0.2758	-0.199955	-0.1379	-0.12411	-0.08274	-0.17927	-0.16548	-0.04137	-0.103425	-0.282695	-0.38612	-0.393015	-0.475755	-0.33096	-0.22064	-0.268905	-0.213745	-0.117215	-0.158585	-0.186165	-0.103425	-0.158585	-0.006895
8	0.324065	-0.16548	-0.075845	0	-0.12411	-0.28959	-0.34475	-0.45507	-0.4137	-0.365435	-0.131005	-0.117215	-0.158585	-0.131005	-0.199955	-0.06895	-0.199955	-0.02758	-0.04137	-0.11032	-0.2758	-0.310275	-0.38612	-0.35854	-0.35854	-0.1379	-0.172375	-0.089635	-0.075845	-0.186165	-0.09653	-0.213745	-0.227535	-0.158585	-0.12411	-0.22064	-0.23443	-0.213745	-0.44128	-0.337855	-0.282695	-0.30338	-0.20685	-0.062055	-0.01379	-0.05516	-0.199955	-0.26201	-0.089635
8.05	0.213745	-0.23443	-0.20685	-0.144795	-0.22064	-0.268905	-0.268905	-0.310275	-0.2758	-0.4137	-0.31717	-0.33096	-0.30338	-0.227535	-0.16548	-0.020685	-0.227535	-0.117215	-0.158585	-0.22064	-0.28959	-0.24822	-0.28959	-0.23443	-0.42749	-0.31717	-0.337855	-0.28959	-0.213745	-0.186165	-0.05516	-0.089635	-0.103425	-0.1379	-0.255115	-0.38612	-0.296485	-0.255115	-0.310275	-0.26201	-0.26201	-0.30338	-0.30338	-0.227535	-0.15169	-0.075845	-0.103425	-0.131005	-0.12411
8.1	0.282695	-0.131005	-0.16548	-0.158585	-0.22064	-0.38612	-0.310275	-0.420595	-0.17927	-0.186165	-0.144795	-0.23443	-0.337855	-0.28959	-0.241325	-0.04137	-0.103425	-0.117215	-0.17927	-0.227535	-0.365435	-0.337855	-0.38612	-0.186165	-0.12411	-0.172375	-0.22064	-0.26201	-0.24822	-0.227535	-0.09653	-0.048265	-0.089635	-0.08274	-0.20685	-0.379225	-0.310275	-0.30338	-0.310275	-0.17927	-0.1379	-0.08274	-0.213745	-0.199955	-0.186165	-0.075845	-0.04137	-0.06895	-0.04137
8.15	0.296485	-0.16548	-0.103425	-0.144795	-0.255115	-0.461965	-0.44128	-0.42749	-0.2758	-0.186165	-0.268905	-0.17927	-0.38612	-0.28959	-0.22064	-0.08274	-0.158585	-0.05516	-0.158585	-0.255115	-0.42749	-0.434385	-0.37233	-0.31717	-0.1379	-0.255115	-0.144795	-0.30338	-0.22064	-0.172375	-0.144795	-0.16548	-0.17927	-0.062055	-0.17927	-0.351645	-0.38612	-0.420595	-0.42749	-0.16548	-0.1379	-0.12411	-0.227535	-0.1379	-0.20685	-0.075845	-0.131005	-0.144795	-0.020685
8.2	0.199955	-0.103425	-0.16548	-0.15169	-0.19306	-0.4137	-0.31717	-0.33096	-0.199955	-0.186165	-0.26201	-0.22064	-0.379225	-0.337855	-0.22064	-0.11032	-0.089635	-0.103425	-0.1379	-0.15169	-0.38612	-0.310275	-0.28959	-0.199955	-0.15169	-0.24822	-0.241325	-0.33096	-0.26201	-0.186165	-0.12411	-0.048265	-0.117215	-0.04137	-0.158585	-0.38612	-0.337855	-0.34475	-0.39991	-0.241325	-0.158585	-0.20685	-0.268905	-0.213745	-0.172375	-0.05516	-0.089635	-0.131005	-0.048265
8.25	0.19306	-0.02758	0.01379	0	-0.131005	-0.38612	-0.45507	-0.406805	-0.282695	-0.241325	-0.131005	-0.131005	-0.282695	-0.30338	-0.310275	-0.158585	-0.04137	0.04137	-0.020685	-0.131005	-0.30338	-0.39991	-0.37233	-0.310275	-0.213745	-0.144795	-0.17927	-0.241325	-0.24822	-0.255115	-0.1379	-0.15169	-0.19306	0.01379	-0.062055	-0.26201	-0.282695	-0.379225	-0.475755	-0.379225	-0.24822	-0.19306	-0.1379	-0.117215	-0.15169	-0.11032	-0.158585	-0.144795	0.02758
8.3	0.144795	-0.01379	0.04137	-0.006895	-0.172375	-0.365435	-0.44128	-0.379225	-0.310275	-0.268905	-0.08274	-0.06895	-0.22064	-0.255115	-0.310275	-0.17927	-0.06895	0.08274	0	-0.089635	-0.337855	-0.42749	-0.37233	-0.31717	-0.296485	-0.12411	-0.11032	-0.12411	-0.172375	-0.2758	-0.17927	-0.17927	-0.227535	-0.04137	-0.12411	-0.24822	-0.19306	-0.461965	-0.489545	-0.44128	-0.268905	-0.268905	-0.1379	-0.117215	-0.103425	-0.131005	-0.186165	-0.158585	0.020685
8.35	0.26201	-0.04137	0.01379	-0.075845	-0.19306	-0.39991	-0.37233	-0.310275	-0.310275	-0.23443	-0.213745	-0.17927	-0.241325	-0.172375	-0.28959	-0.158585	-0.06895	0.04137	-0.15169	-0.117215	-0.351645	-0.337855	-0.30338	-0.282695	-0.213745	-0.19306	-0.268905	-0.15169	-0.12411	-0.255115	-0.17927	-0.117215	-0.103425	0.01379	-0.144795	-0.324065	-0.282695	-0.393015	-0.448175	-0.44128	-0.310275	-0.282695	-0.213745	-0.048265	-0.048265	-0.11032	-0.06895	-0.05516	0.062055
8.4	0.393015	-0.04137	-0.04137	-0.103425	-0.20685	-0.475755	-0.45507	-0.35854	-0.199955	-0.172375	-0.15169	-0.199955	-0.31717	-0.324065	-0.31717	-0.131005	-0.06895	0.04137	-0.131005	-0.20685	-0.42749	-0.37233	-0.37233	-0.23443	-0.16548	-0.144795	-0.19306	-0.227535	-0.213745	-0.255115	-0.17927	-0.089635	-0.089635	-0.01379	-0.117215	-0.42749	-0.39991	-0.46886	-0.42749	-0.28959	-0.15169	-0.158585	-0.12411	-0.062055	-0.103425	-0.11032	-0.04137	-0.02758	0.04137
8.45	0.310275	-0.117215	-0.20685	-0.20685	-0.30338	-0.461965	-0.379225	-0.34475	-0.24822	-0.30338	-0.268905	-0.296485	-0.42749	-0.337855	-0.310275	-0.006895	-0.103425	-0.172375	-0.227535	-0.310275	-0.461965	-0.365435	-0.351645	-0.268905	-0.324065	-0.282695	-0.351645	-0.30338	-0.23443	-0.241325	-0.05516	-0.15169	-0.131005	-0.117215	-0.241325	-0.48265	-0.517125	-0.35854	-0.42749	-0.2758	-0.24822	-0.22064	-0.255115	-0.255115	-0.22064	-0.089635	-0.117215	-0.103425	-0.09653
8.5	0.379225	-0.268905	-0.268905	-0.12411	-0.117215	-0.28959	-0.35854	-0.393015	-0.35854	-0.39991	-0.310275	-0.23443	-0.282695	-0.227535	-0.11032	-0.020685	-0.227535	-0.172375	-0.1379	-0.089635	-0.30338	-0.324065	-0.365435	-0.33096	-0.37233	-0.296485	-0.255115	-0.199955	-0.15169	-0.12411	-0.04137	-0.16548	-0.255115	-0.186165	-0.20685	-0.351645	-0.255115	-0.17927	-0.310275	-0.31717	-0.34475	-0.351645	-0.28959	-0.213745	-0.12411	-0.034475	-0.186165	-0.2758	-0.1379
8.55	0.46886	-0.255115	-0.089635	0	-0.04137	-0.17927	-0.23443	-0.31717	-0.393015	-0.39991	-0.33096	-0.24822	-0.30338	-0.20685	-0.186165	-0.02758	-0.199955	-0.06895	-0.01379	0	-0.199955	-0.227535	-0.26201	-0.379225	-0.351645	-0.33096	-0.30338	-0.28959	-0.1379	-0.117215	-0.04137	-0.15169	-0.16548	-0.117215	-0.09653	-0.19306	-0.103425	-0.241325	-0.227535	-0.2758	-0.34475	-0.255115	-0.34475	-0.241325	-0.1379	-0.062055	-0.186165	-0.213745	-0.09653
8.6	0.365435	-0.17927	-0.02758	-0.006895	-0.05516	-0.268905	-0.310275	-0.365435	-0.393015	-0.379225	-0.268905	-0.131005	-0.337855	-0.30338	-0.16548	-0.09653	-0.186165	-0.01379	-0.034475	-0.020685	-0.26201	-0.26201	-0.351645	-0.365435	-0.337855	-0.255115	-0.17927	-0.241325	-0.158585	-0.08274	-0.103425	-0.17927	-0.22064	-0.117215	-0.09653	-0.16548	-0.089635	-0.268905	-0.365435	-0.4137	-0.38612	-0.20685	-0.268905	-0.19306	-0.1379	-0.11032	-0.213745	-0.213745	-0.089635
8.65	0.241325	-0.075845	-0.048265	-0.02758	-0.117215	-0.33096	-0.33096	-0.44128	-0.33096	-0.268905	-0.117215	-0.09653	-0.131005	-0.144795	-0.296485	-0.131005	-0.117215	-0.04137	-0.020685	-0.117215	-0.351645	-0.28959	-0.42749	-0.35854	-0.2758	-0.144795	-0.131005	-0.075845	-0.048265	-0.22064	-0.158585	-0.227535	-0.255115	-0.062055	-0.103425	-0.19306	-0.103425	-0.28959	-0.351645	-0.393015	-0.24822	-0.23443	-0.103425	-0.04137	-0.08274	-0.089635	-0.213745	-0.24822	-0.020685
8.7	0.268905	-0.20685	-0.103425	-0.09653	-0.131005	-0.241325	-0.379225	-0.44128	-0.44128	-0.4137	-0.199955	-0.06895	-0.11032	-0.158585	-0.23443	-0.131005	-0.213745	-0.089635	-0.09653	-0.11032	-0.30338	-0.351645	-0.448175	-0.44128	-0.35854	-0.20685	-0.131005	-0.089635	-0.089635	-0.22064	-0.144795	-0.255115	-0.296485	-0.16548	-0.20685	-0.19306	-0.117215	-0.213745	-0.4137	-0.365435	-0.37233	-0.365435	-0.20685	-0.1379	-0.034475	-0.062055	-0.26201	-0.35854	-0.09653
8.75	0.282695	-0.268905	-0.268905	-0.17927	-0.103425	-0.19306	-0.22064	-0.268905	-0.24822	-0.34475	-0.34475	-0.26201	-0.255115	-0.158585	-0.16548	-0.006895	-0.2758	-0.227535	-0.15169	-0.089635	-0.227535	-0.23443	-0.30338	-0.24822	-0.324065	-0.31717	-0.30338	-0.227535	-0.11032	-0.1379	-0.020685	-0.062055	-0.22064	-0.1379	-0.23443	-0.337855	-0.268905	-0.16548	-0.227535	-0.241325	-0.268905	-0.393015	-0.31717	-0.255115	-0.1379	-0.062055	-0.117215	-0.26201	-0.11032
8.8	0.35854	-0.16548	-0.227535	-0.15169	-0.227535	-0.379225	-0.379225	-0.34475	-0.213745	-0.268905	-0.296485	-0.22064	-0.28959	-0.09653	-0.33096	-0.006895	-0.186165	-0.158585	-0.15169	-0.22064	-0.365435	-0.351645	-0.337855	-0.23443	-0.23443	-0.296485	-0.241325	-0.227535	-0.01379	-0.33096	-0.05516	-0.103425	-0.17927	-0.075845	-0.16548	-0.379225	-0.351645	-0.35854	-0.365435	-0.31717	-0.23443	-0.31717	-0.406805	-0.199955	-0.1379	-0.062055	-0.144795	-0.172375	-0.062055
8.85	0.268905	-0.089635	-0.04137	-0.09653	-0.172375	-0.461965	-0.544705	-0.42749	-0.213745	-0.172375	-0.15169	-0.213745	-0.268905	-0.38612	-0.37233	-0.09653	-0.089635	-0.01379	-0.11032	-0.186165	-0.434385	-0.489545	-0.38612	-0.24822	-0.172375	-0.158585	-0.17927	-0.17927	-0.310275	-0.34475	-0.1379	-0.19306	-0.089635	-0.020685	-0.09653	-0.282695	-0.38612	-0.461965	-0.503335	-0.337855	-0.23443	-0.20685	-0.16548	-0.1379	-0.158585	-0.131005	-0.131005	-0.089635	0.020685
8.9	0.282695	-0.15169	-0.16548	-0.075845	-0.15169	-0.33096	-0.35854	-0.420595	-0.393015	-0.393015	-0.23443	-0.186165	-0.268905	-0.19306	-0.22064	-0.08274	-0.144795	-0.08274	-0.11032	-0.158585	-0.30338	-0.324065	-0.365435	-0.393015	-0.38612	-0.255115	-0.241325	-0.186165	-0.158585	-0.20685	-0.08274	-0.089635	-0.255115	-0.09653	-0.20685	-0.282695	-0.282695	-0.30338	-0.38612	-0.406805	-0.33096	-0.33096	-0.241325	-0.15169	-0.103425	-0.089635	-0.075845	-0.22064	-0.075845
8.95	0.365435	-0.089635	-0.1379	-0.15169	-0.20685	-0.38612	-0.35854	-0.393015	-0.26201	-0.186165	-0.199955	-0.199955	-0.241325	-0.227535	-0.241325	-0.048265	-0.089635	-0.08274	-0.24822	-0.186165	-0.365435	-0.337855	-0.37233	-0.268905	-0.227535	-0.172375	-0.22064	-0.199955	-0.158585	-0.22064	-0.034475	-0.075845	-0.089635	-0.05516	-0.22064	-0.38612	-0.38612	-0.37233	-0.337855	-0.241325	-0.15169	-0.268905	-0.17927	-0.16548	-0.22064	-0.05516	-0.04137	-0.05516	-0.006895
9	0.282695	-0.117215	-0.17927	-0.199955	-0.296485	-0.475755	-0.379225	-0.34475	-0.213745	-0.475755	-0.23443	-0.16548	-0.20685	-0.351645	-0.28959	-0.131005	-0.144795	-0.172375	-0.282695	-0.24822	-0.475755	-0.351645	-0.337855	-0.22064	-0.448175	-0.23443	-0.17927	-0.186165	-0.23443	-0.2758	-0.1379	-0.103425	-0.117215	-0.05516	-0.23443	-0.503335	-0.44128	-0.37233	-0.26201	-0.30338	-0.268905	-0.255115	-0.17927	-0.199955	-0.172375	-0.075845	-0.06895	-0.06895	-0.048265
9.05	0.213745	-0.062055	-0.062055	-0.158585	-0.268905	-0.461965	-0.406805	-0.42749	-0.17927	-0.144795	-0.16548	-0.23443	-0.31717	-0.351645	-0.199955	-0.089635	-0.103425	0.04137	-0.20685	-0.241325	-0.448175	-0.365435	-0.39991	-0.172375	-0.186165	-0.1379	-0.19306	-0.255115	-0.28959	-0.19306	-0.075845	-0.048265	-0.048265	-0.01379	-0.103425	-0.39991	-0.461965	-0.461965	-0.39991	-0.213745	-0.186165	-0.09653	-0.117215	-0.255115	-0.05516	-0.131005	-0.05516	-0.02758	0
9.1	0.227535	-0.22064	-0.01379	-0.006895	-0.144795	-0.434385	-0.45507	-0.530915	-0.296485	-0.186165	-0.117215	-0.09653	-0.131005	-0.255115	-0.296485	-0.117215	-0.186165	0.04137	0	-0.131005	-0.4137	-0.4137	-0.503335	-0.282695	-0.186165	-0.144795	-0.09653	-0.103425	-0.172375	-0.310275	-0.103425	-0.213745	-0.131005	0.020685	-0.08274	-0.24822	-0.310275	-0.393015	-0.44128	-0.393015	-0.24822	-0.172375	-0.02758	-0.04137	-0.048265	-0.144795	-0.144795	-0.117215	0.048265
9.15	0.241325	-0.24822	-0.048265	-0.09653	-0.131005	-0.28959	-0.37233	-0.530915	-0.365435	-0.39991	-0.199955	-0.131005	-0.20685	-0.144795	-0.337855	-0.186165	-0.227535	-0.04137	-0.034475	-0.11032	-0.23443	-0.310275	-0.475755	-0.34475	-0.39991	-0.22064	-0.12411	-0.16548	-0.12411	-0.296485	-0.20685	-0.255115	-0.310275	-0.09653	-0.1379	-0.23443	-0.24822	-0.227535	-0.44128	-0.45507	-0.38612	-0.33096	-0.16548	-0.089635	-0.117215	-0.144795	-0.227535	-0.30338	-0.062055
9.2	0.282695	-0.337855	-0.268905	-0.144795	-0.158585	-0.255115	-0.26201	-0.379225	-0.406805	-0.379225	-0.227535	-0.144795	-0.17927	-0.12411	-0.20685	-0.08274	-0.33096	-0.255115	-0.117215	-0.11032	-0.24822	-0.2758	-0.30338	-0.393015	-0.38612	-0.19306	-0.08274	-0.15169	-0.089635	-0.186165	-0.09653	-0.12411	-0.241325	-0.158585	-0.255115	-0.324065	-0.255115	-0.227535	-0.489545	-0.45507	-0.199955	-0.30338	-0.19306	-0.089635	-0.08274	-0.11032	-0.103425	-0.23443	-0.12411
9.25	0.393015	-0.282695	-0.227535	-0.17927	-0.19306	-0.28959	-0.199955	-0.282695	-0.241325	-0.31717	-0.351645	-0.22064	-0.33096	-0.241325	-0.23443	-0.08274	-0.28959	-0.186165	-0.15169	-0.131005	-0.28959	-0.213745	-0.227535	-0.20685	-0.2758	-0.33096	-0.241325	-0.30338	-0.186165	-0.227535	-0.08274	-0.089635	-0.17927	-0.158585	-0.2758	-0.42749	-0.337855	-0.227535	-0.26201	-0.15169	-0.158585	-0.282695	-0.19306	-0.1379	-0.19306	-0.04137	-0.075845	-0.158585	-0.12411
9.3	0.255115	-0.20685	-0.12411	-0.15169	-0.12411	-0.365435	-0.434385	-0.46886	-0.365435	-0.365435	-0.23443	-0.17927	-0.22064	-0.22064	-0.23443	-0.048265	-0.213745	-0.08274	-0.131005	-0.11032	-0.337855	-0.38612	-0.434385	-0.34475	-0.351645	-0.268905	-0.19306	-0.199955	-0.172375	-0.186165	-0.05516	-0.117215	-0.19306	-0.1379	-0.26201	-0.38612	-0.268905	-0.30338	-0.38612	-0.365435	-0.310275	-0.30338	-0.19306	-0.103425	-0.12411	-0.11032	-0.158585	-0.213745	-0.11032
9.35	0.310275	-0.144795	-0.103425	-0.17927	-0.22064	-0.448175	-0.406805	-0.42749	-0.2758	-0.30338	-0.199955	-0.24822	-0.282695	-0.28959	-0.31717	-0.11032	-0.172375	-0.089635	-0.17927	-0.186165	-0.42749	-0.37233	-0.38612	-0.268905	-0.310275	-0.20685	-0.255115	-0.255115	-0.2758	-0.26201	-0.09653	-0.062055	-0.15169	-0.09653	-0.17927	-0.45507	-0.35854	-0.33096	-0.42749	-0.28959	-0.22064	-0.20685	-0.15169	-0.12411	-0.15169	-0.117215	-0.05516	-0.075845	-0.006895
9.4	0.310275	-0.089635	-0.12411	-0.12411	-0.17927	-0.448175	-0.434385	-0.406805	-0.241325	-0.158585	-0.103425	-0.117215	-0.255115	-0.324065	-0.351645	-0.15169	-0.117215	-0.06895	-0.15169	-0.16548	-0.42749	-0.42749	-0.39991	-0.22064	-0.172375	-0.12411	-0.144795	-0.255115	-0.26201	-0.296485	-0.117215	-0.089635	-0.062055	-0.01379	-0.12411	-0.351645	-0.310275	-0.268905	-0.310275	-0.227535	-0.186165	-0.075845	-0.103425	-0.089635	-0.1379	-0.089635	-0.06895	0	0.020685
9.45	0.337855	-0.117215	-0.048265	-0.02758	-0.075845	-0.337855	-0.379225	-0.46886	-0.324065	-0.255115	-0.17927	-0.296485	-0.268905	-0.365435	-0.255115	-0.08274	-0.131005	-0.01379	-0.034475	-0.089635	-0.310275	-0.4137	-0.434385	-0.268905	-0.26201	-0.20685	-0.337855	-0.255115	-0.2758	-0.19306	-0.103425	-0.117215	-0.131005	-0.034475	-0.062055	-0.16548	-0.23443	-0.20685	-0.38612	-0.337855	-0.23443	-0.144795	-0.12411	-0.103425	-0.227535	-0.01379	-0.158585	-0.089635	-0.006895
9.5	0.37233	-0.19306	-0.17927	-0.131005	-0.12411	-0.282695	-0.310275	-0.35854	-0.296485	-0.379225	-0.296485	-0.296485	-0.351645	-0.268905	-0.22064	0	-0.199955	-0.172375	-0.172375	-0.089635	-0.30338	-0.28959	-0.337855	-0.24822	-0.39991	-0.296485	-0.30338	-0.33096	-0.23443	-0.172375	-0.04137	-0.117215	-0.117215	-0.020685	-0.16548	-0.324065	-0.255115	-0.255115	-0.30338	-0.30338	-0.26201	-0.28959	-0.255115	-0.213745	-0.15169	-0.075845	-0.117215	-0.131005	-0.075845
9.55	0.310275	-0.296485	-0.255115	-0.17927	-0.17927	-0.19306	-0.12411	-0.158585	-0.131005	-0.31717	-0.24822	-0.268905	-0.282695	-0.144795	-0.12411	0.048265	-0.33096	-0.172375	-0.19306	-0.158585	-0.199955	-0.15169	-0.15169	-0.144795	-0.2758	-0.23443	-0.30338	-0.213745	-0.089635	-0.1379	0.01379	-0.12411	-0.17927	-0.062055	-0.255115	-0.351645	-0.22064	-0.17927	-0.199955	-0.1379	-0.1379	-0.255115	-0.213745	-0.241325	-0.15169	-0.062055	-0.117215	-0.199955	-0.1379
9.6	0.351645	-0.16548	-0.089635	-0.020685	-0.08274	-0.17927	-0.23443	-0.255115	-0.227535	-0.255115	-0.15169	-0.08274	-0.034475	-0.048265	-0.144795	0.020685	-0.213745	-0.02758	-0.034475	-0.048265	-0.172375	-0.199955	-0.2758	-0.22064	-0.23443	-0.19306	-0.062055	0.01379	-0.02758	-0.117215	-0.020685	-0.241325	-0.20685	0.01379	-0.20685	-0.103425	-0.17927	-0.15169	-0.24822	-0.103425	-0.24822	-0.255115	-0.1379	-0.117215	0	-0.075845	-0.24822	-0.26201	-0.089635
9.65	0.255115	-0.20685	-0.075845	-0.034475	-0.117215	-0.09653	-0.144795	-0.144795	-0.09653	-0.131005	-0.199955	-0.103425	-0.12411	-0.241325	-0.241325	0	-0.199955	-0.06895	-0.05516	-0.08274	-0.103425	-0.12411	-0.1379	-0.11032	-0.16548	-0.19306	-0.062055	-0.034475	-0.199955	-0.20685	-0.020685	-0.089635	-0.062055	0.062055	-0.158585	-0.17927	-0.17927	-0.062055	-0.12411	-0.17927	-0.11032	-0.186165	-0.089635	-0.17927	-0.020685	-0.034475	-0.06895	-0.131005	-0.09653
9.7	0.158585	-0.22064	-0.16548	-0.06895	-0.05516	-0.08274	-0.144795	-0.20685	-0.16548	-0.268905	-0.131005	-0.06895	-0.048265	-0.034475	-0.28959	0.08274	-0.213745	-0.103425	-0.075845	-0.02758	-0.103425	-0.11032	-0.199955	-0.158585	-0.26201	-0.158585	-0.09653	-0.01379	-0.01379	-0.28959	0.103425	-0.12411	-0.117215	0.062055	-0.199955	-0.19306	-0.062055	-0.062055	-0.16548	-0.16548	-0.12411	-0.158585	-0.15169	-0.075845	-0.034475	-0.034475	-0.089635	-0.186165	-0.117215
9.75	0.227535	-0.20685	-0.01379	0.020685	-0.05516	-0.131005	-0.24822	-0.255115	-0.17927	-0.23443	-0.117215	-0.048265	0.02758	-0.08274	-0.16548	-0.020685	-0.158585	0	0	-0.006895	-0.089635	-0.16548	-0.227535	-0.20685	-0.213745	-0.144795	-0.08274	0.048265	-0.075845	-0.158585	-0.034475	-0.17927	-0.22064	0.05516	-0.12411	-0.131005	0.02758	-0.089635	-0.213745	-0.199955	-0.20685	-0.172375	-0.117215	-0.048265	0.05516	-0.04137	-0.186165	-0.22064	-0.117215
9.8	0.144795	-0.282695	-0.20685	-0.12411	-0.131005	-0.158585	-0.089635	-0.1379	-0.16548	-0.22064	-0.144795	-0.08274	-0.08274	-0.02758	-0.01379	0.06895	-0.213745	-0.172375	-0.117215	-0.048265	-0.12411	-0.075845	-0.12411	-0.186165	-0.213745	-0.144795	-0.11032	-0.048265	-0.02758	-0.01379	0.05516	-0.103425	-0.15169	0.117215	-0.144795	-0.158585	-0.01379	-0.048265	-0.062055	-0.034475	-0.075845	-0.186165	-0.16548	-0.1379	0.06895	0	-0.131005	-0.172375	-0.09653
9.85	0.296485	-0.255115	-0.089635	-0.020685	-0.06895	-0.08274	-0.172375	-0.282695	-0.048265	-0.20685	-0.23443	-0.117215	-0.172375	-0.075845	-0.05516	0.11032	-0.24822	-0.05516	-0.04137	0.006895	-0.062055	-0.15169	-0.26201	-0.02758	-0.227535	-0.158585	-0.075845	-0.16548	-0.062055	-0.06895	0.05516	-0.17927	-0.22064	0.1379	-0.075845	-0.089635	0.01379	-0.075845	-0.062055	-0.075845	-0.075845	-0.158585	-0.089635	-0.15169	-0.034475	-0.01379	-0.186165	-0.24822	-0.11032
9.9	0.310275	-0.255115	-0.12411	0.006895	0	0.034475	-0.089635	-0.20685	-0.227535	-0.22064	-0.16548	-0.020685	-0.01379	-0.075845	-0.06895	-0.006895	-0.24822	-0.08274	-0.020685	0.02758	0.034475	-0.034475	-0.172375	-0.20685	-0.199955	-0.158585	-0.075845	0.048265	0.01379	0	-0.020685	-0.16548	-0.17927	0.1379	-0.144795	-0.075845	0.144795	0.02758	-0.034475	-0.15169	-0.20685	-0.19306	-0.075845	-0.16548	-0.06895	0.04137	-0.172375	-0.186165	-0.09653
9.95	0.379225	-0.17927	-0.1379	-0.05516	0.006895	-0.01379	-0.062055	-0.11032	-0.227535	-0.30338	-0.131005	-0.048265	-0.02758	0.048265	-0.075845	0.08274	-0.186165	-0.117215	-0.034475	0.04137	-0.01379	0	-0.103425	-0.199955	-0.24822	-0.08274	-0.062055	0.062055	0.089635	-0.020685	0.075845	-0.117215	-0.16548	0.117215	-0.1379	-0.144795	0.117215	0.04137	-0.048265	-0.089635	-0.158585	-0.23443	-0.103425	-0.01379	0.034475	0.075845	-0.172375	-0.23443	-0.158585
10	0.255115	-0.048265	0.01379	0	-0.103425	-0.144795	-0.12411	-0.08274	-0.01379	-0.075845	0	-0.06895	-0.02758	-0.075845	-0.131005	-0.006895	-0.06895	0.089635	-0.020685	-0.06895	-0.103425	-0.1379	-0.11032	0.01379	-0.075845	0.01379	-0.048265	-0.01379	-0.034475	-0.117215	-0.04137	-0.062055	0.02758	0.22064	-0.062055	-0.16548	-0.048265	-0.075845	-0.062055	0.01379	-0.034475	-0.048265	0.048265	-0.04137	-0.034475	-0.05516	0.04137	0.04137	-0.048265
10.05	0.420595	0.103425	0.16548	-0.020685	-0.144795	-0.20685	-0.172375	-0.12411	-0.020685	-0.062055	-0.034475	-0.034475	-0.048265	-0.158585	-0.20685	-0.02758	0.117215	0.103425	-0.020685	-0.131005	-0.172375	-0.15169	-0.11032	0	-0.075845	-0.02758	0.02758	0	-0.09653	-0.172375	-0.062055	0.048265	0.048265	0.324065	-0.034475	-0.158585	-0.17927	-0.103425	-0.186165	0.01379	-0.01379	0.075845	0.089635	-0.01379	-0.01379	-0.034475	0.089635	0.05516	0.062055
10.1	0.296485	0.02758	0.04137	-0.11032	-0.117215	-0.11032	-0.075845	-0.062055	0.01379	-0.062055	-0.06895	0.020685	0.01379	-0.158585	-0.199955	-0.04137	0	0	-0.11032	-0.06895	-0.11032	-0.062055	-0.089635	0.034475	-0.034475	-0.01379	0.034475	0.062055	-0.11032	-0.15169	-0.04137	0.062055	0.01379	0.282695	-0.062055	-0.144795	-0.144795	-0.01379	-0.062055	0	0.048265	0.11032	0.12411	0.048265	-0.01379	0.05516	0.089635	0.01379	-0.04137
10.15	0.310275	-0.02758	-0.1379	-0.09653	-0.158585	-0.17927	-0.172375	-0.02758	0.11032	0.048265	-0.01379	-0.09653	-0.172375	-0.158585	-0.186165	0.04137	0.01379	-0.103425	-0.08274	-0.16548	-0.172375	-0.172375	0	0.08274	0.034475	-0.01379	-0.034475	-0.103425	-0.12411	-0.117215	-0.01379	-0.01379	-0.062055	0.310275	-0.020685	-0.144795	-0.144795	-0.075845	-0.1379	0.048265	0.034475	0.08274	0.089635	0.01379	-0.089635	0.034475	0.05516	-0.02758	0
10.2	0.24822	-0.117215	-0.103425	0.006895	0	-0.08274	-0.158585	-0.186165	-0.062055	-0.062055	0	0.06895	0.01379	-0.02758	-0.131005	-0.04137	-0.06895	-0.103425	0.020685	0.02758	-0.034475	-0.11032	-0.1379	-0.075845	-0.02758	-0.02758	0.075845	0.034475	0.048265	-0.117215	-0.08274	-0.1379	-0.22064	0.20685	-0.05516	0.062055	0.075845	-0.04137	-0.103425	-0.11032	-0.02758	0.01379	0.075845	0.103425	0.06895	0.020685	-0.144795	-0.24822	-0.089635
10.25	0.17927	-0.24822	-0.213745	-0.020685	-0.02758	0.075845	-0.01379	-0.02758	0.01379	-0.158585	-0.06895	-0.01379	0.01379	0.034475	0.020685	0.048265	-0.24822	-0.117215	0.034475	0	0.089635	-0.02758	0.062055	0.02758	-0.12411	-0.075845	-0.02758	0.034475	0.09653	0.05516	0.075845	-0.17927	-0.19306	0.17927	-0.09653	0.075845	0.103425	0.117215	0.01379	0.01379	-0.089635	-0.12411	-0.062055	0.04137	0.103425	0.05516	-0.199955	-0.23443	-0.1379
10.3	0.186165	-0.23443	-0.117215	0.034475	-0.006895	0.11032	0	-0.034475	-0.08274	-0.186165	0.01379	0	0.02758	-0.01379	-0.020685	0.131005	-0.227535	-0.05516	0.062055	0.020685	0.11032	0.034475	0.034475	-0.075845	-0.172375	0	0	0.075845	0.02758	-0.034475	0.103425	-0.213745	-0.16548	0.186165	-0.08274	0.05516	0.144795	0.15169	0.034475	-0.02758	0.01379	-0.144795	0.048265	0.089635	-0.01379	0.020685	-0.23443	-0.22064	-0.12411
10.35	0.28959	-0.117215	0.02758	0.006895	-0.048265	-0.01379	-0.01379	-0.144795	0	-0.01379	0.08274	0.103425	0.075845	0.02758	-0.05516	0.062055	-0.172375	0.02758	0.05516	0	0	0.01379	-0.103425	0	0	0.09653	0.08274	0.1379	0.089635	-0.048265	0.05516	-0.213745	-0.1379	0.28959	-0.020685	0.075845	0.144795	0.01379	-0.048265	-0.034475	0.01379	-0.01379	0.117215	0.16548	0.06895	0.020685	-0.199955	-0.117215	-0.006895
10.4	0.268905	-0.19306	-0.15169	-0.020685	-0.020685	0.01379	0.048265	-0.034475	-0.062055	-0.11032	0.01379	-0.01379	0.034475	0.062055	0.01379	0.06895	-0.199955	-0.158585	0.01379	0	0.02758	0.048265	-0.02758	0	-0.075845	0.01379	-0.02758	0.075845	0.062055	-0.01379	0.062055	-0.1379	-0.1379	0.268905	-0.05516	0.04137	0.144795	0.12411	-0.048265	0.01379	-0.02758	0.02758	0.02758	0.048265	0.103425	0.04137	-0.103425	-0.158585	-0.04137
10.45	0.310275	0.02758	0.089635	0.06895	-0.075845	-0.131005	-0.075845	-0.172375	-0.06895	0.01379	0.103425	0.117215	0.062055	0.02758	-0.09653	0	-0.02758	0.05516	0.117215	-0.020685	-0.12411	-0.048265	-0.172375	-0.02758	0	0.075845	0.11032	0.11032	0.09653	-0.05516	-0.020685	-0.15169	-0.089635	0.310275	0.05516	0.075845	0.131005	0.04137	-0.089635	0.01379	0.048265	0.08274	0.17927	0.15169	0.117215	0.04137	-0.144795	-0.089635	0.006895
10.5	0.365435	0.01379	0.103425	0.09653	-0.020685	-0.144795	-0.12411	-0.186165	-0.144795	-0.034475	-0.034475	0.17927	-0.034475	0.048265	-0.089635	-0.08274	-0.04137	0.08274	0.172375	0.04137	-0.062055	-0.09653	-0.172375	-0.075845	-0.09653	0	0.144795	0.034475	0.11032	-0.05516	-0.117215	-0.17927	-0.075845	0.33096	0.103425	0.131005	0.117215	-0.01379	-0.02758	-0.062055	0.089635	-0.01379	0.089635	0.048265	0.1379	0.04137	-0.144795	-0.075845	0.048265
10.55	0.365435	-0.117215	-0.048265	0.006895	-0.08274	-0.048265	0	0	-0.01379	-0.048265	-0.020685	0	-0.062055	-0.034475	-0.17927	-0.006895	-0.144795	-0.04137	0.04137	-0.02758	0	0	0	0.02758	-0.034475	0.02758	0.02758	-0.034475	-0.01379	-0.117215	0.020685	-0.089635	-0.048265	0.310275	-0.01379	0.04137	0.048265	0.04137	0.01379	0	0.075845	-0.08274	-0.01379	0.04137	0.048265	0.020685	-0.089635	-0.04137	0.02758
10.6	0.282695	-0.17927	-0.1379	-0.02758	-0.006895	0	0.12411	0.02758	0.020685	-0.11032	-0.020685	0.020685	0.02758	0.08274	0.01379	0.08274	-0.199955	-0.131005	0	0.04137	-0.01379	0.11032	0.034475	0.062055	-0.089635	-0.034475	0.034475	0.048265	0.089635	0.020685	0.062055	-0.16548	-0.1379	0.241325	-0.020685	0.062055	0.144795	0.16548	0.048265	0	-0.048265	-0.034475	-0.04137	0.04137	0.06895	0.020685	-0.144795	-0.131005	-0.048265
10.65	0.37233	-0.089635	0.01379	0.02758	-0.006895	0.02758	-0.034475	-0.08274	-0.09653	-0.12411	0.01379	0.06895	0.048265	0.09653	-0.05516	0.048265	-0.131005	0.02758	0.08274	0.04137	0.048265	0.01379	-0.062055	-0.062055	-0.12411	-0.02758	0.048265	0.075845	0.089635	-0.05516	0.01379	-0.255115	-0.19306	0.37233	0.08274	0.117215	0.15169	0.075845	-0.103425	-0.075845	-0.048265	-0.034475	0	0.12411	0.08274	0.089635	-0.26201	-0.158585	0.075845
10.7	0.42749	-0.01379	-0.062055	-0.08274	-0.172375	-0.09653	-0.02758	-0.02758	0.09653	-0.034475	0.034475	0.06895	0.131005	0.11032	-0.020685	0.006895	-0.06895	-0.05516	-0.04137	-0.131005	-0.11032	0	0	0.172375	-0.01379	0.034475	0.01379	0.15169	0.1379	-0.020685	-0.05516	-0.062055	0	0.42749	0.020685	-0.01379	-0.01379	0.04137	-0.062055	-0.11032	-0.01379	0.034475	0.103425	0.17927	0.1379	0.062055	-0.04137	0.04137	0.075845
10.75	0.33096	-0.144795	-0.103425	-0.034475	-0.04137	0.034475	0.01379	-0.062055	-0.034475	-0.048265	-0.01379	0	-0.02758	-0.034475	-0.06895	0.02758	-0.172375	-0.089635	0.01379	-0.006895	0.034475	0.01379	-0.02758	0.034475	0	0.034475	0	0.01379	0.034475	0.034475	0.01379	-0.103425	-0.15169	0.33096	-0.04137	0.062055	0.103425	0.12411	0.103425	-0.02758	-0.02758	0.075845	0.1379	0.255115	0.06895	0.089635	-0.131005	-0.158585	0
10.8	0.255115	-0.255115	-0.12411	-0.034475	-0.02758	0.09653	0.034475	-0.034475	-0.09653	-0.12411	0.01379	0.048265	0.048265	0.09653	0.020685	0.02758	-0.241325	-0.117215	-0.034475	0.020685	0.089635	0.034475	0.034475	-0.062055	-0.075845	-0.01379	0.048265	0.15169	0.158585	0.089635	0	-0.117215	-0.255115	0.24822	-0.034475	0.144795	0.131005	0.12411	0.048265	-0.01379	0	0	0.117215	0.16548	0.12411	0.11032	-0.158585	-0.33096	-0.048265
10.85	0.365435	-0.19306	0	0.048265	0.006895	0.02758	-0.01379	-0.144795	-0.11032	-0.075845	0.08274	0.131005	0.20685	0.144795	0.01379	0	-0.144795	0.01379	0.09653	0.089635	0.062055	0.02758	-0.062055	-0.08274	-0.048265	0.062055	0.12411	0.255115	0.199955	0.020685	0.020685	-0.199955	-0.20685	0.365435	0.117215	0.17927	0.20685	0.117215	-0.062055	-0.089635	0.01379	0.048265	0.20685	0.268905	0.227535	0.131005	-0.199955	-0.186165	0.02758
10.9	0.324065	-0.310275	-0.213745	-0.048265	-0.02758	0.08274	0.062055	-0.062055	-0.17927	-0.144795	-0.048265	0	0.075845	0.227535	-0.01379	0.089635	-0.28959	-0.186165	-0.01379	0.04137	0.11032	0.11032	0.01379	-0.144795	-0.1379	-0.01379	0.048265	0.11032	0.23443	0.01379	0.05516	-0.227535	-0.34475	0.268905	-0.08274	0.062055	0.15169	0.16548	0.075845	-0.02758	-0.01379	-0.048265	0.01379	0.16548	0.172375	0.089635	-0.227535	-0.33096	-0.06895
10.95	0.4137	-0.048265	-0.089635	-0.048265	-0.06895	-0.034475	-0.089635	-0.048265	-0.048265	0.075845	0.048265	0.062055	0.11032	0.20685	-0.089635	0.062055	-0.08274	-0.06895	-0.04137	-0.020685	-0.01379	-0.02758	-0.01379	-0.01379	0.048265	0.09653	0.075845	0.15169	0.24822	-0.05516	0.034475	-0.103425	-0.103425	0.4137	-0.020685	0.075845	0.103425	0.02758	0.02758	0.048265	0.15169	0.02758	0.15169	0.1379	0.117215	0.05516	-0.06895	-0.089635	0.048265
11	0.49644	-0.075845	0.075845	0.15169	0.08274	0.075845	0	-0.02758	-0.020685	0.02758	0.213745	0.144795	0.12411	0.01379	-0.09653	-0.04137	-0.117215	0.08274	0.172375	0.131005	0.103425	0.062055	-0.034475	0.02758	0	0.20685	0.144795	0.15169	0.075845	-0.089635	-0.08274	-0.199955	-0.089635	0.49644	0.1379	0.282695	0.22064	0.16548	-0.01379	0.01379	0.062055	0.075845	0.16548	0.19306	0.12411	0.05516	-0.172375	-0.02758	0.16548
11.05	0.38612	-0.255115	-0.089635	-0.06895	0.006895	0.144795	0.075845	0.034475	-0.034475	-0.08274	0.034475	0.020685	0.08274	0.12411	0.01379	0.02758	-0.24822	-0.089635	-0.020685	0.048265	0.15169	0.1379	0.048265	0.048265	-0.062055	0.01379	0.048265	0.103425	0.158585	0.01379	0.034475	-0.048265	-0.227535	0.38612	-0.034475	0.144795	0.16548	0.19306	0.075845	0.12411	0.034475	-0.01379	0	0.16548	0.089635	0.04137	-0.06895	-0.172375	0.048265
11.1	0.406805	-0.075845	-0.04137	-0.034475	-0.05516	0.02758	-0.089635	-0.075845	-0.09653	0.034475	0.117215	0.103425	0.08274	0.034475	-0.04137	0.020685	-0.131005	-0.05516	0.034475	-0.020685	0.062055	-0.048265	0	0	0.034475	0.1379	0.11032	0.17927	0.11032	-0.05516	0	-0.199955	-0.22064	0.406805	0.04137	0.131005	0.15169	0.04137	-0.062055	0.02758	0.09653	0.048265	0.15169	0.17927	0.158585	0.089635	-0.158585	-0.172375	0.12411
11.15	0.33096	-0.19306	-0.227535	-0.075845	-0.075845	0.075845	0.048265	0	-0.020685	0.034475	0.06895	0.117215	-0.02758	0.034475	-0.075845	-0.04137	-0.241325	-0.199955	-0.04137	0	0.103425	0.062055	0.062055	0.01379	0.048265	0.048265	0.075845	0.02758	0.1379	-0.089635	-0.062055	-0.17927	-0.17927	0.33096	-0.062055	0.075845	0.16548	0.12411	0.048265	0.048265	0.02758	0.01379	0.02758	0.16548	0.158585	0.075845	-0.144795	-0.172375	0.020685
11.2	0.406805	-0.15169	-0.17927	-0.08274	-0.158585	-0.034475	0.089635	0.09653	0.16548	0.048265	0.048265	0.06895	-0.08274	-0.01379	-0.089635	0.062055	-0.144795	-0.186165	-0.062055	-0.117215	-0.01379	0.09653	0.11032	0.172375	0.062055	0.08274	0.034475	-0.01379	0.048265	-0.103425	0.05516	-0.04137	-0.02758	0.406805	-0.117215	-0.02758	0.089635	0.089635	0.1379	0.227535	0.199955	0.11032	0.117215	0.01379	0.05516	0.062055	-0.02758	0.02758	0.09653
11.25	0.30338	-0.23443	-0.15169	-0.020685	-0.144795	0.01379	-0.034475	-0.02758	0.020685	-0.075845	0.01379	0.020685	-0.034475	0.08274	-0.05516	0.006895	-0.26201	-0.172375	-0.020685	-0.062055	0.02758	-0.01379	0.034475	0.02758	-0.062055	0.034475	0.01379	-0.01379	0.089635	0.01379	-0.020685	-0.089635	-0.241325	0.30338	-0.075845	-0.02758	0.075845	0.075845	0.048265	0.02758	-0.01379	-0.02758	0.103425	0.103425	0.117215	0.075845	-0.075845	-0.213745	0.020685
11.3	0.351645	-0.16548	-0.1379	-0.006895	-0.08274	-0.048265	0.062055	0.12411	0.09653	0.08274	0.048265	-0.020685	-0.09653	-0.034475	-0.089635	0.11032	-0.158585	-0.186165	0.01379	-0.04137	0.02758	0.062055	0.172375	0.144795	0.11032	0.08274	-0.02758	-0.048265	0.034475	-0.034475	0.09653	0	-0.062055	0.351645	0.034475	-0.02758	0.01379	0.117215	0.089635	0.17927	0.15169	0.048265	0.089635	0.075845	-0.01379	0.062055	0.04137	-0.05516	0.144795
11.35	0.30338	-0.19306	-0.02758	0.05516	-0.06895	-0.062055	-0.02758	-0.062055	-0.034475	-0.01379	0.01379	0.062055	0.02758	-0.09653	-0.16548	0.048265	-0.144795	-0.04137	0.11032	0.006895	0	0	-0.01379	0	0.048265	0.01379	0.048265	0.075845	0.02758	-0.12411	0.04137	-0.213745	-0.241325	0.30338	0.062055	0.117215	0.075845	0.02758	0.103425	0.1379	0.062055	0	0.062055	0.117215	-0.034475	0.062055	-0.158585	-0.199955	0.1379
11.4	0.26201	-0.075845	0.01379	0.075845	-0.02758	-0.048265	-0.09653	-0.1379	-0.117215	-0.09653	0.062055	0.144795	0.08274	-0.02758	-0.199955	-0.006895	-0.08274	0.04137	0.158585	0.06895	0.034475	-0.062055	-0.1379	-0.02758	-0.034475	0.075845	0.11032	0.1379	0.062055	-0.19306	0.01379	-0.241325	-0.16548	0.26201	0.020685	0.17927	0.131005	0.075845	-0.089635	-0.075845	-0.048265	0.02758	0.20685	0.19306	0.08274	0.09653	-0.172375	-0.144795	0.158585
11.45	0.268905	-0.117215	-0.04137	0.131005	0	0.034475	-0.075845	-0.075845	-0.16548	-0.11032	-0.01379	0.16548	0.09653	0.048265	-0.075845	-0.048265	-0.144795	-0.01379	0.19306	0.11032	0.103425	-0.01379	-0.075845	-0.12411	-0.09653	-0.01379	0.144795	0.1379	0.12411	-0.048265	-0.04137	-0.227535	-0.22064	0.22064	0.04137	0.144795	0.23443	0.117215	-0.089635	-0.1379	-0.089635	-0.02758	0.103425	0.16548	0.158585	0.062055	-0.227535	-0.199955	0.144795
11.5	0.282695	-0.01379	-0.04137	0	-0.131005	-0.12411	-0.172375	-0.062055	-0.062055	-0.034475	0.09653	0.062055	0.02758	0.048265	-0.09653	-0.006895	-0.02758	0	0.04137	-0.04137	-0.062055	-0.09653	-0.034475	-0.048265	-0.048265	0.075845	0.08274	0.062055	0.09653	-0.05516	0.01379	-0.15169	-0.062055	0.24822	0.034475	0.02758	0.048265	-0.01379	-0.062055	-0.034475	0.034475	0.034475	0.15169	0.15169	0.117215	0.034475	-0.089635	-0.01379	0.158585
11.55	0.282695	-0.02758	-0.04137	-0.02758	-0.17927	-0.22064	-0.172375	-0.11032	-0.048265	-0.01379	0.08274	0.186165	0.01379	0	-0.17927	-0.06895	-0.04137	0.01379	0.04137	-0.11032	-0.1379	-0.12411	-0.075845	0.034475	0.02758	0.034475	0.22064	0.103425	0.062055	-0.117215	-0.062055	-0.17927	-0.062055	0.282695	0.04137	0	0.01379	-0.048265	-0.1379	-0.048265	0.09653	0.12411	0.17927	0.213745	0.1379	0.01379	-0.117215	0.01379	0.19306
11.6	0.379225	-0.144795	-0.04137	0.05516	-0.06895	-0.062055	-0.062055	-0.144795	-0.09653	-0.12411	0.048265	0.26201	-0.09653	-0.048265	-0.12411	-0.006895	-0.144795	-0.04137	0.11032	0	0.062055	-0.01379	-0.11032	-0.01379	-0.075845	0.01379	0.28959	0.01379	0	-0.06895	-0.034475	-0.15169	-0.17927	0.16548	-0.034475	0.075845	0.103425	0.02758	-0.103425	-0.075845	0	0.144795	0.16548	0.062055	-0.06895	0.062055	-0.158585	-0.131005	0.075845
11.65	0.44128	-0.144795	-0.19306	-0.09653	-0.172375	-0.158585	-0.1379	-0.08274	0	-0.02758	0.048265	0.048265	-0.02758	-0.075845	-0.17927	0	-0.144795	-0.213745	-0.09653	-0.117215	-0.103425	-0.1379	-0.089635	0.034475	-0.034475	0.11032	0.075845	0.075845	-0.02758	-0.12411	0	-0.1379	-0.15169	0.12411	-0.1379	-0.02758	0.062055	0	-0.048265	-0.01379	0.062055	0.09653	0.117215	0.103425	0.034475	0	-0.131005	-0.103425	0.04137
11.7	0.4137	-0.144795	-0.20685	-0.12411	-0.22064	-0.241325	-0.089635	-0.048265	0.06895	0.02758	0.020685	0.048265	-0.09653	-0.12411	-0.131005	0.062055	-0.089635	-0.172375	-0.062055	-0.131005	-0.16548	-0.09653	0	0.048265	0.048265	0.075845	0.08274	-0.02758	-0.034475	-0.1379	0.075845	-0.048265	-0.131005	0.1379	-0.12411	-0.04137	-0.048265	-0.075845	-0.103425	0.034475	0.11032	0.12411	0.16548	0.1379	0.05516	0.04137	-0.04137	-0.089635	0.089635
11.75	0.324065	-0.103425	-0.103425	0.020685	-0.15169	-0.062055	-0.12411	-0.22064	-0.117215	-0.12411	0.08274	0.117215	0.034475	0	-0.089635	-0.04137	-0.089635	-0.103425	0.075845	-0.062055	-0.01379	-0.089635	-0.103425	-0.048265	-0.062055	0.11032	0.12411	0.089635	0.048265	-0.06895	-0.05516	-0.19306	-0.255115	0.117215	-0.103425	0.103425	0.04137	0.01379	-0.11032	-0.048265	0.062055	0.08274	0.241325	0.15169	0.089635	0.04137	-0.172375	-0.199955	0.089635
11.8	0.227535	-0.04137	-0.02758	0.048265	-0.20685	-0.131005	-0.20685	-0.255115	-0.09653	-0.09653	-0.06895	0.034475	0.034475	-0.062055	-0.12411	-0.04137	-0.05516	-0.04137	0.09653	-0.08274	-0.11032	-0.172375	-0.15169	-0.075845	-0.062055	-0.02758	0.062055	0.062055	-0.034475	-0.048265	-0.05516	-0.12411	-0.16548	0.16548	-0.062055	0.131005	0	-0.062055	-0.11032	-0.075845	-0.075845	0.034475	0.12411	0.16548	0.05516	0.089635	-0.103425	-0.075845	0.09653
11.85	0.310275	-0.048265	-0.062055	-0.006895	-0.199955	-0.11032	-0.1379	-0.09653	0.020685	0.01379	0.103425	0.048265	-0.062055	-0.131005	-0.131005	-0.04137	-0.06895	-0.02758	0.020685	-0.089635	-0.062055	-0.09653	-0.048265	0	0.01379	0.144795	0.08274	0.02758	-0.048265	-0.08274	-0.034475	-0.103425	-0.089635	0.20685	-0.062055	0.089635	0.02758	-0.02758	-0.089635	0	0.09653	0.12411	0.1379	0.089635	-0.020685	0.05516	-0.05516	-0.01379	0.144795
11.9	0.351645	-0.268905	-0.19306	0.02758	-0.19306	-0.075845	-0.062055	-0.12411	-0.11032	-0.075845	-0.048265	0	-0.02758	0.01379	-0.089635	-0.006895	-0.213745	-0.172375	0.075845	-0.062055	-0.01379	-0.02758	-0.034475	-0.048265	-0.062055	-0.02758	0.034475	0.02758	0.062055	-0.048265	0	-0.103425	-0.19306	0.075845	-0.1379	0	0.075845	-0.04137	-0.12411	-0.034475	-0.075845	-0.048265	0.062055	0.103425	0.048265	0.089635	-0.075845	-0.158585	0.020685
11.95	0.35854	-0.075845	-0.103425	0	-0.255115	-0.144795	-0.172375	-0.158585	0.11032	-0.034475	0.06895	-0.01379	-0.02758	-0.062055	-0.12411	0.006895	-0.06895	-0.08274	0.01379	-0.1379	-0.11032	-0.089635	-0.089635	0.158585	0	0.08274	0.062055	0.02758	-0.02758	-0.103425	0	-0.048265	-0.062055	0.117215	-0.034475	0.062055	0.103425	-0.04137	-0.048265	0.048265	0.12411	0.062055	0.089635	0.12411	0.01379	0.020685	0.01379	-0.01379	0.075845
12	0.4137	-0.19306	-0.17927	-0.02758	-0.20685	-0.08274	-0.158585	-0.199955	-0.020685	-0.131005	0.048265	0	-0.062055	0	-0.16548	-0.04137	-0.131005	-0.117215	0	-0.09653	-0.062055	-0.075845	-0.12411	0.062055	-0.089635	0.062055	0.02758	0.01379	0.048265	-0.103425	-0.08274	-0.103425	-0.17927	0.01379	-0.16548	-0.01379	0.075845	0.02758	0	-0.034475	0.075845	0.09653	0.048265	0.199955	0.048265	0.034475	-0.089635	-0.131005	-0.006895
12.05	0.28959	-0.15169	-0.15169	0.02758	-0.158585	-0.062055	-0.09653	-0.172375	-0.09653	-0.11032	0.08274	0.16548	0.144795	0.08274	-0.05516	0.06895	-0.117215	-0.117215	0.05516	-0.04137	-0.01379	-0.01379	-0.172375	-0.02758	-0.062055	0.08274	0.144795	0.16548	0.09653	-0.034475	0.05516	-0.16548	-0.268905	0.020685	-0.1379	0.089635	0.131005	0.075845	-0.062055	-0.075845	0	0.01379	0.117215	0.048265	0.08274	0.09653	-0.144795	-0.22064	-0.006895
12.1	0.241325	-0.19306	-0.255115	-0.048265	-0.17927	-0.01379	-0.02758	-0.144795	-0.11032	-0.19306	-0.06895	-0.020685	0.034475	0.09653	0.01379	0.048265	-0.186165	-0.172375	-0.04137	-0.089635	0.034475	0.02758	-0.075845	-0.075845	-0.199955	-0.048265	0	0.062055	0.158585	0.05516	0.05516	-0.075845	-0.241325	-0.04137	-0.255115	-0.062055	0.062055	0.075845	0.02758	-0.034475	-0.11032	-0.075845	0	0.062055	0.06895	0.034475	-0.06895	-0.23443	-0.04137
12.15	0.199955	-0.062055	-0.075845	0.020685	-0.23443	-0.20685	-0.282695	-0.22064	-0.131005	-0.09653	0.08274	0.06895	0.048265	-0.034475	-0.11032	0.006895	-0.08274	-0.05516	0.034475	-0.09653	-0.16548	-0.199955	-0.172375	-0.08274	-0.089635	0.075845	0.08274	0.12411	0.048265	-0.08274	-0.034475	-0.16548	-0.255115	0.062055	-0.16548	-0.04137	0.01379	-0.04137	-0.16548	-0.089635	-0.034475	0.02758	0.15169	0.117215	0.06895	0.020685	-0.172375	-0.23443	0.075845
12.2	0.227535	-0.16548	-0.089635	0.02758	-0.158585	-0.02758	-0.1379	-0.1379	-0.09653	-0.12411	0.103425	-0.048265	0.12411	0.034475	-0.11032	-0.020685	-0.172375	-0.08274	0.062055	-0.062055	-0.01379	-0.075845	-0.089635	-0.08274	-0.09653	0.1379	0	0.17927	0.089635	-0.089635	-0.05516	-0.16548	-0.241325	-0.075845	-0.199955	0.062055	0.089635	0.089635	-0.01379	-0.062055	0.01379	0.075845	0.16548	0.089635	0.12411	0.05516	-0.158585	-0.24822	-0.06895
12.25	0.365435	-0.19306	-0.16548	-0.11032	-0.255115	0.01379	0	-0.09653	-0.11032	-0.172375	-0.103425	-0.09653	0	0.075845	-0.12411	0.062055	-0.172375	-0.131005	-0.075845	-0.1379	-0.01379	0.034475	-0.02758	-0.034475	-0.11032	-0.08274	-0.034475	0.11032	0.1379	-0.06895	0.05516	-0.062055	-0.15169	-0.075845	-0.22064	-0.05516	0.04137	0.103425	0.034475	0.048265	0	-0.075845	0.12411	0.268905	0.12411	0.09653	-0.04137	-0.103425	-0.09653
12.3	0.255115	-0.268905	-0.30338	-0.15169	-0.296485	-0.034475	0	-0.12411	-0.062055	-0.144795	-0.103425	-0.08274	-0.01379	0.048265	0.04137	0.117215	-0.26201	-0.28959	-0.131005	-0.158585	-0.048265	0.034475	-0.034475	-0.048265	-0.15169	-0.08274	-0.075845	0.048265	0.09653	0.05516	0.12411	-0.103425	-0.17927	-0.1379	-0.31717	-0.19306	0.01379	0.075845	0.01379	0.075845	-0.01379	-0.02758	-0.02758	0.12411	0.05516	0.05516	-0.089635	-0.172375	-0.158585
12.35	0.310275	-0.062055	-0.17927	-0.11032	-0.34475	-0.144795	-0.186165	-0.144795	-0.048265	-0.09653	0.01379	-0.048265	-0.172375	-0.144795	-0.186165	0.006895	-0.06895	-0.158585	-0.062055	-0.199955	-0.12411	-0.089635	-0.103425	-0.048265	-0.062055	0	-0.034475	-0.075845	-0.089635	-0.15169	0.01379	0	-0.089635	-0.020685	-0.255115	-0.158585	-0.089635	-0.062055	-0.11032	-0.01379	0.062055	-0.01379	0.075845	0.103425	-0.034475	0.034475	0.06895	-0.02758	-0.04137
12.4	0.296485	-0.20685	-0.282695	-0.103425	-0.20685	-0.048265	-0.089635	-0.11032	-0.144795	-0.172375	-0.06895	-0.01379	-0.062055	-0.02758	-0.04137	0.006895	-0.199955	-0.2758	-0.04137	-0.09653	-0.02758	-0.034475	-0.089635	-0.1379	-0.09653	-0.08274	0	0	0.075845	0	0	-0.16548	-0.35854	-0.117215	-0.2758	-0.131005	0.02758	0.062055	-0.048265	-0.075845	-0.062055	-0.062055	0	0.12411	0.048265	0.04137	-0.144795	-0.2758	-0.12411
12.45	0.268905	-0.19306	-0.17927	-0.034475	-0.20685	-0.09653	-0.12411	-0.199955	-0.144795	-0.20685	0.01379	-0.08274	-0.158585	-0.02758	-0.15169	0.020685	-0.172375	-0.144795	-0.020685	-0.08274	-0.11032	-0.089635	-0.11032	-0.1379	-0.199955	-0.048265	-0.048265	-0.048265	0.075845	-0.06895	0.020685	-0.199955	-0.268905	-0.062055	-0.186165	-0.04137	0.062055	0.01379	-0.103425	-0.16548	-0.075845	0.048265	0.12411	0.02758	0.15169	0.04137	-0.186165	-0.186165	-0.048265
12.5	0.20685	-0.22064	-0.117215	0.034475	-0.17927	-0.062055	-0.089635	-0.310275	-0.213745	-0.186165	-0.020685	0.048265	0.01379	0.01379	-0.09653	-0.006895	-0.213745	-0.131005	0.020685	-0.08274	-0.048265	0	-0.199955	-0.172375	-0.16548	-0.062055	0.01379	0.062055	0.062055	-0.020685	-0.04137	-0.199955	-0.296485	-0.08274	-0.22064	0	0.16548	0.062055	-0.103425	-0.199955	-0.11032	-0.11032	0.089635	0.089635	0.117215	-0.01379	-0.199955	-0.186165	-0.062055
12.55	0.213745	-0.22064	-0.12411	-0.06895	-0.2758	-0.02758	-0.062055	-0.144795	-0.199955	-0.172375	-0.131005	0.048265	0.02758	0.131005	0.034475	0.08274	-0.186165	-0.144795	-0.04137	-0.16548	0	0.02758	-0.089635	-0.1379	-0.199955	-0.09653	-0.01379	0.034475	0.1379	0.05516	0.075845	-0.15169	-0.268905	-0.08274	-0.2758	-0.05516	0.117215	0.075845	-0.01379	-0.034475	-0.01379	-0.08274	-0.04137	0.12411	0.1379	0.117215	-0.144795	-0.186165	-0.12411
12.6	0.337855	-0.144795	0.048265	0.006895	-0.2758	-0.172375	-0.186165	-0.310275	-0.19306	-0.131005	-0.062055	0.09653	0.062055	0.01379	-0.04137	-0.020685	-0.117215	0.04137	0.01379	-0.15169	-0.12411	-0.11032	-0.213745	-0.12411	-0.1379	-0.01379	0.09653	0.062055	0.034475	-0.034475	-0.01379	-0.213745	-0.16548	-0.034475	-0.241325	-0.062055	0.131005	-0.02758	-0.16548	-0.12411	-0.089635	-0.034475	0.01379	0.103425	0.103425	0.117215	-0.144795	-0.05516	-0.020685
12.65	0.393015	-0.117215	-0.117215	-0.103425	-0.406805	-0.268905	-0.09653	-0.158585	-0.08274	-0.131005	-0.062055	0.062055	0.062055	-0.17927	0.01379	-0.062055	-0.103425	-0.05516	-0.11032	-0.268905	-0.23443	-0.075845	-0.1379	-0.034475	-0.1379	-0.062055	0.062055	0.1379	-0.15169	0.020685	-0.05516	-0.062055	-0.048265	-0.020685	-0.282695	-0.19306	-0.062055	-0.048265	-0.12411	0.02758	-0.11032	-0.12411	-0.01379	0.048265	0.117215	0.089635	-0.02758	0.04137	-0.02758
12.7	0.39991	-0.04137	-0.089635	-0.103425	-0.49644	-0.38612	-0.310275	-0.22064	-0.048265	0	0.09653	-0.034475	-0.12411	-0.158585	-0.186165	0	0	-0.05516	-0.09653	-0.38612	-0.37233	-0.28959	-0.16548	-0.048265	0.02758	0.12411	0.01379	-0.034475	-0.11032	-0.06895	-0.020685	-0.15169	-0.131005	0.04137	-0.365435	-0.2758	-0.19306	-0.20685	-0.241325	-0.034475	0.062055	0.048265	0.12411	0.04137	-0.048265	0.01379	-0.089635	-0.02758	-0.006895
12.75	0.393015	-0.089635	-0.19306	-0.131005	-0.420595	-0.241325	-0.144795	-0.186165	-0.144795	-0.11032	-0.048265	-0.08274	-0.172375	-0.131005	-0.15169	0.048265	-0.06895	-0.144795	-0.09653	-0.31717	-0.2758	-0.1379	-0.15169	-0.11032	-0.075845	0.02758	-0.062055	-0.075845	-0.11032	-0.117215	0.034475	-0.02758	-0.117215	0	-0.38612	-0.282695	-0.131005	-0.12411	-0.15169	0.01379	0.048265	0.034475	0	0.04137	-0.01379	0	0.02758	-0.04137	-0.02758
12.8	0.31717	-0.17927	-0.1379	-0.08274	-0.37233	-0.379225	-0.282695	-0.255115	-0.16548	-0.144795	0.020685	0.048265	-0.034475	-0.048265	-0.131005	-0.020685	-0.186165	-0.144795	-0.034475	-0.255115	-0.337855	-0.227535	-0.186165	-0.12411	-0.1379	0.034475	0.048265	0.034475	-0.01379	-0.12411	-0.01379	-0.17927	-0.38612	-0.075845	-0.379225	-0.26201	-0.02758	-0.1379	-0.172375	-0.1379	0	-0.075845	0.062055	0.12411	0.08274	0.034475	-0.172375	-0.2758	-0.048265
12.85	0.255115	-0.089635	-0.075845	-0.12411	-0.46886	-0.337855	-0.24822	-0.186165	-0.199955	-0.158585	0	0	-0.131005	0.034475	-0.131005	-0.02758	-0.06895	-0.04137	-0.1379	-0.34475	-0.365435	-0.186165	-0.11032	-0.12411	-0.172375	0.048265	0.062055	-0.01379	0.062055	-0.05516	-0.01379	-0.075845	-0.131005	0	-0.420595	-0.38612	-0.131005	-0.048265	-0.062055	-0.186165	-0.089635	-0.034475	0.062055	0.089635	0.103425	0.04137	-0.01379	-0.04137	-0.020685
12.9	0.158585	-0.19306	-0.117215	-0.06895	-0.420595	-0.28959	-0.268905	-0.35854	-0.241325	-0.268905	-0.09653	-0.048265	-0.11032	-0.09653	-0.28959	0.020685	-0.172375	-0.117215	-0.062055	-0.324065	-0.310275	-0.23443	-0.30338	-0.22064	-0.227535	-0.09653	-0.034475	-0.048265	-0.158585	-0.2758	0.04137	-0.199955	-0.268905	-0.103425	-0.406805	-0.24822	-0.16548	-0.16548	-0.199955	-0.241325	-0.172375	-0.075845	0.089635	0.062055	0.1379	0.05516	-0.186165	-0.158585	-0.075845
12.95	0.393015	-0.24822	-0.30338	-0.12411	-0.45507	-0.282695	-0.172375	-0.186165	-0.15169	-0.19306	-0.15169	-0.16548	-0.158585	-0.075845	-0.144795	0.117215	-0.227535	-0.2758	-0.117215	-0.324065	-0.324065	-0.15169	-0.12411	-0.1379	-0.186165	-0.158585	-0.144795	-0.089635	-0.034475	-0.089635	0.075845	-0.062055	-0.19306	-0.117215	-0.52402	-0.365435	-0.17927	-0.117215	-0.12411	-0.11032	-0.02758	-0.11032	-0.075845	-0.01379	0.01379	-0.020685	-0.05516	-0.103425	-0.117215
13	0.310275	-0.117215	-0.062055	-0.09653	-0.5516	-0.49644	-0.393015	-0.34475	-0.19306	-0.12411	-0.06895	-0.034475	-0.11032	-0.09653	-0.12411	0	-0.103425	-0.08274	-0.075845	-0.406805	-0.53781	-0.37233	-0.26201	-0.158585	-0.12411	-0.075845	-0.034475	-0.048265	-0.02758	-0.1379	-0.020685	-0.213745	-0.048265	-0.08274	-0.475755	-0.379225	-0.24822	-0.255115	-0.24822	-0.1379	-0.075845	0.034475	0.103425	0.089635	0.048265	-0.01379	-0.186165	0.05516	-0.089635
13.05	0.337855	-0.24822	-0.20685	-0.11032	-0.503335	-0.268905	-0.199955	-0.186165	-0.227535	-0.20685	-0.131005	-0.117215	-0.048265	-0.075845	-0.17927	-0.062055	-0.30338	-0.213745	-0.11032	-0.38612	-0.324065	-0.16548	-0.12411	-0.172375	-0.23443	-0.172375	-0.09653	0.02758	0.01379	-0.158585	-0.09653	-0.089635	-0.1379	-0.144795	-0.52402	-0.4137	-0.144795	-0.1379	-0.15169	-0.048265	-0.09653	-0.08274	0.089635	0.117215	0.089635	0	-0.05516	-0.117215	-0.1379
13.1	0.324065	-0.282695	-0.30338	-0.172375	-0.57918	-0.337855	-0.186165	-0.144795	-0.15169	-0.19306	-0.144795	-0.15169	-0.01379	-0.08274	-0.11032	0.020685	-0.28959	-0.37233	-0.158585	-0.448175	-0.37233	-0.12411	-0.103425	-0.08274	-0.213745	-0.158585	-0.12411	0.11032	-0.034475	-0.08274	0	-0.048265	-0.1379	-0.1379	-0.56539	-0.4137	-0.17927	-0.103425	-0.103425	-0.075845	0.034475	-0.048265	-0.062055	0.075845	-0.020685	0.034475	0	-0.103425	-0.16548
13.15	0.23443	-0.15169	-0.213745	-0.11032	-0.572285	-0.434385	-0.26201	-0.22064	-0.117215	-0.11032	-0.01379	0.062055	-0.062055	-0.131005	-0.186165	-0.020685	-0.158585	-0.227535	-0.117215	-0.448175	-0.448175	-0.213745	-0.172375	-0.08274	-0.089635	-0.01379	0.048265	0.02758	-0.034475	-0.186165	-0.020685	-0.16548	-0.268905	-0.075845	-0.49644	-0.296485	-0.131005	-0.15169	-0.186165	-0.1379	-0.02758	-0.02758	0.04137	0.075845	-0.01379	0	-0.089635	-0.131005	-0.06895
13.2	0.199955	-0.324065	-0.255115	-0.075845	-0.475755	-0.241325	-0.23443	-0.33096	-0.296485	-0.22064	0.020685	0.020685	0.075845	0.062055	-0.075845	-0.006895	-0.26201	-0.186165	-0.075845	-0.379225	-0.2758	-0.16548	-0.24822	-0.23443	-0.199955	0.02758	0	0.1379	0.048265	-0.020685	-0.034475	-0.1379	-0.282695	-0.1379	-0.44128	-0.26201	0.048265	-0.04137	-0.1379	-0.16548	-0.15169	-0.075845	0.062055	0.1379	0.089635	-0.01379	-0.089635	-0.186165	-0.048265
13.25	0.268905	-0.103425	-0.1379	-0.08274	-0.572285	-0.434385	-0.33096	-0.31717	-0.19306	-0.08274	-0.020685	-0.048265	-0.09653	-0.075845	-0.11032	-0.04137	-0.08274	-0.131005	-0.117215	-0.42749	-0.461965	-0.24822	-0.227535	-0.144795	-0.089635	0.01379	-0.02758	-0.01379	0	-0.089635	-0.020685	-0.12411	-0.17927	0	-0.461965	-0.379225	-0.15169	-0.19306	-0.227535	-0.1379	-0.034475	-0.02758	0.02758	0.062055	0.05516	0.034475	-0.05516	-0.089635	0
13.3	0.24822	-0.17927	-0.241325	-0.103425	-0.48265	-0.30338	-0.158585	-0.282695	-0.199955	-0.23443	-0.144795	0.020685	-0.172375	-0.09653	-0.20685	-0.1379	-0.172375	-0.213745	-0.1379	-0.31717	-0.351645	-0.12411	-0.227535	-0.144795	-0.172375	-0.08274	0.08274	-0.062055	-0.062055	-0.15169	-0.144795	-0.117215	-0.255115	-0.1379	-0.48265	-0.38612	-0.075845	-0.075845	-0.186165	-0.089635	-0.09653	-0.034475	-0.117215	0.117215	-0.020685	-0.020685	-0.103425	-0.199955	-0.12411
13.35	0.42749	-0.131005	-0.075845	-0.075845	-0.46886	-0.38612	-0.23443	-0.22064	-0.16548	-0.158585	-0.048265	0.020685	-0.144795	-0.17927	-0.199955	0.006895	-0.05516	-0.103425	-0.062055	-0.2758	-0.38612	-0.186165	-0.16548	-0.09653	-0.12411	-0.048265	0.01379	-0.062055	-0.15169	-0.1379	-0.01379	-0.15169	-0.17927	-0.08274	-0.34475	-0.351645	-0.131005	-0.19306	-0.213745	-0.16548	-0.089635	-0.02758	0	0.089635	-0.048265	-0.05516	-0.06895	-0.075845	-0.062055
13.4	0.351645	-0.131005	-0.04137	0	-0.39991	-0.42749	-0.34475	-0.379225	-0.2758	-0.186165	0.020685	0.117215	-0.01379	-0.062055	-0.199955	-0.089635	-0.06895	-0.103425	-0.01379	-0.17927	-0.337855	-0.28959	-0.26201	-0.20685	-0.199955	-0.01379	0.075845	0.089635	0.075845	-0.1379	-0.09653	-0.241325	-0.241325	-0.09653	-0.30338	-0.282695	-0.04137	-0.241325	-0.24822	-0.2758	-0.186165	-0.062055	0.089635	0.19306	0.15169	-0.01379	-0.186165	-0.131005	-0.062055
13.45	0.393015	0.02758	0	-0.020685	-0.475755	-0.49644	-0.406805	-0.406805	-0.2758	-0.12411	0.062055	0.048265	0.01379	-0.09653	-0.23443	-0.06895	0.04137	0.01379	-0.01379	-0.1379	-0.489545	-0.28959	-0.28959	-0.23443	-0.15169	0.034475	0.062055	0.075845	0.02758	-0.172375	-0.075845	-0.103425	-0.117215	-0.075845	-0.31717	-0.379225	-0.17927	-0.16548	-0.337855	-0.28959	-0.172375	-0.062055	0.062055	0.117215	0.06895	-0.034475	-0.02758	-0.01379	-0.062055
13.5	0.255115	-0.103425	-0.117215	-0.02758	-0.420595	-0.42749	-0.33096	-0.34475	-0.227535	-0.12411	-0.048265	-0.117215	-0.08274	-0.12411	-0.22064	-0.09653	-0.05516	-0.089635	-0.01379	-0.020685	-0.38612	-0.26201	-0.26201	-0.186165	-0.048265	-0.02758	-0.075845	0.02758	0.02758	-0.158585	-0.117215	-0.16548	-0.227535	-0.158585	-0.337855	-0.337855	-0.117215	-0.117215	-0.38612	-0.227535	-0.048265	-0.048265	0.075845	0.19306	0.08274	-0.01379	-0.186165	-0.186165	-0.117215
13.55	0.30338	-0.103425	-0.1379	-0.020685	-0.406805	-0.42749	-0.268905	-0.365435	-0.24822	-0.12411	-0.01379	0.01379	-0.131005	-0.048265	-0.05516	-0.08274	-0.08274	-0.117215	-0.020685	0.06895	-0.365435	-0.199955	-0.2758	-0.144795	-0.075845	-0.01379	0	-0.01379	-0.02758	0.01379	-0.09653	-0.17927	-0.241325	-0.09653	-0.22064	-0.310275	-0.04137	-0.117215	-0.241325	-0.17927	-0.15169	-0.062055	0.089635	0	0	0.04137	-0.172375	-0.144795	-0.075845
13.6	0.268905	-0.062055	-0.062055	-0.048265	-0.475755	-0.60676	-0.34475	-0.365435	-0.19306	-0.12411	0	-0.020685	-0.09653	-0.227535	-0.255115	-0.131005	-0.04137	-0.04137	-0.034475	0.199955	-0.503335	-0.2758	-0.2758	-0.12411	-0.09653	0.01379	0	0.034475	-0.1379	-0.22064	-0.103425	-0.17927	-0.131005	-0.04137	-0.22064	-0.42749	-0.17927	-0.241325	-0.324065	-0.241325	-0.15169	-0.075845	0.04137	0.048265	-0.034475	-0.01379	-0.075845	-0.05516	0
13.65	0.379225	-0.131005	-0.20685	-0.15169	-0.503335	-0.558495	-0.23443	-0.20685	-0.19306	-0.144795	-0.103425	-0.15169	-0.20685	-0.241325	-0.199955	-0.048265	-0.08274	-0.227535	-0.117215	0.379225	-0.42749	-0.213745	-0.1379	-0.09653	-0.15169	-0.062055	-0.09653	-0.11032	-0.12411	-0.15169	-0.04137	0.089635	-0.075845	-0.09653	-0.186165	-0.544705	-0.23443	-0.20685	-0.213745	-0.12411	-0.062055	0.01379	-0.02758	-0.062055	-0.05516	-0.034475	0.089635	-0.05516	-0.089635
13.7	0.70329	-0.089635	-0.075845	-0.034475	-0.448175	-0.53781	-0.37233	-0.365435	-0.11032	-0.172375	-0.15169	-0.117215	-0.241325	-0.241325	-0.16548	0.02758	-0.02758	-0.05516	-0.04137	0.70329	-0.448175	-0.337855	-0.23443	-0.034475	-0.186165	-0.062055	-0.062055	-0.15169	-0.15169	-0.089635	0.020685	-0.19306	-0.15169	-0.062055	-0.04137	-0.44128	-0.15169	-0.213745	-0.062055	-0.075845	-0.048265	-0.01379	-0.16548	-0.117215	-0.08274	-0.034475	-0.089635	-0.131005	-0.02758
13.75	3.77846	-0.048265	-0.04137	-0.020685	-0.420595	-0.49644	-0.379225	-0.393015	-0.2758	-0.186165	0.020685	0.034475	-0.11032	-0.131005	-0.16548	-0.062055	-0.01379	-0.05516	-0.020685	0.81361	-0.38612	-0.365435	-0.28959	-0.199955	-0.12411	0.034475	0.062055	-0.075845	-0.034475	-0.117215	-0.075845	-0.1379	-0.15169	-0.08274	-0.01379	-0.38612	-0.144795	-0.255115	-0.26201	-0.213745	-0.089635	0.034475	0.062055	0.048265	0.117215	0.062055	-0.05516	-0.089635	-0.020685
13.8	1.02046	-0.02758	-0.075845	-0.103425	-0.434385	-0.668815	-0.35854	-0.268905	-0.17927	-0.12411	-0.048265	-0.048265	-0.11032	-0.172375	-0.22064	0.04137	0.01379	-0.08274	-0.1379	1.02046	-0.52402	-0.351645	-0.172375	-0.11032	-0.12411	-0.02758	-0.02758	-0.01379	-0.11032	-0.158585	0.01379	-0.062055	-0.15169	-0.04137	0.062055	-0.544705	-0.23443	-0.241325	-0.30338	-0.15169	-0.02758	0	0.01379	0.01379	-0.05516	-0.01379	-0.06895	-0.06895	-0.006895
13.85	1.26868	-0.20685	-0.227535	-0.144795	-0.42749	-0.52402	-0.282695	-0.23443	-0.199955	-0.23443	-0.17927	-0.186165	-0.227535	-0.144795	-0.186165	0.020685	-0.186165	-0.199955	-0.15169	1.26868	-0.4137	-0.2758	-0.15169	-0.144795	-0.213745	-0.1379	-0.158585	-0.17927	-0.09653	-0.12411	0	-0.062055	-0.268905	-0.186165	0.09653	-0.503335	-0.255115	-0.19306	-0.199955	-0.103425	-0.158585	-0.19306	-0.15169	-0.02758	-0.01379	-0.020685	-0.02758	-0.199955	-0.17927
13.9	1.44105	-0.089635	-0.213745	-0.144795	-0.48265	-0.73087	-0.406805	-0.296485	-0.15169	-0.11032	-0.09653	-0.06895	-0.22064	-0.22064	-0.15169	0.020685	-0.05516	-0.186165	-0.1379	1.44105	-0.53781	-0.324065	-0.213745	-0.075845	-0.12411	-0.062055	-0.075845	-0.17927	-0.158585	-0.117215	0	-0.048265	-0.117215	-0.075845	0.16548	-0.48265	-0.310275	-0.28959	-0.337855	-0.15169	0.034475	-0.02758	-0.02758	-0.04137	-0.034475	-0.020685	-0.01379	-0.04137	-0.048265
13.95	1.68927	-0.24822	-0.28959	-0.075845	-0.37233	-0.544705	-0.33096	-0.33096	-0.26201	-0.22064	-0.17927	-0.01379	-0.08274	-0.17927	-0.17927	0.062055	-0.144795	-0.255115	-0.09653	1.68927	-0.38612	-0.2758	-0.213745	-0.158585	-0.186165	-0.12411	0.01379	-0.062055	-0.158585	-0.117215	0.075845	-0.048265	-0.282695	-0.144795	0.158585	-0.44128	-0.19306	-0.15169	-0.28959	-0.15169	-0.12411	-0.01379	0.02758	0.04137	0.048265	-0.01379	-0.05516	-0.199955	-0.12411
14	2.02713	-0.268905	-0.30338	-0.103425	-0.255115	-0.4137	-0.20685	-0.296485	-0.227535	-0.34475	-0.24822	-0.08274	-0.11032	0	-0.06895	0.062055	-0.213745	-0.26201	-0.075845	2.02713	-0.351645	-0.172375	-0.15169	-0.09653	-0.26201	-0.186165	-0.12411	-0.048265	0.048265	-0.01379	0.05516	-0.089635	-0.34475	-0.20685	0.199955	-0.544705	-0.144795	-0.075845	-0.1379	-0.103425	-0.199955	-0.144795	-0.15169	-0.01379	0.089635	0.01379	-0.089635	-0.24822	-0.227535
14.05	2.23398	-0.117215	-0.103425	-0.05516	-0.296485	-0.558495	-0.406805	-0.34475	-0.2758	-0.19306	-0.048265	-0.048265	-0.075845	-0.048265	-0.186165	0.020685	-0.103425	-0.103425	-0.034475	2.23398	-0.39991	-0.365435	-0.23443	-0.158585	-0.15169	-0.02758	-0.034475	-0.034475	0.02758	-0.15169	0.01379	-0.1379	-0.20685	-0.12411	0.38612	-0.45507	-0.24822	-0.16548	-0.2758	-0.17927	-0.1379	-0.062055	-0.01379	0.089635	0.020685	0.04137	-0.075845	-0.075845	-0.089635
14.1	2.44772	-0.089635	-0.19306	-0.15169	-0.34475	-0.641235	-0.44128	-0.24822	-0.227535	-0.11032	-0.020685	-0.09653	-0.20685	-0.172375	-0.23443	-0.006895	-0.04137	-0.158585	-0.1379	2.44772	-0.461965	-0.38612	-0.1379	-0.1379	-0.089635	0	-0.08274	-0.11032	-0.089635	-0.19306	-0.034475	-0.01379	-0.075845	-0.034475	0.42749	-0.63434	-0.42749	-0.268905	-0.26201	-0.213745	-0.062055	-0.02758	0.04137	0.02758	-0.048265	-0.020685	0	-0.01379	-0.048265
14.15	2.55804	-0.131005	-0.227535	-0.199955	-0.33096	-0.682605	-0.379225	-0.199955	-0.213745	-0.144795	-0.131005	-0.199955	-0.282695	-0.11032	-0.255115	-0.131005	-0.08274	-0.213745	-0.17927	2.55804	-0.489545	-0.365435	-0.12411	-0.1379	-0.09653	-0.075845	-0.172375	-0.186165	-0.01379	-0.22064	-0.144795	0	-0.103425	-0.08274	0.38612	-0.6895	-0.39991	-0.20685	-0.24822	-0.26201	-0.02758	-0.158585	0.15169	0.048265	-0.048265	-0.09653	0.04137	-0.01379	-0.089635
14.2	2.93727	-0.144795	-0.241325	-0.15169	-0.199955	-0.655025	-0.268905	-0.186165	-0.213745	-0.19306	-0.16548	-0.16548	-0.20685	-0.075845	-0.23443	-0.020685	-0.117215	-0.199955	-0.15169	2.93727	-0.448175	-0.213745	-0.048265	-0.1379	-0.16548	-0.12411	-0.144795	-0.12411	0.01379	-0.186165	0.01379	0.062055	-0.16548	-0.158585	0.53781	-0.67571	-0.296485	-0.1379	-0.16548	-0.103425	-0.062055	-0.158585	-0.062055	-0.075845	-0.048265	-0.089635	0.103425	-0.144795	-0.1379
14.25	3.20617	-0.048265	-0.117215	-0.09653	-0.19306	-0.71708	-0.393015	-0.379225	-0.241325	-0.131005	-0.103425	-0.09653	-0.227535	-0.144795	-0.22064	-0.06895	-0.08274	-0.131005	-0.04137	3.20617	-0.53781	-0.324065	-0.227535	-0.12411	-0.09653	-0.08274	-0.08274	-0.11032	-0.048265	-0.19306	-0.04137	-0.15169	-0.16548	-0.1379	0.696395	-0.544705	-0.296485	-0.268905	-0.24822	-0.186165	-0.12411	-0.08274	-0.048265	-0.02758	-0.01379	-0.062055	-0.131005	-0.089635	-0.06895
14.3	3.50955	-0.048265	-0.227535	-0.172375	-0.12411	-0.779135	-0.530915	-0.33096	-0.24822	-0.172375	0.01379	-0.048265	-0.09653	-0.12411	-0.199955	-0.08274	-0.05516	-0.199955	-0.117215	3.50955	-0.53781	-0.37233	-0.227535	-0.172375	-0.12411	0.048265	-0.02758	-0.01379	-0.034475	-0.172375	-0.034475	-0.16548	-0.19306	-0.144795	0.79982	-0.558495	-0.38612	-0.282695	-0.30338	-0.241325	-0.1379	-0.034475	0.103425	0.075845	0	-0.034475	-0.117215	-0.117215	-0.09653
14.35	3.7233	-0.04137	-0.062055	-0.006895	-0.06895	-0.765345	-0.517125	-0.379225	-0.2758	-0.31717	-0.24822	-0.117215	-0.062055	-0.144795	-0.23443	-0.11032	-0.01379	-0.04137	0	3.7233	-0.5516	-0.4137	-0.24822	-0.24822	-0.296485	-0.144795	-0.062055	0.01379	-0.089635	-0.19306	-0.09653	-0.17927	-0.20685	-0.062055	0.944615	-0.544705	-0.4137	-0.17927	-0.26201	-0.1379	0	-0.075845	-0.01379	0.103425	0.034475	0	-0.186165	-0.117215	-0.048265
14.4	4.02668	-0.01379	-0.089635	-0.048265	0.006895	-0.6895	-0.406805	-0.34475	-0.17927	-0.186165	-0.06895	-0.09653	-0.19306	-0.11032	-0.241325	-0.062055	0.01379	-0.06895	0	4.02668	-0.4137	-0.324065	-0.23443	-0.1379	-0.172375	-0.062055	-0.062055	-0.089635	-0.048265	-0.15169	-0.062055	-0.089635	-0.17927	-0.01379	1.08251	-0.44128	-0.351645	-0.241325	-0.324065	-0.255115	-0.12411	-0.02758	0.062055	0.117215	-0.08274	0.09653	-0.06895	-0.075845	0
14.45	4.36454	-0.02758	-0.117215	-0.11032	0.09653	-0.779135	-0.48265	-0.33096	-0.227535	-0.172375	-0.06895	-0.131005	-0.158585	-0.20685	-0.2758	-0.11032	0.01379	-0.103425	-0.075845	4.36454	-0.489545	-0.37233	-0.227535	-0.1379	-0.1379	0	-0.11032	-0.034475	-0.12411	-0.255115	-0.117215	-0.04137	-0.117215	-0.01379	1.2411	-0.60676	-0.44128	-0.28959	-0.310275	-0.16548	-0.048265	-0.01379	-0.01379	0.02758	-0.12411	-0.034475	0	-0.01379	0
14.5	4.79892	-0.15169	-0.241325	-0.09653	0.268905	-0.751555	-0.530915	-0.406805	-0.296485	-0.351645	-0.144795	-0.06895	-0.062055	-0.131005	-0.199955	-0.089635	-0.103425	-0.186165	-0.062055	4.79892	-0.475755	-0.39991	-0.324065	-0.186165	-0.26201	-0.09653	0	0.01379	-0.048265	-0.15169	-0.09653	-0.16548	-0.31717	-0.199955	1.24799	-0.558495	-0.38612	-0.19306	-0.2758	-0.31717	-0.20685	-0.11032	0.01379	0	0.034475	0.034475	-0.144795	-0.26201	-0.20685
14.55	5.19883	-0.310275	-0.35854	-0.144795	0.393015	-0.63434	-0.44128	-0.33096	-0.24822	-0.30338	-0.186165	-0.268905	-0.075845	-0.09653	-0.075845	-0.020685	-0.24822	-0.33096	-0.131005	5.19883	-0.38612	-0.337855	-0.199955	-0.12411	-0.23443	-0.144795	-0.22064	0	-0.02758	-0.06895	-0.034475	-0.048265	-0.310275	-0.24822	1.28247	-0.66192	-0.38612	-0.15169	-0.172375	-0.186165	-0.1379	-0.22064	-0.089635	0.01379	0.034475	-0.01379	-0.075845	-0.26201	-0.255115
14.6	5.35052	-0.22064	-0.33096	-0.22064	0.393015	-0.71708	-0.434385	-0.22064	-0.144795	-0.20685	-0.15169	-0.199955	-0.11032	-0.11032	-0.23443	0.020685	-0.144795	-0.28959	-0.213745	5.35052	-0.448175	-0.337855	-0.1379	0	-0.11032	-0.09653	-0.144795	-0.02758	-0.034475	-0.19306	0.01379	-0.01379	-0.19306	-0.158585	1.379	-0.70329	-0.475755	-0.227535	-0.199955	-0.11032	-0.02758	-0.12411	-0.12411	-0.075845	-0.048265	-0.062055	0	-0.075845	-0.158585
14.65	5.7918	-0.17927	-0.1379	-0.020685	0.586075	-0.74466	-0.503335	-0.34475	-0.26201	-0.28959	-0.15169	-0.103425	-0.11032	-0.144795	-0.20685	-0.06895	-0.05516	-0.103425	-0.034475	5.7918	-0.448175	-0.42749	-0.24822	-0.11032	-0.199955	-0.12411	-0.075845	-0.048265	-0.048265	-0.19306	-0.05516	-0.089635	-0.241325	-0.117215	1.62722	-0.572285	-0.38612	-0.17927	-0.26201	-0.255115	-0.186165	-0.12411	-0.062055	0.04137	0	0.01379	-0.089635	-0.144795	-0.12411
14.7	6.08139	-0.20685	-0.213745	-0.186165	0.57918	-0.74466	-0.46886	-0.296485	-0.26201	-0.28959	-0.15169	-0.199955	-0.17927	-0.172375	-0.199955	0.062055	-0.103425	-0.186165	-0.158585	6.08139	-0.489545	-0.365435	-0.213745	-0.144795	-0.16548	-0.11032	-0.131005	-0.103425	-0.089635	-0.089635	0.05516	0.01379	-0.15169	-0.04137	1.82028	-0.66192	-0.530915	-0.268905	-0.28959	-0.17927	-0.09653	-0.11032	-0.117215	-0.089635	-0.12411	-0.075845	0.01379	-0.06895	-0.075845
14.75	6.57783	-0.23443	-0.103425	-0.020685	0.820505	-0.74466	-0.530915	-0.379225	-0.34475	-0.33096	-0.117215	-0.08274	-0.12411	-0.131005	-0.199955	-0.04137	-0.131005	-0.131005	0.020685	6.57783	-0.475755	-0.37233	-0.28959	-0.172375	-0.24822	-0.075845	-0.062055	-0.034475	-0.034475	-0.15169	-0.01379	-0.17927	-0.255115	-0.144795	2.02713	-0.49644	-0.35854	-0.16548	-0.310275	-0.26201	-0.1379	-0.172375	-0.075845	0.01379	0	0.01379	-0.144795	-0.172375	-0.1379
14.8	6.67436	-0.20685	-0.213745	-0.15169	0.78603	-0.70329	-0.434385	-0.282695	-0.213745	-0.33096	-0.227535	-0.01379	-0.255115	-0.172375	-0.241325	-0.006895	-0.117215	-0.213745	-0.11032	6.67436	-0.448175	-0.296485	-0.15169	-0.048265	-0.186165	-0.1379	0.01379	-0.1379	-0.12411	-0.15169	0.01379	-0.062055	-0.16548	-0.17927	2.00644	-0.60676	-0.461965	-0.19306	-0.172375	-0.12411	-0.048265	-0.048265	-0.103425	0.048265	-0.020685	0.020685	-0.06895	-0.131005	-0.158585
14.85	7.0329	-0.20685	-0.282695	-0.15169	0.92393	-0.668815	-0.434385	-0.310275	-0.241325	-0.31717	-0.24822	-0.16548	-0.144795	-0.09653	-0.11032	0	-0.131005	-0.241325	-0.117215	7.0329	-0.351645	-0.2758	-0.186165	-0.12411	-0.227535	-0.19306	-0.158585	-0.034475	0.02758	-0.020685	0.020685	-0.02758	-0.241325	-0.20685	2.13055	-0.62055	-0.39991	-0.089635	-0.16548	-0.17927	-0.172375	-0.19306	-0.15169	-0.075845	-0.048265	-0.05516	-0.02758	-0.213745	-0.20685
14.9	7.47418	-0.20685	-0.16548	-0.11032	1.1032	-0.572285	-0.45507	-0.393015	-0.35854	-0.39991	-0.310275	-0.117215	-0.062055	0.02758	-0.06895	0.06895	-0.158585	-0.144795	-0.04137	7.47418	-0.2758	-0.28959	-0.23443	-0.199955	-0.296485	-0.24822	-0.08274	0.034475	0.089635	-0.020685	0.08274	-0.062055	-0.255115	-0.241325	2.40635	-0.503335	-0.337855	-0.048265	-0.12411	-0.227535	-0.282695	-0.30338	-0.117215	0.01379	0.08274	0.020685	-0.06895	-0.22064	-0.20685
14.95	7.61897	-0.02758	-0.089635	-0.05516	1.12389	-0.779135	-0.668815	-0.42749	-0.26201	-0.241325	-0.17927	-0.09653	-0.17927	-0.17927	-0.20685	-0.06895	0.04137	-0.04137	0	7.61897	-0.4137	-0.461965	-0.2758	-0.09653	-0.15169	-0.09653	0	-0.048265	-0.062055	-0.15169	-0.034475	-0.1379	-0.15169	-0.144795	2.60631	-0.503335	-0.57918	-0.31717	-0.337855	-0.227535	-0.1379	-0.09653	-0.01379	0.075845	0.020685	-0.04137	-0.089635	-0.075845	-0.089635
15	7.74998	-0.117215	-0.241325	-0.186165	1.13767	-0.779135	-0.56539	-0.296485	-0.213745	-0.4137	-0.16548	-0.186165	-0.144795	-0.19306	-0.2758	-0.131005	-0.05516	-0.186165	-0.09653	7.74998	-0.37233	-0.351645	-0.15169	-0.09653	-0.296485	-0.11032	-0.12411	-0.034475	-0.09653	-0.19306	-0.12411	-0.062055	-0.15169	-0.17927	2.58562	-0.60676	-0.60676	-0.282695	-0.324065	-0.062055	-0.11032	-0.28959	-0.12411	0.1379	0.06895	-0.062055	-0.06895	-0.06895	-0.16548
15.05	7.9982	0.01379	-0.04137	-0.05516	1.31005	-0.751555	-0.641235	-0.34475	-0.26201	-0.268905	-0.131005	-0.117215	-0.172375	-0.2758	-0.17927	-0.08274	0.05516	-0.01379	0.01379	7.9982	-0.324065	-0.42749	-0.172375	-0.12411	-0.186165	-0.062055	-0.062055	-0.075845	-0.172375	-0.089635	-0.062055	-0.04137	-0.15169	-0.08274	2.86142	-0.586075	-0.56539	-0.34475	-0.324065	-0.213745	-0.09653	-0.131005	-0.089635	0.02758	-0.01379	-0.04137	-0.02758	-0.04137	-0.06895
15.1	8.11542	-0.04137	-0.02758	-0.048265	1.3859	-0.751555	-0.668815	-0.42749	-0.26201	-0.172375	-0.131005	-0.020685	-0.131005	-0.17927	-0.199955	-0.09653	0.05516	0	-0.01379	8.11542	-0.227535	-0.489545	-0.30338	-0.09653	-0.075845	-0.01379	0.01379	-0.034475	-0.12411	-0.117215	-0.08274	-0.01379	-0.17927	-0.05516	3.08207	-0.503335	-0.62055	-0.35854	-0.38612	-0.227535	-0.089635	-0.075845	-0.01379	0.15169	0.020685	-0.01379	0.01379	-0.144795	-0.048265
15.15	8.46016	-0.16548	-0.062055	-0.034475	1.68927	-0.60676	-0.57918	-0.406805	-0.33096	-0.255115	-0.08274	0.01379	-0.034475	-0.062055	-0.199955	-0.117215	-0.103425	-0.02758	0.034475	8.46016	-0.02758	-0.310275	-0.30338	-0.144795	-0.227535	-0.01379	0.062055	0.075845	0.02758	-0.12411	-0.08274	-0.16548	-0.20685	-0.08274	3.23375	-0.365435	-0.45507	-0.1379	-0.26201	-0.2758	-0.20685	-0.131005	-0.02758	0.048265	0.05516	0.01379	-0.144795	-0.131005	-0.06895
15.2	8.50154	-0.089635	-0.089635	-0.034475	1.66169	-0.765345	-0.71708	-0.420595	-0.2758	-0.30338	-0.131005	-0.131005	-0.034475	0.01379	-0.089635	-0.048265	-0.04137	-0.04137	0.034475	8.50154	0	-0.49644	-0.26201	-0.08274	-0.199955	-0.09653	-0.075845	0.089635	0.089635	-0.020685	0.034475	-0.17927	-0.15169	-0.04137	3.53024	-0.4137	-0.517125	-0.268905	-0.199955	-0.199955	-0.1379	-0.075845	-0.12411	-0.04137	0.08274	-0.01379	-0.131005	-0.144795	-0.02758
15.25	8.52222	-0.02758	-0.02758	-0.08274	1.73064	-0.792925	-0.613655	-0.365435	-0.11032	-0.12411	-0.020685	-0.06895	-0.158585	-0.09653	-0.186165	-0.048265	0.05516	0	-0.034475	8.52222	0.01379	-0.434385	-0.186165	0.02758	-0.048265	0.048265	0.02758	-0.062055	-0.02758	-0.15169	0	-0.1379	-0.089635	-0.062055	3.60608	-0.39991	-0.57918	-0.31717	-0.26201	-0.17927	0.02758	-0.075845	-0.062055	0.089635	-0.06895	-0.020685	-0.117215	-0.04137	-0.06895
15.3	8.61186	-0.02758	-0.117215	-0.06895	1.7858	-0.848085	-0.6895	-0.420595	-0.16548	-0.11032	-0.01379	-0.09653	-0.131005	-0.241325	-0.26201	-0.062055	0.04137	-0.05516	-0.020685	8.61186	0.062055	-0.461965	-0.2758	-0.02758	-0.034475	0.08274	-0.01379	-0.034475	-0.158585	-0.22064	-0.020685	-0.075845	-0.048265	-0.04137	3.68193	-0.4137	-0.668815	-0.393015	-0.365435	-0.186165	0.01379	0.01379	0.02758	0.103425	-0.08274	-0.034475	-0.02758	-0.04137	-0.048265
15.35	8.90834	-0.17927	-0.089635	-0.034475	2.05471	-0.668815	-0.627445	-0.489545	-0.35854	-0.365435	-0.144795	-0.06895	-0.11032	-0.11032	-0.20685	-0.089635	-0.117215	-0.02758	0.020685	8.90834	0.461965	-0.39991	-0.365435	-0.172375	-0.24822	-0.075845	-0.01379	0	0.02758	-0.158585	-0.062055	-0.1379	-0.16548	-0.08274	3.84741	-0.19306	-0.45507	-0.255115	-0.337855	-0.351645	-0.186165	-0.158585	-0.01379	0.103425	0.05516	0.05516	-0.103425	-0.144795	-0.089635
15.4	8.94971	-0.19306	-0.227535	-0.186165	2.04092	-0.70329	-0.503335	-0.33096	-0.19306	-0.28959	-0.296485	-0.23443	-0.255115	-0.17927	-0.144795	0.04137	-0.089635	-0.213745	-0.158585	8.94971	0.572285	-0.296485	-0.26201	-0.01379	-0.227535	-0.172375	-0.17927	-0.11032	-0.048265	-0.089635	0.05516	0.04137	-0.062055	-0.144795	3.83362	-0.310275	-0.59297	-0.241325	-0.227535	-0.11032	-0.062055	-0.12411	-0.17927	-0.12411	-0.06895	0.034475	0.075845	-0.05516	-0.144795
15.45	8.92213	-0.089635	-0.19306	-0.172375	2.04092	-0.779135	-0.59297	-0.33096	-0.15169	-0.22064	-0.213745	-0.09653	-0.17927	-0.19306	-0.20685	0.006895	0.01379	-0.117215	-0.09653	8.92213	0.572285	-0.37233	-0.30338	-0.01379	-0.11032	-0.062055	-0.034475	-0.075845	-0.075845	-0.158585	0.062055	0.075845	-0.048265	-0.075845	3.90946	-0.351645	-0.66192	-0.30338	-0.24822	-0.1379	-0.02758	-0.12411	-0.103425	-0.075845	-0.06895	0.01379	0.089635	-0.02758	-0.09653
15.5	9.13587	-0.144795	-0.17927	-0.11032	2.22708	-0.59297	-0.60676	-0.45507	-0.310275	-0.30338	-0.23443	-0.186165	-0.172375	-0.12411	-0.16548	-0.02758	-0.05516	-0.089635	-0.034475	9.13587	0.91014	-0.337855	-0.324065	-0.1379	-0.227535	-0.09653	-0.131005	-0.075845	-0.01379	-0.08274	0.034475	0.02758	-0.16548	-0.103425	4.07494	-0.20685	-0.60676	-0.282695	-0.199955	-0.17927	-0.15169	-0.20685	-0.075845	-0.02758	0.01379	0.04137	-0.01379	-0.144795	-0.144795
15.55	9.35651	-0.17927	-0.15169	-0.158585	2.38567	-0.53781	-0.46886	-0.35854	-0.26201	-0.30338	-0.282695	-0.17927	-0.09653	0.01379	-0.05516	0.11032	-0.05516	-0.103425	-0.062055	9.35651	1.16525	-0.227535	-0.227535	-0.075845	-0.213745	-0.186165	-0.131005	0.01379	0.12411	0.01379	0.117215	-0.075845	-0.22064	-0.186165	4.09563	-0.131005	-0.503335	-0.19306	-0.062055	-0.048265	-0.12411	-0.158585	-0.12411	-0.048265	0	0.01379	-0.089635	-0.22064	-0.20685
15.6	9.44615	-0.24822	-0.213745	-0.08274	2.48909	-0.48265	-0.49644	-0.365435	-0.26201	-0.379225	-0.282695	-0.22064	-0.158585	-0.062055	-0.06895	0.048265	-0.131005	-0.144795	-0.034475	9.44615	1.44795	-0.24822	-0.24822	-0.09653	-0.28959	-0.20685	-0.158585	-0.02758	0.02758	-0.01379	0.09653	-0.04137	-0.22064	-0.17927	4.22663	0.075845	-0.503335	-0.213745	-0.12411	-0.1379	-0.186165	-0.28959	-0.17927	-0.15169	-0.020685	-0.04137	-0.103425	-0.22064	-0.19306
15.65	9.46683	-0.048265	-0.103425	-0.034475	2.50288	-0.62055	-0.6895	-0.406805	-0.199955	-0.241325	-0.199955	-0.26201	-0.09653	-0.08274	-0.09653	0.11032	0.01379	-0.02758	0.05516	9.46683	1.42726	-0.448175	-0.30338	-0.034475	-0.11032	-0.11032	-0.20685	0.089635	0	-0.034475	0.117215	-0.04137	-0.117215	-0.05516	4.39211	0.103425	-0.63434	-0.31717	-0.30338	-0.1379	-0.22064	-0.351645	-0.062055	-0.117215	-0.048265	0.01379	-0.05516	-0.103425	-0.09653
15.7	9.5151	0.01379	-0.062055	-0.075845	2.55115	-0.71708	-0.70329	-0.503335	-0.16548	-0.158585	-0.103425	-0.144795	-0.282695	-0.20685	-0.2758	0.02758	0.04137	0.01379	-0.01379	9.5151	1.53758	-0.4137	-0.37233	-0.02758	-0.062055	-0.01379	-0.048265	-0.12411	-0.09653	-0.19306	0.075845	0.02758	-0.01379	-0.01379	4.56449	0.103425	-0.66192	-0.434385	-0.30338	-0.17927	-0.089635	-0.12411	0.01379	-0.048265	0.08274	0	0.02758	0	-0.06895
15.75	9.66679	-0.20685	-0.213745	-0.131005	2.70973	-0.572285	-0.57918	-0.45507	-0.241325	-0.28959	-0.17927	-0.16548	-0.28959	-0.241325	-0.186165	0.02758	-0.117215	-0.131005	-0.075845	9.66679	1.86165	-0.351645	-0.310275	-0.048265	-0.199955	-0.08274	-0.09653	-0.11032	-0.09653	-0.12411	0.062055	-0.062055	-0.131005	-0.103425	4.59207	0.24822	-0.56539	-0.282695	-0.241325	-0.213745	-0.075845	-0.172375	-0.103425	-0.103425	-0.103425	-0.01379	-0.02758	-0.131005	-0.12411
15.8	9.78401	-0.255115	-0.255115	-0.08274	2.88211	-0.461965	-0.59297	-0.475755	-0.26201	-0.351645	-0.23443	-0.199955	-0.227535	-0.08274	-0.05516	0.062055	-0.213745	-0.186165	-0.020685	9.78401	2.18572	-0.28959	-0.28959	-0.075845	-0.227535	-0.1379	-0.11032	-0.034475	0.048265	0.020685	0.08274	-0.075845	-0.20685	-0.186165	4.6886	0.38612	-0.517125	-0.17927	-0.172375	-0.15169	-0.1379	-0.268905	-0.16548	-0.117215	-0.01379	-0.020685	-0.103425	-0.199955	-0.213745
15.85	9.81158	-0.19306	-0.30338	-0.172375	2.90969	-0.39991	-0.57918	-0.44128	-0.241325	-0.31717	-0.16548	-0.17927	-0.19306	-0.075845	-0.04137	0.08274	-0.05516	-0.255115	-0.11032	9.81158	2.3512	-0.2758	-0.227535	-0.02758	-0.15169	-0.08274	-0.034475	0.02758	0.048265	0.020685	0.09653	0.02758	-0.1379	-0.144795	4.70929	0.365435	-0.558495	-0.227535	-0.16548	-0.15169	-0.158585	-0.23443	-0.117215	-0.103425	-0.06895	-0.04137	0.02758	-0.158585	-0.186165
15.9	9.7909	-0.131005	-0.20685	-0.11032	2.93037	-0.51023	-0.655025	-0.46886	-0.16548	-0.186165	-0.199955	-0.186165	-0.31717	-0.158585	-0.131005	0.020685	-0.02758	-0.117215	-0.04137	9.7909	2.44083	-0.351645	-0.30338	-0.01379	-0.089635	-0.02758	-0.09653	-0.15169	0	-0.034475	0.062055	0.075845	0	-0.034475	4.90924	0.48265	-0.63434	-0.434385	-0.2758	-0.103425	-0.062055	-0.09653	-0.02758	0.04137	-0.048265	0.01379	0.02758	0.01379	-0.06895
15.95	10.0184	-0.089635	-0.103425	-0.02758	3.13033	-0.42749	-0.70329	-0.53781	-0.26201	-0.30338	-0.17927	-0.103425	-0.172375	-0.131005	-0.186165	-0.048265	0.02758	0	0.034475	10.0184	2.66147	-0.38612	-0.365435	-0.08274	-0.213745	-0.062055	-0.01379	-0.048265	0	-0.117215	-0.062055	-0.062055	-0.075845	-0.08274	5.08851	0.737765	-0.475755	-0.35854	-0.2758	-0.227535	-0.12411	-0.12411	-0.075845	0.062055	0.01379	0.034475	-0.103425	-0.089635	-0.117215
16	10.0805	-0.16548	-0.19306	-0.12411	3.18549	-0.30338	-0.517125	-0.379225	-0.24822	-0.34475	-0.24822	-0.199955	-0.19306	-0.02758	-0.05516	0.048265	-0.05516	-0.144795	0	10.0805	2.96485	-0.213745	-0.186165	-0.048265	-0.23443	-0.144795	-0.12411	-0.02758	0.089635	0.01379	0.08274	0	-0.103425	-0.117215	5.07472	0.70329	-0.45507	-0.20685	-0.103425	-0.089635	-0.15169	-0.158585	-0.117215	-0.048265	-0.01379	0.01379	-0.01379	-0.131005	-0.144795
16.05	10.0598	0	0	-0.06895	3.1648	-0.53781	-0.81361	-0.57918	-0.17927	-0.255115	-0.103425	-0.213745	-0.268905	-0.172375	-0.09653	0.08274	0.117215	0.05516	0.020685	10.0598	2.90279	-0.475755	-0.337855	-0.048265	-0.1379	-0.01379	-0.08274	-0.1379	-0.02758	-0.020685	0.103425	-0.02758	-0.089635	-0.01379	5.24709	0.792925	-0.66192	-0.434385	-0.30338	-0.227535	-0.09653	-0.062055	-0.1379	-0.117215	-0.05516	0.01379	-0.01379	-0.06895	-0.04137
16.1	10.246	-0.075845	-0.02758	0.006895	3.33028	-0.365435	-0.723975	-0.517125	-0.310275	-0.23443	-0.08274	-0.15169	-0.172375	-0.268905	-0.186165	-0.020685	0.02758	0.02758	0.075845	10.246	3.12343	-0.365435	-0.337855	-0.144795	-0.1379	0	-0.08274	-0.034475	-0.11032	-0.089635	0	-0.103425	-0.241325	0.01379	5.31604	0.958405	-0.517125	-0.282695	-0.2758	-0.255115	-0.20685	-0.09653	0.103425	-0.01379	0.01379	0.020685	-0.158585	-0.199955	0.006895
16.15	10.1977	-0.075845	-0.19306	-0.09653	3.25444	-0.38612	-0.60676	-0.46886	-0.26201	-0.34475	-0.23443	-0.199955	-0.22064	-0.144795	-0.11032	0.020685	0.02758	-0.131005	-0.01379	10.1977	3.24065	-0.2758	-0.28959	-0.062055	-0.15169	-0.12411	-0.12411	-0.089635	-0.034475	-0.034475	0.020685	0.075845	-0.117215	-0.075845	5.26778	0.88256	-0.57918	-0.33096	-0.172375	-0.16548	-0.158585	-0.172375	-0.089635	-0.075845	-0.05516	-0.020685	0.05516	-0.117215	-0.117215
16.2	10.3425	-0.01379	-0.12411	-0.103425	3.33028	-0.448175	-0.67571	-0.46886	-0.16548	-0.22064	-0.08274	-0.22064	-0.241325	-0.22064	-0.23443	-0.02758	0.08274	-0.05516	0	10.3425	3.33718	-0.37233	-0.28959	-0.01379	-0.089635	0.01379	-0.09653	-0.089635	-0.11032	-0.15169	-0.034475	-0.02758	-0.131005	-0.01379	5.40568	0.944615	-0.66192	-0.379225	-0.241325	-0.15169	-0.062055	-0.048265	0	-0.048265	-0.08274	-0.04137	-0.05516	-0.089635	-0.04137
16.25	10.4942	-0.296485	-0.255115	-0.131005	3.41992	-0.30338	-0.613655	-0.46886	-0.2758	-0.365435	-0.199955	-0.17927	-0.11032	-0.09653	-0.16548	-0.06895	-0.186165	-0.158585	-0.034475	10.4942	3.67503	-0.28959	-0.26201	-0.09653	-0.23443	-0.09653	-0.075845	-0.01379	0.062055	-0.06895	-0.05516	-0.103425	-0.255115	-0.158585	5.41257	1.13078	-0.60676	-0.28959	-0.1379	-0.12411	-0.199955	-0.158585	-0.12411	0.01379	0.048265	-0.089635	-0.144795	-0.24822	-0.20685
16.3	10.3977	-0.15169	-0.20685	-0.12411	3.34407	-0.351645	-0.668815	-0.44128	-0.144795	-0.186165	-0.16548	-0.17927	-0.172375	0.01379	-0.16548	-0.02758	-0.04137	-0.117215	-0.05516	10.3977	3.70262	-0.337855	-0.227535	0.034475	-0.062055	-0.075845	-0.08274	-0.089635	0.172375	-0.117215	0	-0.075845	-0.16548	-0.034475	5.45395	1.07562	-0.682605	-0.34475	-0.172375	-0.048265	-0.310275	-0.09653	0	0.02758	0.034475	-0.020685	-0.075845	-0.158585	-0.11032
16.35	10.4942	0.01379	-0.075845	-0.075845	3.41302	-0.365435	-0.79982	-0.503335	-0.144795	-0.172375	-0.09653	-0.186165	-0.282695	-0.241325	-0.296485	-0.089635	0.103425	-0.04137	0.020685	10.4942	3.84051	-0.448175	-0.28959	0	-0.048265	0.034475	-0.048265	-0.17927	-0.075845	-0.20685	-0.04137	0.04137	0.02758	0.04137	5.57805	1.24799	-0.710185	-0.448175	-0.241325	-0.16548	-0.075845	-0.01379	0.103425	-0.02758	-0.05516	0.04137	0.05516	0	-0.04137
16.4	10.5769	-0.02758	0.04137	-0.02758	3.48887	-0.282695	-0.79982	-0.599865	-0.24822	-0.158585	0.01379	-0.131005	-0.282695	-0.30338	-0.365435	-0.1379	0.089635	0.131005	0.08274	10.5769	4.08873	-0.475755	-0.4137	-0.048265	-0.034475	0.12411	0.01379	-0.089635	-0.158585	-0.2758	-0.09653	0.01379	-0.075845	0.05516	5.68837	1.55827	-0.64813	-0.48265	-0.351645	-0.186165	-0.09653	-0.02758	0	0.01379	-0.034475	-0.062055	0.02758	-0.06895	-0.006895
16.45	10.6804	0.01379	-0.075845	-0.075845	3.48887	-0.28959	-0.81361	-0.59297	-0.324065	-0.131005	-0.020685	-0.117215	-0.255115	-0.268905	-0.33096	-0.089635	0.117215	0.02758	0.01379	10.6804	4.30248	-0.475755	-0.38612	-0.09653	-0.02758	0.08274	0.01379	-0.089635	-0.09653	-0.255115	-0.05516	0.062055	-0.075845	0.04137	5.75732	1.49621	-0.710185	-0.572285	-0.337855	-0.199955	-0.09653	-0.02758	0.062055	0.02758	-0.020685	-0.034475	0.02758	-0.02758	-0.006895
16.5	10.7424	-0.02758	-0.12411	-0.158585	3.50955	-0.30338	-0.751555	-0.613655	-0.310275	-0.09653	-0.103425	0.020685	-0.19306	-0.158585	-0.296485	-0.08274	0.06895	-0.01379	-0.062055	10.7424	4.44038	-0.4137	-0.37233	-0.09653	-0.01379	0.034475	0.09653	-0.048265	0.02758	-0.186165	-0.05516	0.089635	-0.01379	0.04137	5.72974	1.46863	-0.737765	-0.48265	-0.24822	-0.2758	-0.089635	-0.062055	0.062055	0.103425	0.048265	0.062055	0	0.01379	-0.006895
16.55	10.9286	0	-0.02758	-0.05516	3.63367	-0.19306	-0.81361	-0.641235	-0.310275	-0.20685	-0.062055	-0.020685	-0.172375	-0.227535	-0.337855	-0.089635	0.089635	0.089635	0.034475	10.9286	4.6886	-0.49644	-0.4137	-0.12411	-0.062055	0.048265	0.08274	-0.01379	-0.1379	-0.26201	-0.020685	-0.048265	-0.117215	-0.020685	5.85385	1.66169	-0.60676	-0.53781	-0.351645	-0.26201	-0.09653	-0.12411	0.103425	-0.01379	0.020685	0.089635	-0.075845	-0.117215	-0.04137
16.6	11.0803	0	-0.048265	-0.02758	3.66125	-0.131005	-0.79982	-0.627445	-0.296485	-0.268905	-0.06895	-0.08274	-0.144795	-0.22064	-0.28959	-0.09653	0.103425	0.05516	0.05516	11.0803	4.88855	-0.461965	-0.42749	-0.1379	-0.09653	0.034475	0.075845	0.01379	-0.062055	-0.158585	-0.04137	-0.103425	-0.089635	-0.01379	5.88833	1.73754	-0.59297	-0.544705	-0.37233	-0.2758	-0.11032	-0.12411	0.048265	0.04137	0.048265	0.04137	-0.075845	-0.103425	-0.062055
16.65	11.0458	0	-0.1379	-0.17927	3.61987	-0.17927	-0.848085	-0.57918	-0.24822	-0.158585	-0.062055	-0.131005	-0.17927	-0.227535	-0.296485	-0.089635	0.144795	0	-0.075845	11.0458	4.95061	-0.49644	-0.4137	-0.075845	-0.034475	0.048265	-0.02758	-0.01379	-0.075845	-0.172375	-0.04137	0.075845	-0.15169	0.034475	5.91591	1.76512	-0.59297	-0.572285	-0.30338	-0.227535	-0.034475	-0.01379	0.04137	0.04137	-0.01379	-0.01379	0.04137	-0.117215	-0.020685
16.7	11.2388	-0.15169	-0.268905	-0.17927	3.74398	0.034475	-0.641235	-0.475755	-0.227535	-0.28959	-0.23443	-0.17927	-0.20685	-0.241325	-0.33096	-0.08274	-0.01379	-0.158585	-0.05516	11.2388	5.28846	-0.324065	-0.24822	-0.075845	-0.15169	-0.1379	-0.062055	-0.075845	-0.09653	-0.227535	-0.04137	0.12411	-0.15169	-0.09653	5.86764	1.72375	-0.60676	-0.393015	-0.37233	-0.365435	-0.12411	-0.08274	0.103425	0.048265	-0.05516	0.04137	0.06895	-0.144795	-0.16548
16.75	11.1285	-0.089635	-0.241325	-0.199955	3.65435	-0.075845	-0.8274	-0.59297	-0.19306	-0.186165	-0.15169	-0.22064	-0.268905	-0.227535	-0.22064	-0.089635	0.103425	-0.131005	-0.075845	11.1285	5.21262	-0.461965	-0.337855	-0.062055	-0.089635	-0.062055	-0.075845	-0.12411	-0.11032	-0.12411	-0.04137	0.02758	-0.1379	-0.075845	5.93659	1.76512	-0.710185	-0.53781	-0.310275	-0.199955	-0.02758	-0.08274	-0.16548	-0.103425	-0.05516	0.05516	-0.01379	-0.117215	-0.158585
16.8	11.3078	-0.16548	-0.20685	-0.075845	3.81293	0.062055	-0.751555	-0.627445	-0.33096	-0.351645	-0.131005	-0.17927	-0.172375	-0.144795	-0.16548	-0.08274	-0.02758	-0.103425	0.01379	11.3078	5.48152	-0.38612	-0.39991	-0.199955	-0.213745	-0.01379	-0.048265	-0.02758	-0.01379	-0.048265	-0.01379	-0.048265	-0.17927	-0.117215	6.01933	2.0616	-0.558495	-0.420595	-0.28959	-0.227535	-0.172375	-0.172375	0	0.01379	0.01379	0.020685	-0.089635	-0.213745	-0.158585
16.85	11.3699	-0.15169	-0.20685	-0.034475	3.80604	0.158585	-0.71708	-0.67571	-0.406805	-0.4137	-0.199955	-0.199955	-0.11032	-0.144795	-0.16548	-0.062055	-0.04137	-0.06895	0.062055	11.3699	5.70216	-0.351645	-0.39991	-0.23443	-0.26201	-0.062055	-0.062055	0.02758	0.02758	-0.08274	-0.04137	-0.12411	-0.255115	-0.062055	6.11586	2.26156	-0.517125	-0.379225	-0.28959	-0.28959	-0.20685	-0.20685	-0.1379	0.048265	0.06895	0.01379	-0.186165	-0.213745	-0.117215
16.9	11.4043	-0.268905	-0.268905	-0.09653	3.84051	0.227535	-0.668815	-0.627445	-0.393015	-0.42749	-0.31717	-0.22064	-0.131005	-0.11032	-0.144795	-0.04137	-0.089635	-0.144795	0	11.4043	5.9297	-0.296485	-0.337855	-0.20685	-0.24822	-0.12411	-0.11032	-0.01379	0.062055	-0.020685	0	-0.048265	-0.227535	-0.16548	6.05381	2.3374	-0.489545	-0.379225	-0.227535	-0.227535	-0.186165	-0.28959	-0.213745	-0.062055	-0.034475	-0.034475	-0.117215	-0.23443	-0.20685
16.95	11.4595	-0.255115	-0.227535	-0.075845	3.88188	0.28959	-0.655025	-0.627445	-0.42749	-0.379225	-0.310275	-0.15169	-0.172375	-0.20685	-0.16548	-0.020685	-0.131005	-0.103425	0.01379	11.4595	6.00554	-0.28959	-0.324065	-0.186165	-0.199955	-0.11032	-0.062055	-0.02758	-0.02758	-0.048265	0.05516	-0.089635	-0.268905	-0.12411	6.11586	2.41325	-0.45507	-0.379225	-0.186165	-0.241325	-0.1379	-0.131005	-0.103425	0	-0.08274	-0.01379	-0.144795	-0.26201	-0.158585
17	11.494	-0.17927	-0.15169	-0.034475	3.90946	0.282695	-0.655025	-0.751555	-0.4137	-0.351645	-0.26201	-0.117215	-0.12411	-0.12411	-0.199955	-0.089635	-0.05516	-0.05516	0.05516	11.494	6.14344	-0.28959	-0.434385	-0.24822	-0.24822	-0.1379	-0.02758	0.034475	0.075845	-0.05516	-0.01379	-0.103425	-0.296485	-0.12411	6.17792	2.59942	-0.45507	-0.448175	-0.24822	-0.351645	-0.23443	-0.172375	-0.117215	0	0.05516	-0.04137	-0.186165	-0.24822	-0.12411
17.05	11.4733	-0.117215	-0.02758	-0.05516	3.88878	0.17927	-0.70329	-0.627445	-0.324065	-0.28959	-0.08274	-0.17927	-0.20685	-0.241325	-0.255115	-0.062055	0.02758	0.08274	0.01379	11.4733	6.16413	-0.28959	-0.38612	-0.144795	-0.09653	0.048265	-0.08274	0.01379	-0.075845	-0.12411	-0.020685	0.04137	-0.062055	-0.04137	6.28824	2.63389	-0.558495	-0.51023	-0.30338	-0.15169	-0.089635	-0.034475	-0.01379	-0.075845	-0.01379	0.01379	0	-0.089635	-0.075845
17.1	11.4112	0.02758	-0.062055	-0.05516	3.84051	0.12411	-0.79982	-0.70329	-0.35854	-0.19306	-0.09653	-0.144795	-0.31717	-0.31717	-0.33096	-0.062055	0.131005	0.06895	0	11.4112	6.22619	-0.448175	-0.461965	-0.158585	-0.048265	0.075845	-0.01379	-0.11032	-0.158585	-0.22064	-0.01379	0.062055	-0.01379	0.062055	6.37787	2.71663	-0.60676	-0.64813	-0.310275	-0.1379	-0.048265	-0.01379	0	-0.048265	-0.089635	-0.062055	0.05516	-0.04137	-0.02758
17.15	11.5215	-0.131005	-0.20685	-0.09653	3.88188	0.31717	-0.668815	-0.613655	-0.33096	-0.351645	-0.144795	-0.17927	-0.337855	-0.28959	-0.296485	-0.117215	0.01379	-0.089635	0	11.5215	6.45372	-0.296485	-0.351645	-0.144795	-0.213745	0.09653	-0.048265	-0.089635	-0.15169	-0.15169	-0.034475	0.04137	-0.117215	-0.075845	6.31582	2.72352	-0.461965	-0.461965	-0.16548	0	-0.15169	-0.062055	0.02758	-0.089635	-0.08274	-0.034475	-0.05516	-0.186165	-0.1379
17.2	11.5698	-0.062055	-0.17927	-0.131005	3.8612	0.268905	-0.70329	-0.517125	-0.227535	-0.28959	-0.186165	-0.31717	-0.365435	-0.268905	-0.16548	-0.09653	0.089635	-0.08274	-0.01379	11.5698	6.42614	-0.324065	-0.2758	-0.075845	-0.1379	0.02758	-0.144795	-0.16548	-0.11032	-0.05516	-0.034475	0.04137	0	0.01379	6.37098	2.82695	-0.62055	-0.572285	-0.186165	-0.062055	-0.02758	-0.09653	-0.089635	-0.12411	-0.22064	-0.020685	0.01379	-0.075845	-0.06895
17.25	11.5767	-0.048265	-0.103425	-0.06895	3.8681	0.241325	-0.861875	-0.723975	-0.296485	-0.22064	-0.16548	-0.268905	-0.365435	-0.365435	-0.37233	-0.20685	0.103425	0	0.034475	11.5767	6.55714	-0.38612	-0.461965	-0.144795	-0.048265	-0.01379	-0.11032	-0.16548	-0.15169	-0.20685	-0.117215	-0.048265	-0.04137	0.020685	6.51577	3.0269	-0.668815	-0.723975	-0.4137	-0.30338	-0.09653	-0.11032	-0.04137	-0.089635	-0.158585	-0.05516	-0.089635	-0.02758	-0.04137
17.3	11.7698	0.01379	-0.02758	-0.020685	3.96462	0.365435	-0.84119	-0.70329	-0.42749	-0.23443	-0.062055	-0.15169	-0.241325	-0.324065	-0.365435	-0.17927	0.131005	0.08274	0.075845	11.7698	6.74331	-0.351645	-0.434385	-0.22064	-0.075845	0.08274	0.01379	-0.034475	-0.158585	-0.227535	-0.08274	0.01379	-0.04137	0.075845	6.55025	3.24754	-0.558495	-0.599865	-0.37233	-0.30338	-0.089635	-0.08274	0.02758	0.089635	-0.048265	-0.01379	-0.05516	-0.05516	0.006895
17.35	11.7904	-0.255115	-0.282695	-0.05516	3.98531	0.434385	-0.848085	-0.751555	-0.51023	-0.30338	-0.186165	-0.17927	-0.22064	-0.255115	-0.310275	-0.158585	-0.117215	-0.144795	0.05516	11.7904	6.86742	-0.310275	-0.489545	-0.33096	-0.16548	-0.02758	0.034475	0.01379	-0.11032	-0.227535	-0.09653	-0.02758	-0.20685	-0.1379	6.57093	3.29581	-0.475755	-0.67571	-0.365435	-0.16548	-0.186165	-0.048265	0.048265	0.089635	0.034475	-0.034475	-0.103425	-0.22064	-0.186165
17.4	11.7008	-0.23443	-0.241325	-0.158585	3.94394	0.461965	-0.723975	-0.66192	-0.44128	-0.33096	-0.26201	-0.296485	-0.31717	-0.227535	-0.31717	0.062055	-0.117215	-0.089635	-0.034475	11.7008	6.95705	-0.199955	-0.37233	-0.22064	-0.1379	-0.09653	-0.131005	-0.11032	-0.09653	-0.158585	0.09653	0.01379	-0.075845	-0.1379	6.4744	3.20617	-0.530915	-0.558495	-0.24822	-0.12411	-0.09653	-0.131005	-0.16548	0.01379	0.01379	-0.020685	-0.04137	-0.075845	-0.20685
17.45	11.7836	-0.131005	-0.19306	-0.05516	4.00599	0.60676	-0.765345	-0.77224	-0.461965	-0.393015	-0.268905	-0.23443	-0.20685	-0.268905	-0.33096	-0.1379	0	-0.089635	0.034475	11.7836	7.11564	-0.186165	-0.461965	-0.282695	-0.199955	-0.09653	-0.11032	-0.034475	-0.09653	-0.172375	-0.117215	-0.04137	-0.20685	-0.08274	6.63299	3.38544	-0.37233	-0.627445	-0.30338	-0.30338	-0.268905	-0.19306	-0.117215	-0.075845	0.01379	-0.05516	-0.117215	-0.24822	-0.144795
17.5	11.6732	-0.22064	-0.31717	-0.158585	3.91636	0.586075	-0.668815	-0.641235	-0.4137	-0.365435	-0.31717	-0.33096	-0.31717	-0.227535	-0.144795	0.020685	-0.08274	-0.227535	-0.034475	11.6732	7.19148	-0.075845	-0.37233	-0.24822	-0.213745	-0.1379	-0.17927	-0.062055	-0.075845	-0.034475	0.05516	0.01379	-0.1379	-0.08274	6.50888	3.37855	-0.489545	-0.627445	-0.24822	-0.12411	-0.15169	-0.23443	-0.19306	-0.089635	-0.048265	-0.01379	-0.05516	-0.172375	-0.1379
17.55	11.887	-0.337855	-0.241325	-0.05516	4.10942	0.70329	-0.751555	-0.751555	-0.461965	-0.39991	-0.26201	-0.213745	-0.365435	-0.268905	-0.22064	0	-0.158585	-0.131005	0.05516	11.887	7.34317	-0.048265	-0.461965	-0.255115	-0.213745	-0.11032	-0.11032	-0.16548	-0.09653	-0.089635	0.062055	-0.075845	-0.241325	-0.144795	6.63299	3.66125	-0.324065	-0.461965	-0.26201	-0.227535	-0.24822	-0.22064	-0.12411	-0.117215	-0.172375	-0.062055	-0.158585	-0.28959	-0.19306
17.6	11.887	-0.19306	-0.15169	-0.08274	4.06115	0.59297	-0.93772	-0.834295	-0.45507	-0.34475	-0.15169	-0.131005	-0.31717	-0.17927	-0.22064	-0.08274	-0.04137	-0.06895	0.04137	11.887	7.22596	-0.172375	-0.52402	-0.255115	-0.186165	-0.034475	-0.034475	-0.12411	0.02758	-0.12411	-0.04137	-0.117215	-0.255115	-0.17927	6.70883	3.70951	-0.35854	-0.558495	-0.39991	-0.33096	-0.172375	-0.20685	-0.04137	-0.12411	-0.12411	-0.172375	-0.227535	-0.26201	-0.20685
17.65	11.8525	-0.103425	-0.241325	-0.172375	3.98531	0.71708	-0.81361	-0.737765	-0.44128	-0.393015	-0.213745	-0.199955	-0.255115	-0.20685	-0.255115	-0.006895	0.02758	-0.103425	-0.034475	11.8525	7.39144	-0.034475	-0.42749	-0.24822	-0.227535	-0.048265	-0.048265	-0.075845	-0.034475	-0.12411	-0.01379	0	-0.075845	-0.103425	6.68125	3.67503	-0.37233	-0.627445	-0.365435	-0.186165	-0.09653	-0.172375	-0.103425	-0.1379	-0.117215	-0.05516	-0.089635	-0.117215	-0.186165
17.7	11.8387	0.075845	-0.01379	-0.075845	3.98531	0.71708	-0.81361	-0.70329	-0.324065	-0.282695	-0.16548	-0.199955	-0.28959	-0.30338	-0.23443	-0.020685	0.213745	0.144795	0.01379	11.8387	7.39144	0.075845	-0.38612	-0.158585	-0.15169	0.01379	-0.034475	-0.11032	-0.15169	-0.089635	0.01379	0.117215	0	0.05516	6.85363	3.68883	-0.489545	-0.737765	-0.337855	-0.213745	-0.034475	-0.048265	0.04137	-0.062055	-0.08274	-0.034475	0.06895	-0.05516	0
17.75	11.9697	-0.20685	-0.16548	-0.048265	4.15768	0.92393	-0.6895	-0.81361	-0.461965	-0.39991	-0.23443	-0.15169	-0.227535	-0.227535	-0.26201	-0.089635	-0.05516	-0.05516	0.034475	11.9697	7.55692	0.337855	-0.503335	-0.296485	-0.24822	-0.034475	-0.02758	-0.089635	-0.089635	-0.117215	-0.04137	-0.117215	-0.22064	-0.1379	6.77778	3.82673	-0.282695	-0.586075	-0.351645	-0.241325	-0.199955	-0.268905	-0.089635	-0.103425	0	0	-0.213745	-0.28959	-0.186165
17.8	11.9215	-0.17927	-0.241325	-0.15169	4.08873	0.972195	-0.67571	-0.64813	-0.393015	-0.393015	-0.199955	-0.144795	-0.255115	-0.324065	-0.33096	-0.08274	0.01379	-0.131005	-0.062055	11.9215	7.61897	0.448175	-0.365435	-0.23443	-0.172375	-0.02758	0.01379	-0.075845	-0.186165	-0.1379	-0.020685	0.04137	-0.131005	-0.04137	6.79847	3.80604	-0.24822	-0.63434	-0.28959	-0.15169	-0.172375	-0.02758	0	0.04137	-0.01379	-0.034475	-0.05516	-0.144795	-0.12411
17.85	11.7353	-0.04137	-0.16548	-0.17927	3.98531	0.92393	-0.78603	-0.641235	-0.33096	-0.30338	-0.23443	-0.268905	-0.379225	-0.38612	-0.31717	-0.08274	0.103425	-0.02758	-0.062055	11.7353	7.5776	0.461965	-0.365435	-0.172375	-0.075845	-0.048265	-0.09653	-0.199955	-0.186165	-0.172375	0.01379	0.062055	-0.01379	0.01379	6.85363	3.80604	-0.324065	-0.779135	-0.365435	-0.16548	-0.075845	-0.034475	-0.089635	-0.103425	-0.12411	-0.05516	0.04137	-0.05516	-0.11032
17.9	11.6525	-0.103425	-0.213745	-0.11032	3.97152	0.985985	-0.71708	-0.6895	-0.324065	-0.23443	-0.17927	-0.268905	-0.38612	-0.351645	-0.351645	-0.048265	0.089635	-0.158585	-0.034475	11.6525	7.63966	0.710185	-0.38612	-0.199955	-0.048265	0.02758	-0.11032	-0.227535	-0.199955	-0.20685	0.020685	0.075845	0.02758	0.04137	6.95705	3.9991	-0.22064	-0.765345	-0.4137	-0.17927	-0.048265	-0.062055	-0.062055	-0.15169	-0.158585	-0.034475	0.05516	-0.02758	-0.062055
17.95	11.625	-0.062055	-0.02758	-0.048265	4.01289	1.11699	-0.79982	-0.79982	-0.4137	-0.268905	-0.103425	-0.199955	-0.351645	-0.37233	-0.37233	-0.117215	0.08274	0.04137	0.062055	11.625	7.72929	0.737765	-0.51023	-0.296485	-0.12411	0.048265	-0.048265	-0.1379	-0.15169	-0.2758	-0.04137	0.048265	0	-0.01379	7.0329	4.26111	-0.062055	-0.765345	-0.503335	-0.227535	-0.01379	-0.048265	0.02758	-0.048265	-0.089635	-0.04137	-0.01379	-0.089635	-0.09653
18	11.7422	-0.19306	-0.15169	-0.12411	4.10942	1.22731	-0.627445	-0.6895	-0.34475	-0.33096	-0.16548	-0.144795	-0.282695	-0.17927	-0.296485	-0.117215	-0.05516	-0.06895	-0.01379	11.7422	7.86719	0.95151	-0.434385	-0.158585	-0.15169	0	0.02758	-0.062055	0.02758	-0.19306	-0.05516	0.089635	-0.089635	-0.103425	6.99842	4.23353	0.062055	-0.67571	-0.324065	-0.1379	-0.12411	-0.09653	-0.075845	0.089635	0.034475	0.020685	0.01379	-0.172375	-0.19306
18.05	11.6732	-0.34475	-0.20685	-0.09653	4.11631	1.27557	-0.613655	-0.75845	-0.461965	-0.44128	-0.282695	-0.268905	-0.19306	-0.11032	-0.351645	-0.02758	-0.158585	-0.117215	0.020685	11.6732	7.97062	1.0963	-0.434385	-0.296485	-0.24822	-0.11032	-0.131005	-0.02758	0.034475	-0.241325	0.05516	-0.048265	-0.255115	-0.17927	7.01221	4.35074	0.20685	-0.613655	-0.26201	-0.255115	-0.20685	-0.255115	-0.16548	-0.089635	0.01379	-0.01379	-0.172375	-0.28959	-0.26201
18.1	11.7215	-0.16548	-0.16548	-0.06895	4.12321	1.27557	-0.655025	-0.79982	-0.53781	-0.393015	-0.24822	-0.15169	-0.19306	-0.241325	-0.26201	-0.11032	0	-0.08274	0.04137	11.7215	7.9913	1.15146	-0.489545	-0.35854	-0.227535	-0.034475	-0.01379	0.034475	-0.034475	-0.15169	-0.062055	-0.048265	-0.227535	-0.09653	7.12943	4.51622	0.39991	-0.63434	-0.37233	-0.2758	-0.186165	-0.19306	-0.103425	-0.01379	0.048265	0.020685	-0.117215	-0.24822	-0.213745
18.15	11.5215	-0.062055	-0.15169	-0.06895	4.04047	1.13078	-0.765345	-0.834295	-0.489545	-0.351645	-0.117215	-0.199955	-0.282695	-0.31717	-0.2758	-0.117215	0.103425	-0.01379	0.020685	11.5215	7.90167	1.18594	-0.51023	-0.296485	-0.15169	0.075845	-0.034475	-0.062055	-0.09653	-0.1379	-0.05516	0.01379	-0.048265	0.034475	7.15701	4.4128	0.296485	-0.792925	-0.42749	-0.33096	-0.11032	-0.12411	-0.048265	0.04137	-0.020685	-0.01379	-0.05516	-0.04137	-0.04137
18.2	11.4871	0.01379	0	-0.034475	4.06805	1.13078	-0.751555	-0.820505	-0.52402	-0.28959	-0.213745	-0.186165	-0.31717	-0.351645	-0.337855	-0.186165	0.131005	0.117215	0.09653	11.4871	7.92925	1.27557	-0.51023	-0.296485	-0.12411	-0.01379	0.02758	-0.11032	-0.1379	-0.19306	-0.1379	-0.01379	0.01379	0.020685	7.19838	4.63344	0.35854	-0.67571	-0.227535	-0.28959	-0.11032	-0.144795	-0.048265	0.01379	-0.020685	-0.04137	-0.05516	0.01379	-0.048265
18.25	11.5353	-0.144795	-0.103425	-0.020685	4.11631	1.25489	-0.723975	-0.88256	-0.572285	-0.393015	-0.186165	-0.103425	-0.28959	-0.31717	-0.337855	-0.158585	-0.01379	0.04137	0.08274	11.5353	8.00509	1.35831	-0.51023	-0.365435	-0.213745	-0.02758	0.08274	-0.089635	-0.1379	-0.15169	-0.117215	0	-0.103425	-0.05516	7.15701	4.6886	0.517125	-0.66192	-0.310275	-0.31717	-0.22064	-0.19306	-0.04137	0.1379	-0.089635	-0.075845	-0.117215	-0.144795	-0.1379
18.3	11.4526	-0.048265	-0.15169	-0.11032	4.09563	1.21352	-0.668815	-0.79982	-0.544705	-0.28959	-0.17927	-0.17927	-0.20685	-0.351645	-0.31717	-0.117215	0.08274	-0.01379	-0.01379	11.4526	7.97751	1.55137	-0.475755	-0.34475	-0.12411	0	-0.01379	-0.089635	-0.172375	-0.186165	-0.034475	0.075845	-0.089635	-0.034475	7.21217	4.6886	0.56539	-0.779135	-0.337855	-0.241325	-0.11032	-0.048265	-0.062055	0.02758	-0.12411	0.01379	-0.04137	-0.131005	-0.11032
18.35	11.3905	-0.17927	-0.268905	-0.172375	4.00599	1.26178	-0.655025	-0.77224	-0.49644	-0.33096	-0.23443	-0.31717	-0.33096	-0.365435	-0.23443	-0.006895	-0.02758	-0.131005	-0.075845	11.3905	8.08094	1.69617	-0.42749	-0.31717	-0.15169	-0.062055	-0.144795	-0.12411	-0.172375	-0.103425	0.034475	0.02758	0.02758	-0.075845	7.15701	4.61965	0.60676	-0.792925	-0.324065	-0.213745	-0.01379	-0.062055	-0.062055	-0.075845	-0.089635	0.04137	0	-0.02758	-0.158585
18.4	11.5767	-0.16548	-0.15169	-0.034475	4.15768	1.40658	-0.6895	-0.86877	-0.641235	-0.51023	-0.393015	-0.268905	-0.28959	-0.324065	-0.2758	-0.117215	-0.01379	-0.08274	0.11032	11.5767	8.21884	1.89613	-0.5516	-0.489545	-0.2758	-0.172375	-0.12411	-0.103425	-0.11032	-0.103425	-0.08274	-0.12411	-0.20685	-0.04137	7.27422	4.8265	0.99288	-0.66192	-0.503335	-0.44128	-0.296485	-0.255115	-0.20685	-0.048265	-0.05516	-0.01379	-0.213745	-0.2758	-0.144795
18.45	11.4388	-0.23443	-0.268905	-0.158585	4.03357	1.32384	-0.627445	-0.77224	-0.49644	-0.379225	-0.351645	-0.296485	-0.365435	-0.337855	-0.241325	-0.17927	-0.08274	-0.158585	-0.020685	11.4388	8.17057	2.01334	-0.434385	-0.379225	-0.16548	-0.1379	-0.12411	-0.089635	-0.1379	-0.12411	-0.12411	-0.01379	-0.19306	-0.04137	7.15701	4.72307	0.903245	-0.70329	-0.37233	-0.2758	-0.26201	-0.19306	-0.241325	-0.075845	-0.08274	-0.089635	-0.089635	-0.199955	-0.16548
18.5	11.5078	-0.117215	-0.15169	-0.06895	4.137	1.35142	-0.723975	-0.848085	-0.59297	-0.39991	-0.213745	-0.15169	-0.268905	-0.255115	-0.310275	-0.15169	0.01379	-0.06895	0.04137	11.5078	8.17057	2.07539	-0.5516	-0.44128	-0.227535	-0.01379	0	-0.034475	-0.02758	-0.158585	-0.103425	-0.02758	-0.15169	0.01379	7.33628	4.97129	1.03425	-0.765345	-0.461965	-0.28959	-0.20685	-0.131005	-0.01379	0.04137	0.05516	-0.01379	-0.158585	-0.213745	-0.11032
18.55	11.3699	-0.131005	-0.255115	-0.158585	4.00599	1.30315	-0.765345	-0.89635	-0.60676	-0.365435	-0.16548	-0.23443	-0.31717	-0.31717	-0.33096	-0.158585	0.01379	-0.089635	-0.034475	11.3699	8.10163	2.2133	-0.572285	-0.44128	-0.172375	0	-0.034475	-0.089635	-0.09653	-0.158585	-0.075845	-0.04137	-0.103425	0.01379	7.31559	4.94371	1.08251	-0.84119	-0.52402	-0.30338	-0.186165	-0.131005	-0.02758	-0.02758	-0.034475	-0.062055	-0.158585	-0.131005	-0.089635
18.6	11.4112	-0.089635	-0.075845	-0.06895	4.08873	1.3721	-0.70329	-0.985985	-0.572285	-0.351645	-0.17927	-0.16548	-0.255115	-0.31717	-0.37233	-0.186165	0.06895	0.04137	0.062055	11.4112	8.19126	2.44772	-0.572285	-0.379225	-0.186165	0.048265	0	-0.01379	-0.12411	-0.19306	-0.12411	-0.048265	-0.103425	0.020685	7.39144	5.1023	1.22731	-0.79982	-0.503335	-0.30338	-0.15169	-0.08274	0.062055	0.117215	0.01379	-0.034475	-0.131005	-0.144795	-0.06895
18.65	11.5422	-0.17927	-0.15169	-0.034475	4.15768	1.56516	-0.5516	-0.91014	-0.59297	-0.28959	-0.144795	-0.186165	-0.30338	-0.22064	-0.296485	-0.17927	-0.01379	-0.01379	0.075845	11.5422	8.39122	2.68905	-0.52402	-0.406805	-0.09653	0.02758	-0.02758	-0.089635	-0.034475	-0.12411	-0.09653	-0.103425	-0.17927	-0.075845	7.41212	5.20572	1.47553	-0.599865	-0.324065	-0.213745	-0.172375	-0.01379	-0.062055	0.117215	0.06895	0	-0.213745	-0.22064	-0.144795
18.7	11.425	-0.268905	-0.34475	-0.144795	4.04047	1.51	-0.434385	-0.77224	-0.641235	-0.393015	-0.365435	-0.31717	-0.30338	-0.17927	-0.241325	-0.06895	-0.131005	-0.213745	-0.01379	11.425	8.46706	2.95106	-0.4137	-0.42749	-0.213745	-0.144795	-0.09653	-0.062055	0.02758	-0.089635	0.01379	-0.02758	-0.17927	-0.17927	7.35007	5.12988	1.53758	-0.627445	-0.241325	-0.1379	-0.09653	-0.19306	-0.1379	-0.075845	-0.05516	0.04137	-0.144795	-0.23443	-0.282695
18.75	11.5698	-0.22064	-0.268905	-0.08274	4.09563	1.54448	-0.530915	-0.834295	-0.67571	-0.4137	-0.227535	-0.24822	-0.17927	-0.11032	-0.186165	-0.006895	-0.04137	-0.103425	0.020685	11.5698	8.45327	3.12343	-0.448175	-0.475755	-0.24822	-0.034475	-0.034475	0.01379	0.075845	-0.048265	0.062055	-0.048265	-0.22064	-0.144795	7.37075	5.26089	1.7927	-0.66192	-0.37233	-0.2758	-0.199955	-0.144795	-0.048265	0.02758	0.048265	0.020685	-0.186165	-0.26201	-0.24822
18.8	11.5767	-0.296485	-0.30338	-0.05516	4.11631	1.59275	-0.434385	-0.834295	-0.6895	-0.52402	-0.351645	-0.30338	-0.20685	-0.08274	-0.17927	-0.048265	-0.117215	-0.144795	0.075845	11.5767	8.57738	3.47508	-0.434385	-0.45507	-0.324065	-0.172375	-0.09653	0.034475	0.11032	-0.034475	0.05516	-0.01379	-0.17927	-0.1379	7.37765	5.32294	1.93749	-0.586075	-0.28959	-0.186165	-0.24822	-0.23443	-0.17927	-0.01379	0.020685	0.05516	-0.172375	-0.23443	-0.255115
18.85	11.5353	-0.17927	-0.268905	-0.20685	4.08184	1.5169	-0.503335	-0.834295	-0.59297	-0.39991	-0.17927	-0.186165	-0.19306	-0.02758	-0.12411	0.04137	0	-0.103425	-0.034475	11.5353	8.5429	3.47508	-0.461965	-0.34475	-0.172375	0.02758	0.01379	0.048265	0.15169	0.020685	0.12411	-0.048265	-0.089635	-0.04137	7.48107	5.28157	1.89613	-0.63434	-0.24822	-0.075845	-0.089635	-0.11032	0.01379	-0.02758	0.034475	0.15169	-0.131005	-0.158585	-0.144795
18.9	11.4526	-0.103425	-0.15169	-0.144795	3.97152	1.46863	-0.613655	-0.92393	-0.53781	-0.282695	-0.103425	-0.268905	-0.337855	-0.19306	-0.28959	-0.08274	0.05516	0.01379	0.01379	11.4526	8.49464	3.52334	-0.51023	-0.310275	-0.09653	0.08274	-0.048265	-0.11032	-0.034475	-0.103425	-0.01379	0.01379	-0.048265	0.05516	7.51555	5.30915	1.89613	-0.79982	-0.475755	-0.213745	-0.02758	0.02758	0.075845	-0.01379	-0.08274	-0.01379	-0.05516	-0.117215	-0.075845
18.95	11.687	-0.23443	-0.12411	-0.06895	4.15768	1.60654	-0.44128	-0.861875	-0.62055	-0.379225	-0.213745	-0.199955	-0.172375	-0.11032	-0.144795	-0.048265	-0.05516	0.01379	0.075845	11.687	8.69459	3.83362	-0.448175	-0.420595	-0.15169	-0.048265	0.01379	0.062055	0.11032	0.020685	0	-0.048265	-0.103425	-0.04137	7.53623	5.54358	2.27535	-0.66192	-0.38612	-0.199955	-0.089635	-0.144795	0	0.04137	0.06895	0.062055	-0.213745	-0.199955	-0.17927
19	11.6594	-0.282695	-0.213745	-0.15169	4.03357	1.64101	-0.31717	-0.81361	-0.6895	-0.475755	-0.393015	-0.34475	-0.28959	-0.172375	-0.131005	0.04137	-0.131005	-0.06895	-0.05516	11.6594	8.75665	4.08184	-0.38612	-0.44128	-0.24822	-0.19306	-0.158585	-0.062055	0.01379	0	0.117215	0.048265	-0.103425	-0.1379	7.51555	5.52979	2.36498	-0.613655	-0.365435	-0.1379	-0.12411	-0.23443	-0.15169	-0.089635	-0.034475	0.062055	-0.103425	-0.199955	-0.227535
19.05	11.7077	-0.24822	-0.268905	-0.199955	4.08873	1.76512	-0.199955	-0.641235	-0.461965	-0.33096	-0.310275	-0.351645	-0.365435	-0.268905	-0.17927	0.04137	-0.02758	-0.144795	-0.08274	11.7077	8.80491	4.35074	-0.227535	-0.186165	-0.11032	-0.144795	-0.158585	-0.12411	-0.089635	-0.06895	0.117215	0.15169	0.048265	-0.034475	7.55692	5.647	2.49599	-0.627445	-0.26201	-0.034475	0.034475	-0.09653	-0.16548	-0.1379	-0.089635	0.020685	0.01379	-0.117215	-0.17927
19.1	11.7077	-0.103425	-0.075845	-0.09653	4.09563	1.6548	-0.35854	-0.834295	-0.60676	-0.351645	-0.186165	-0.22064	-0.33096	-0.420595	-0.15169	-0.006895	0.05516	0.02758	0.034475	11.7077	8.66701	4.26111	-0.448175	-0.34475	-0.15169	-0.01379	-0.048265	-0.103425	-0.158585	-0.034475	0.05516	0.075845	0.02758	0.034475	7.67413	5.77801	2.55804	-0.751555	-0.448175	-0.16548	0	-0.075845	-0.048265	0.062055	0.08274	0.04137	-0.05516	-0.06895	-0.06895
19.15	11.625	0.048265	-0.089635	-0.103425	4.01289	1.60654	-0.31717	-0.88256	-0.544705	-0.23443	-0.131005	-0.15169	-0.241325	-0.2758	-0.2758	-0.006895	0.186165	0.06895	0.01379	11.625	8.60496	4.38522	-0.475755	-0.34475	-0.048265	0.075845	0.048265	0.02758	-0.034475	-0.089635	0.062055	0.075845	-0.04137	0.075845	7.65345	5.84006	2.64768	-0.85498	-0.461965	-0.227535	0.062055	-0.02758	0.062055	0.048265	0.01379	0.075845	-0.06895	-0.089635	-0.04137
19.2	11.7698	-0.117215	-0.103425	-0.020685	4.14389	1.62722	-0.393015	-0.944615	-0.6895	-0.44128	-0.199955	-0.144795	-0.22064	-0.255115	-0.26201	-0.1379	0.05516	0.05516	0.117215	11.7698	8.63943	4.46106	-0.56539	-0.420595	-0.186165	-0.01379	0.048265	0.048265	-0.01379	-0.103425	-0.04137	-0.04137	-0.103425	0.04137	7.63276	6.01244	2.88211	-0.723975	-0.51023	-0.365435	-0.09653	-0.131005	0.103425	0.117215	0.06895	0.020685	-0.172375	-0.144795	-0.11032
19.25	11.6388	-0.22064	-0.28959	-0.15169	3.97152	1.68927	-0.35854	-0.834295	-0.59297	-0.393015	-0.379225	-0.31717	-0.365435	-0.28959	-0.20685	-0.062055	0	-0.08274	-0.01379	11.6388	8.77733	4.67481	-0.39991	-0.296485	-0.186165	-0.144795	-0.131005	-0.103425	-0.075845	-0.117215	0.020685	0.075845	-0.062055	-0.12411	7.55692	5.86764	3.00622	-0.723975	-0.37233	-0.17927	-0.089635	-0.20685	-0.1379	-0.117215	-0.048265	-0.034475	-0.06895	-0.22064	-0.26201
19.3	11.6525	-0.062055	-0.089635	-0.06895	4.01978	1.60654	-0.406805	-0.92393	-0.71708	-0.379225	-0.268905	-0.296485	-0.22064	-0.2758	-0.20685	-0.06895	0.089635	0.06895	0.08274	11.6525	8.63943	4.70929	-0.53781	-0.44128	-0.1379	0	-0.01379	0.02758	-0.01379	-0.08274	0.034475	0.04137	-0.01379	-0.01379	7.7224	6.01244	3.10275	-0.84119	-0.53781	-0.28959	0.048265	-0.255115	-0.062055	-0.062055	0.01379	0.034475	-0.117215	-0.131005	-0.16548
19.35	11.7353	-0.02758	0.01379	0.020685	4.11631	1.59275	-0.434385	-0.972195	-0.751555	-0.39991	-0.16548	-0.131005	-0.20685	-0.2758	-0.310275	-0.09653	0.131005	0.117215	0.1379	11.7353	8.63254	4.79892	-0.53781	-0.489545	-0.213745	0.034475	0.075845	0.02758	-0.01379	-0.186165	0	-0.048265	-0.048265	0.034475	7.79824	6.0607	3.25444	-0.779135	-0.57918	-0.30338	-0.089635	-0.08274	0.04137	0.15169	0.020685	-0.04137	-0.213745	-0.117215	-0.075845
19.4	11.8249	-0.20685	-0.12411	-0.020685	4.15768	1.7858	-0.20685	-0.89635	-0.806715	-0.489545	-0.296485	-0.103425	-0.131005	-0.131005	-0.22064	-0.08274	0	0.01379	0.131005	11.8249	8.83249	5.17125	-0.434385	-0.517125	-0.28959	-0.034475	0.048265	0.12411	0.11032	-0.034475	0.05516	0.04137	-0.075845	-0.034475	7.73619	6.12965	3.43371	-0.64813	-0.448175	-0.30338	-0.172375	-0.186165	-0.02758	0.103425	0.05516	0.04137	-0.075845	-0.186165	-0.158585
19.45	11.8249	-0.255115	-0.16548	-0.06895	4.14389	1.7858	-0.22064	-0.820505	-0.88256	-0.53781	-0.34475	-0.24822	-0.19306	-0.11032	-0.131005	0.048265	-0.05516	-0.02758	0.05516	11.8249	8.86697	5.24709	-0.365435	-0.56539	-0.28959	-0.11032	-0.075845	0.089635	0.09653	0.034475	0.1379	-0.048265	-0.15169	-0.075845	7.7155	6.16413	3.51645	-0.572285	-0.365435	-0.199955	-0.186165	-0.20685	-0.19306	-0.01379	0.06895	0.062055	-0.213745	-0.2758	-0.19306
19.5	11.818	-0.19306	-0.089635	-0.020685	4.12321	1.67548	-0.37233	-0.930825	-0.88256	-0.42749	-0.393015	-0.34475	-0.31717	-0.172375	-0.09653	0.04137	0.01379	0.05516	0.131005	11.818	8.75665	5.13678	-0.51023	-0.56539	-0.213745	-0.11032	-0.172375	-0.034475	0.062055	0.06895	0.144795	-0.04137	-0.19306	0	7.81203	6.17792	3.52334	-0.710185	-0.4137	-0.17927	-0.075845	-0.09653	-0.048265	-0.117215	0.034475	0.01379	-0.213745	-0.2758	-0.117215
19.55	11.7422	-0.17927	-0.241325	-0.15169	4.06115	1.68927	-0.23443	-0.834295	-0.737765	-0.42749	-0.310275	-0.31717	-0.28959	-0.11032	-0.199955	-0.11032	0.05516	-0.05516	-0.020685	11.7422	8.77733	5.33673	-0.448175	-0.406805	-0.213745	-0.034475	-0.158585	-0.048265	0.1379	0.05516	0.01379	0.103425	0	-0.01379	7.70171	6.08828	3.56472	-0.64813	-0.37233	-0.241325	-0.075845	-0.158585	-0.1379	0	-0.01379	-0.01379	-0.05516	-0.117215	-0.158585
19.6	11.7215	-0.075845	-0.075845	-0.144795	4.00599	1.55827	-0.31717	-0.91014	-0.75845	-0.39991	-0.186165	-0.186165	-0.31717	-0.31717	-0.31717	-0.117215	0.103425	0.06895	0.020685	11.7215	8.69459	5.32294	-0.503335	-0.517125	-0.15169	0.034475	0	-0.103425	-0.062055	-0.15169	-0.020685	-0.04137	-0.04137	0.020685	7.79135	6.16413	3.5785	-0.81361	-0.57918	-0.28959	-0.12411	-0.09653	-0.01379	0.04137	-0.034475	0.034475	-0.089635	-0.172375	-0.089635
19.65	11.7698	-0.15169	-0.19306	-0.158585	4.04047	1.66169	-0.1379	-0.834295	-0.6895	-0.42749	-0.296485	-0.268905	-0.282695	-0.241325	-0.241325	0	0.08274	-0.06895	0	11.7698	8.79112	5.55737	-0.37233	-0.393015	-0.15169	-0.09653	-0.08274	-0.075845	-0.02758	-0.089635	0.04137	0.103425	0.131005	-0.04137	7.76377	6.10207	3.69572	-0.751555	-0.42749	-0.199955	-0.034475	-0.12411	-0.062055	-0.048265	-0.05516	0.089635	-0.01379	0.01379	-0.144795
19.7	11.7215	-0.04137	-0.227535	-0.158585	3.97152	1.73754	-0.062055	-0.70329	-0.79982	-0.475755	-0.34475	-0.33096	-0.33096	-0.227535	-0.199955	0.04137	0.131005	-0.08274	-0.01379	11.7215	8.86697	5.70906	-0.2758	-0.53781	-0.186165	-0.09653	-0.12411	-0.048265	0.01379	-0.05516	0.12411	0.199955	0.062055	-0.020685	7.76377	6.12965	3.90257	-0.751555	-0.51023	-0.089635	-0.01379	-0.048265	-0.103425	-0.075845	-0.06895	0.131005	0.02758	-0.05516	-0.12411
19.75	11.7836	-0.19306	-0.268905	-0.15169	4.03357	1.77201	-0.075845	-0.751555	-0.75845	-0.489545	-0.351645	-0.34475	-0.351645	-0.337855	-0.2758	-0.020685	-0.01379	-0.117215	0.01379	11.7836	8.90834	5.73664	-0.310275	-0.503335	-0.227535	-0.144795	-0.144795	-0.062055	-0.09653	-0.158585	0.08274	0.17927	-0.048265	-0.09653	7.73619	6.16413	4.01978	-0.710185	-0.365435	-0.12411	-0.09653	-0.186165	-0.089635	-0.04137	-0.048265	0.11032	0.01379	-0.213745	-0.19306
19.8	11.7353	-0.075845	-0.1379	-0.075845	4.04736	1.66169	-0.310275	-0.972195	-0.737765	-0.351645	-0.23443	-0.17927	-0.227535	-0.268905	-0.255115	-0.06895	0.06895	0.04137	0.075845	11.7353	8.77044	5.60563	-0.53781	-0.46886	-0.172375	-0.01379	0.062055	0.034475	0	-0.08274	0	0.048265	-0.04137	0.034475	7.89477	6.23308	3.93704	-0.792925	-0.42749	-0.227535	-0.048265	-0.048265	0.075845	0.075845	0.048265	0.05516	-0.075845	-0.144795	-0.117215
19.85	11.818	-0.22064	-0.268905	-0.17927	4.06115	1.72375	-0.199955	-0.930825	-0.723975	-0.379225	-0.24822	-0.23443	-0.241325	-0.22064	-0.16548	0.006895	-0.02758	-0.06895	0	11.818	8.83939	5.75732	-0.448175	-0.406805	-0.15169	-0.02758	-0.034475	-0.02758	0.02758	-0.034475	0.075845	0.02758	-0.062055	-0.103425	7.83961	6.28134	4.09563	-0.66192	-0.37233	-0.17927	-0.075845	-0.144795	-0.062055	0.02758	0.020685	0.062055	-0.117215	-0.213745	-0.227535
19.9	11.7698	0	-0.103425	-0.034475	4.06115	1.67548	-0.282695	-0.972195	-0.77224	-0.44128	-0.117215	-0.103425	-0.19306	-0.17927	-0.26201	-0.117215	0.131005	0.02758	0.15169	11.7698	8.77733	5.69527	-0.5516	-0.46886	-0.213745	0.11032	0.12411	0.048265	0.089635	-0.08274	-0.01379	-0.04137	-0.103425	0.034475	7.94304	6.36409	4.18526	-0.792925	-0.448175	-0.26201	-0.02758	-0.034475	0.04137	0.089635	0.05516	0.05516	-0.186165	-0.158585	-0.075845
19.95	11.687	0	-0.1379	-0.11032	3.95773	1.64101	-0.26201	-0.861875	-0.668815	-0.393015	-0.144795	-0.17927	-0.268905	-0.227535	-0.20685	-0.09653	0.172375	0.02758	0.034475	11.687	8.74286	5.72285	-0.42749	-0.393015	-0.15169	0.075845	0.048265	-0.034475	0.01379	0	0	0.075845	-0.01379	0	7.8603	6.28134	4.14389	-0.84119	-0.38612	-0.17927	-0.01379	-0.12411	0.062055	0.04137	0	0.062055	-0.04137	-0.06895	-0.117215
20	11.8387	-0.01379	-0.15169	-0.06895	4.01978	1.62722	-0.26201	-0.985985	-0.75845	-0.44128	-0.16548	-0.15169	-0.31717	-0.2758	-0.296485	-0.20685	0.144795	0.04137	0.05516	11.8387	8.77044	5.7849	-0.586075	-0.45507	-0.186165	0.034475	0.034475	-0.02758	-0.02758	-0.12411	-0.09653	0.01379	-0.075845	-0.01379	7.96372	6.43993	4.2749	-0.779135	-0.448175	-0.26201	-0.11032	-0.144795	-0.02758	0.048265	-0.020685	-0.020685	-0.117215	-0.172375	-0.09653
20.05	11.9215	-0.103425	-0.075845	-0.020685	4.11631	1.70306	-0.23443	-0.99288	-0.78603	-0.42749	-0.186165	-0.16548	-0.227535	-0.255115	-0.296485	-0.15169	0.05516	0.08274	0.131005	11.9215	8.83939	5.88143	-0.5516	-0.489545	-0.24822	0.048265	0.048265	0.048265	0	-0.117215	-0.075845	-0.04137	-0.089635	0.05516	7.9982	6.43993	4.36454	-0.792925	-0.51023	-0.30338	-0.158585	-0.09653	0.048265	0.12411	0.048265	0.04137	-0.199955	-0.144795	-0.04137
20.1	11.8042	-0.04137	-0.103425	-0.09653	4.01978	1.6548	-0.282695	-0.930825	-0.6895	-0.379225	-0.144795	-0.199955	-0.158585	-0.241325	-0.296485	-0.1379	0.158585	0.05516	0.05516	11.8042	8.83249	5.93659	-0.448175	-0.393015	-0.15169	0.09653	0.08274	0.15169	0.02758	-0.089635	-0.062055	0.12411	0.04137	0.075845	8.01199	6.42614	4.39211	-0.751555	-0.51023	-0.26201	-0.02758	0.01379	0.17927	0.103425	0.01379	0.05516	-0.01379	-0.02758	-0.04137
20.15	11.9077	-0.089635	-0.17927	-0.09653	4.08184	1.82028	-0.11032	-0.861875	-0.668815	-0.42749	-0.268905	-0.23443	-0.268905	-0.241325	-0.337855	-0.1379	0.117215	-0.01379	0.062055	11.9077	8.97729	6.08139	-0.365435	-0.365435	-0.213745	0.01379	0.034475	0.01379	0.02758	-0.15169	-0.062055	0.16548	0.04137	0.034475	7.96372	6.38477	4.53691	-0.6895	-0.39991	-0.241325	-0.062055	0.144795	0.048265	0.062055	-0.048265	0.089635	0.04137	-0.089635	-0.09653
20.2	11.818	-0.17927	-0.282695	-0.15169	4.00599	1.75133	-0.048265	-0.710185	-0.60676	-0.4137	-0.31717	-0.365435	-0.38612	-0.324065	-0.310275	-0.172375	0.06895	-0.103425	-0.020685	11.818	8.97729	6.2055	-0.23443	-0.310275	-0.172375	-0.034475	-0.08274	-0.103425	-0.089635	-0.158585	-0.062055	0.16548	0.048265	-0.020685	7.93614	6.36409	4.58517	-0.64813	-0.38612	-0.11032	-0.01379	-0.062055	-0.12411	-0.103425	-0.103425	-0.01379	0.02758	-0.144795	-0.158585
20.25	11.8249	-0.144795	-0.213745	-0.17927	4.03357	1.71685	-0.11032	-0.737765	-0.558495	-0.42749	-0.33096	-0.351645	-0.38612	-0.268905	-0.16548	0.048265	0.05516	-0.04137	-0.034475	11.8249	8.94281	6.21929	-0.337855	-0.268905	-0.172375	-0.09653	-0.09653	-0.103425	-0.09653	-0.034475	0.144795	0.19306	0.062055	-0.020685	7.88098	6.3503	4.61275	-0.67571	-0.337855	-0.089635	-0.02758	-0.048265	-0.15169	-0.15169	-0.08274	0.062055	0.05516	-0.089635	-0.144795
20.3	11.9352	-0.17927	-0.213745	-0.15169	4.08873	1.89613	-0.048265	-0.88256	-0.70329	-0.475755	-0.365435	-0.379225	-0.33096	-0.20685	-0.06895	0.04137	-0.01379	-0.08274	0.020685	11.9352	9.10829	6.32271	-0.38612	-0.406805	-0.24822	-0.1379	-0.131005	-0.075845	0.02758	0.08274	0.16548	0.089635	-0.075845	-0.01379	7.97751	6.59162	4.85408	-0.66192	-0.38612	-0.089635	-0.15169	-0.172375	-0.117215	-0.04137	-0.020685	0.131005	-0.05516	-0.199955	-0.117215
20.35	11.9352	-0.324065	-0.31717	-0.17927	4.06805	1.7996	-0.1379	-0.99288	-0.586075	-0.52402	-0.365435	-0.282695	-0.30338	-0.241325	-0.089635	0.089635	-0.131005	-0.158585	-0.04137	11.9352	9.04624	6.27445	-0.489545	-0.268905	-0.227535	-0.12411	-0.02758	-0.075845	-0.01379	0.048265	0.16548	-0.01379	-0.255115	-0.103425	7.94304	6.54335	4.89545	-0.627445	-0.461965	-0.186165	-0.158585	-0.186165	-0.02758	-0.103425	0	0.05516	-0.199955	-0.379225	-0.23443
20.4	11.9904	-0.268905	-0.255115	-0.12411	4.11631	1.83407	-0.034475	-1.02046	-0.848085	-0.53781	-0.393015	-0.282695	-0.241325	-0.227535	-0.089635	0.020685	-0.06895	-0.06895	0.034475	11.9904	9.06692	6.40545	-0.489545	-0.53781	-0.296485	-0.1379	-0.034475	-0.02758	-0.034475	0.089635	0.117215	-0.048265	-0.20685	-0.103425	7.9913	6.60541	5.04024	-0.558495	-0.475755	-0.28959	-0.296485	-0.23443	-0.048265	-0.227535	-0.01379	-0.01379	-0.23443	-0.365435	-0.23443
20.45	11.818	-0.16548	-0.28959	-0.172375	4.01289	1.68927	-0.09653	-0.861875	-0.77224	-0.44128	-0.365435	-0.34475	-0.337855	-0.2758	-0.16548	0.02758	0.04137	-0.117215	-0.04137	11.818	8.92902	6.38477	-0.365435	-0.46886	-0.199955	-0.11032	-0.131005	-0.089635	-0.02758	-0.01379	0.117215	0.075845	-0.103425	-0.01379	7.89477	6.39856	4.92303	-0.765345	-0.448175	-0.16548	-0.11032	-0.034475	-0.01379	-0.103425	-0.034475	0.020685	-0.117215	-0.199955	-0.17927
20.5	11.9008	-0.117215	-0.12411	-0.075845	4.06805	1.67548	-0.199955	-0.972195	-0.723975	-0.31717	-0.213745	-0.23443	-0.31717	-0.420595	-0.365435	-0.08274	0.103425	0.04137	0.11032	11.9008	8.88076	6.38477	-0.503335	-0.42749	-0.09653	0.034475	0.02758	-0.075845	-0.186165	-0.20685	0.01379	-0.02758	-0.062055	0.117215	8.16368	6.59162	4.94371	-0.8274	-0.52402	-0.26201	-0.01379	0.02758	0.075845	-0.02758	-0.01379	0.01379	-0.172375	-0.131005	-0.02758
20.55	11.7904	-0.048265	-0.227535	-0.199955	3.9922	1.70306	-0.144795	-0.88256	-0.806715	-0.448175	-0.42749	-0.365435	-0.255115	-0.337855	-0.337855	-0.11032	0.186165	-0.08274	-0.04137	11.7904	9.00487	6.50888	-0.42749	-0.489545	-0.199955	-0.158585	-0.075845	0.048265	-0.089635	-0.15169	-0.01379	0.19306	-0.01379	0.020685	8.03957	6.42614	5.04024	-0.751555	-0.489545	-0.186165	-0.09653	-0.048265	0.117215	0.089635	0.089635	0.04137	0.01379	-0.103425	-0.144795
20.6	11.8525	-0.062055	-0.103425	-0.08274	4.04736	1.66169	-0.199955	-0.972195	-0.86877	-0.44128	-0.282695	-0.34475	-0.38612	-0.351645	-0.31717	-0.04137	0.172375	0.04137	0.075845	11.8525	8.97039	6.52267	-0.475755	-0.53781	-0.227535	-0.034475	-0.062055	-0.075845	-0.048265	-0.1379	0.103425	0.103425	-0.062055	0.062055	8.11542	6.55714	5.11609	-0.79982	-0.586075	-0.26201	-0.075845	-0.075845	-0.04137	-0.227535	-0.01379	0.16548	-0.02758	-0.144795	-0.089635
20.65	11.8663	-0.103425	-0.213745	-0.158585	4.06115	1.75133	-0.1379	-0.89635	-0.86877	-0.475755	-0.310275	-0.282695	-0.268905	-0.22064	-0.199955	-0.006895	0.05516	-0.06895	-0.020685	11.8663	9.06692	6.60541	-0.37233	-0.530915	-0.227535	-0.075845	-0.034475	-0.02758	0.034475	-0.01379	0.09653	0.12411	-0.01379	0	8.09473	6.52956	5.11609	-0.723975	-0.53781	-0.186165	-0.048265	-0.048265	0.01379	0.02758	0	0.117215	-0.01379	-0.199955	-0.1379
20.7	11.887	-0.16548	-0.12411	-0.075845	4.08873	1.77201	-0.186165	-0.958405	-0.85498	-0.475755	-0.227535	-0.213745	-0.282695	-0.30338	-0.28959	-0.06895	0.01379	0.02758	0.062055	11.887	9.08071	6.59851	-0.448175	-0.517125	-0.227535	-0.034475	-0.02758	-0.062055	-0.048265	-0.103425	0.020685	-0.048265	-0.117215	0.01379	8.19815	6.60541	5.28157	-0.70329	-0.5516	-0.337855	-0.1379	-0.12411	0.01379	0.062055	0.06895	0.089635	-0.199955	-0.26201	-0.09653
20.75	12.0042	-0.268905	-0.282695	-0.12411	4.137	1.83407	-0.048265	-0.91014	-0.88256	-0.63434	-0.4137	-0.30338	-0.227535	-0.17927	-0.22064	-0.08274	-0.089635	-0.117215	0.01379	12.0042	9.19103	6.74331	-0.37233	-0.59297	-0.37233	-0.186165	-0.08274	-0.01379	0.048265	-0.034475	0.05516	0.02758	-0.15169	-0.062055	8.15678	6.73641	5.46084	-0.63434	-0.38612	-0.26201	-0.296485	-0.255115	-0.15169	-0.01379	0.089635	0.062055	-0.172375	-0.28959	-0.227535
20.8	11.887	-0.20685	-0.31717	-0.186165	4.03357	1.7858	-0.01379	-0.848085	-0.85498	-0.599865	-0.39991	-0.24822	-0.28959	-0.08274	-0.199955	-0.006895	-0.08274	-0.158585	-0.034475	11.887	9.17035	6.84673	-0.30338	-0.53781	-0.28959	-0.158585	-0.034475	-0.089635	0.12411	0.020685	0.103425	0.1379	-0.131005	-0.12411	7.9982	6.58472	5.46084	-0.63434	-0.30338	-0.227535	-0.11032	-0.08274	-0.15169	-0.062055	0.048265	0.089635	-0.075845	-0.31717	-0.26201
20.85	11.818	-0.144795	-0.268905	-0.158585	3.96462	1.75133	0.048265	-0.751555	-0.77224	-0.475755	-0.34475	-0.379225	-0.42749	-0.30338	-0.22064	-0.02758	0.02758	-0.089635	-0.04137	11.818	9.10829	6.93637	-0.227535	-0.420595	-0.213745	-0.075845	-0.158585	-0.16548	-0.048265	-0.048265	0.062055	0.199955	0	0.034475	8.06025	6.58472	5.44015	-0.67571	-0.28959	-0.1379	0	-0.11032	-0.1379	-0.16548	-0.117215	0.01379	0	-0.103425	-0.158585
20.9	11.8042	-0.268905	-0.282695	-0.186165	3.9922	1.7858	0.062055	-0.67571	-0.67571	-0.39991	-0.31717	-0.34475	-0.448175	-0.28959	-0.255115	0.048265	-0.04137	-0.103425	-0.05516	11.8042	9.11519	6.98463	-0.186165	-0.34475	-0.11032	-0.062055	-0.12411	-0.15169	-0.075845	-0.05516	0.09653	0.16548	-0.04137	0.020685	8.09473	6.51577	5.52979	-0.66192	-0.30338	-0.048265	0.02758	-0.08274	-0.12411	-0.15169	-0.08274	0.062055	0.02758	-0.172375	-0.144795
20.95	11.818	-0.075845	-0.15169	-0.131005	3.98531	1.72375	-0.062055	-0.848085	-0.86877	-0.489545	-0.34475	-0.365435	-0.49644	-0.420595	-0.393015	-0.04137	0.144795	0.04137	0.01379	11.818	9.0945	6.94326	-0.310275	-0.517125	-0.227535	-0.08274	-0.131005	-0.213745	-0.199955	-0.172375	0.01379	0.213745	0.04137	0.103425	8.21884	6.73641	5.55737	-0.710185	-0.5516	-0.26201	-0.09653	-0.131005	-0.12411	-0.103425	-0.172375	0.01379	0.04137	-0.06895	-0.062055
21	12.0042	-0.048265	-0.062055	0.020685	4.16458	1.86165	-0.01379	-0.89635	-0.985985	-0.475755	-0.296485	-0.23443	-0.49644	-0.324065	-0.365435	-0.117215	0.144795	0.103425	0.1379	12.0042	9.21861	6.98463	-0.365435	-0.627445	-0.199955	-0.034475	0.01379	-0.213745	-0.048265	-0.186165	-0.05516	0.12411	0	0.075845	8.28089	6.85363	5.76422	-0.586075	-0.52402	-0.186165	-0.062055	-0.11032	-0.12411	0.04137	-0.048265	-0.01379	-0.06895	-0.144795	-0.06895
21.05	11.9904	-0.310275	-0.255115	-0.103425	4.11631	1.88234	0.089635	-0.81361	-0.930825	-0.586075	-0.39991	-0.33096	-0.30338	-0.11032	-0.186165	-0.006895	-0.089635	-0.089635	0.034475	11.9904	9.24619	7.14322	-0.28959	-0.59297	-0.28959	-0.172375	-0.048265	-0.048265	0.1379	0	0.117215	0.117215	-0.17927	-0.103425	8.11542	6.72262	5.84006	-0.49644	-0.37233	-0.15169	-0.1379	-0.255115	-0.103425	0.089635	0.117215	0.09653	-0.117215	-0.35854	-0.24822
21.1	11.9352	-0.22064	-0.268905	-0.103425	4.04736	1.7996	-0.02758	-0.972195	-0.97909	-0.5516	-0.282695	-0.23443	-0.17927	-0.12411	-0.17927	-0.089635	-0.01379	-0.103425	0.020685	11.9352	9.15656	7.06048	-0.39991	-0.613655	-0.2758	-0.048265	0.034475	0.062055	0.15169	-0.034475	0.034475	-0.01379	-0.17927	-0.09653	8.16368	6.77778	5.87454	-0.586075	-0.52402	-0.26201	-0.20685	-0.172375	0.01379	0.103425	0.186165	0.075845	-0.23443	-0.31717	-0.23443
21.15	11.9559	-0.089635	-0.062055	0	4.09563	1.75133	-0.089635	-0.972195	-0.93772	-0.461965	-0.199955	-0.15169	-0.17927	-0.17927	-0.26201	-0.172375	0.158585	0.117215	0.19306	11.9559	9.08071	7.12253	-0.39991	-0.56539	-0.172375	0.01379	0.09653	0.103425	0.062055	-0.08274	-0.05516	-0.01379	-0.062055	0	8.28089	6.80536	6.04691	-0.599865	-0.52402	-0.2758	-0.186165	-0.172375	0.02758	0.089635	0.1379	0.062055	-0.23443	-0.199955	-0.11032
21.2	11.8042	-0.268905	-0.30338	-0.23443	3.93704	1.72375	0.048265	-0.86877	-0.85498	-0.60676	-0.393015	-0.268905	-0.22064	-0.144795	-0.241325	-0.1379	-0.04137	-0.158585	-0.075845	11.8042	9.12898	7.18459	-0.28959	-0.42749	-0.28959	-0.144795	0.01379	0.034475	0.09653	-0.020685	-0.04137	0.089635	-0.048265	-0.075845	8.09473	6.59162	5.87454	-0.70329	-0.613655	-0.31717	-0.23443	-0.172375	-0.048265	0.048265	0.1379	0.062055	-0.089635	-0.199955	-0.186165
21.25	11.949	-0.268905	-0.268905	-0.199955	4.08184	1.83407	0.089635	-0.848085	-0.86877	-0.5516	-0.39991	-0.282695	-0.255115	-0.172375	-0.255115	-0.048265	-0.08274	-0.089635	0	11.949	9.19103	7.23285	-0.2758	-0.503335	-0.23443	-0.158585	-0.02758	0.034475	0.062055	0.01379	0.04137	0.01379	-0.103425	-0.075845	8.10163	6.70883	5.99175	-0.544705	-0.4137	-0.17927	-0.15169	-0.19306	-0.089635	-0.15169	-0.01379	0.01379	-0.158585	-0.22064	-0.186165
21.3	12.0387	-0.22064	-0.12411	-0.048265	4.16458	1.86855	0.02758	-0.88256	-0.848085	-0.52402	-0.23443	-0.15169	-0.19306	-0.158585	-0.255115	-0.062055	-0.04137	0.02758	0.09653	12.0387	9.24619	7.19838	-0.351645	-0.503335	-0.23443	-0.01379	0.062055	0.103425	0.048265	-0.020685	0.05516	0.01379	-0.17927	-0.075845	8.28089	6.92258	6.13655	-0.544705	-0.489545	-0.255115	-0.048265	-0.11032	-0.075845	0.062055	0.048265	0.04137	-0.172375	-0.30338	-0.20685
21.35	12.0387	-0.24822	-0.117215	-0.02758	4.17148	1.86855	-0.02758	-0.944615	-0.917035	-0.66192	-0.268905	-0.103425	-0.158585	-0.08274	-0.20685	-0.117215	-0.04137	0.02758	0.15169	12.0387	9.26688	7.18459	-0.351645	-0.530915	-0.324065	-0.062055	0.09653	0.11032	0.15169	-0.020685	-0.05516	-0.02758	-0.17927	-0.05516	8.26021	6.97084	6.18481	-0.572285	-0.448175	-0.30338	-0.22064	-0.12411	-0.01379	0.103425	0.12411	0	-0.23443	-0.2758	-0.158585
21.4	11.9697	-0.255115	-0.268905	-0.172375	4.10942	1.7996	0.048265	-0.86877	-0.85498	-0.53781	-0.34475	-0.268905	-0.255115	-0.11032	-0.131005	-0.02758	-0.089635	-0.117215	-0.034475	11.9697	9.19103	7.26043	-0.23443	-0.503335	-0.2758	-0.1379	-0.048265	-0.02758	0.12411	0.034475	0.08274	0.103425	-0.131005	-0.1379	8.19815	6.81226	6.17102	-0.544705	-0.365435	-0.12411	-0.11032	-0.186165	-0.117215	0	0.020685	0.089635	-0.117215	-0.24822	-0.255115
21.45	11.9008	-0.131005	-0.1379	-0.08274	4.06805	1.72375	-0.062055	-0.958405	-0.85498	-0.4137	-0.17927	-0.379225	-0.33096	-0.19306	-0.20685	-0.020685	0.04137	0.01379	0.05516	11.9008	9.10829	7.18459	-0.310275	-0.530915	-0.172375	0.02758	-0.144795	-0.048265	0.062055	-0.01379	0.103425	0.01379	-0.048265	0.020685	8.33605	6.83984	6.17102	-0.64813	-0.503335	-0.199955	-0.062055	-0.186165	0	0.02758	-0.048265	0.05516	-0.158585	-0.158585	-0.1379
21.5	11.8387	-0.075845	-0.20685	-0.103425	4.00599	1.67548	-0.1379	-0.972195	-0.79982	-0.393015	-0.227535	-0.24822	-0.337855	-0.255115	-0.26201	-0.06895	0.131005	0.01379	0.05516	11.8387	9.08071	7.15701	-0.351645	-0.45507	-0.12411	0.01379	0	-0.034475	-0.02758	-0.06895	0.04137	0.075845	0.01379	0.062055	8.274	6.82605	6.15034	-0.67571	-0.5516	-0.16548	0	-0.02758	0.04137	0.048265	0.01379	0.05516	-0.117215	-0.103425	-0.09653
21.55	11.7904	-0.15169	-0.20685	-0.158585	3.95773	1.66169	-0.02758	-0.848085	-0.75845	-0.39991	-0.26201	-0.296485	-0.365435	-0.324065	-0.20685	-0.020685	0.06895	0.05516	-0.01379	11.7904	9.04624	7.24664	-0.227535	-0.393015	-0.09653	-0.034475	0	-0.075845	-0.11032	-0.05516	0.075845	0.117215	0.02758	0	8.25332	6.77778	6.10897	-0.6895	-0.44128	-0.15169	-0.01379	-0.02758	-0.048265	0.01379	-0.05516	0.05516	-0.06895	-0.144795	-0.1379
21.6	11.9835	-0.296485	-0.241325	-0.12411	4.04736	1.7996	-0.01379	-0.958405	-0.903245	-0.5516	-0.42749	-0.351645	-0.4137	-0.20685	-0.11032	0	-0.05516	-0.05516	0.05516	11.9835	9.20482	7.33628	-0.324065	-0.489545	-0.23443	-0.1379	-0.11032	-0.12411	0.034475	0.034475	0.09653	0.062055	-0.1379	-0.12411	8.18436	6.86742	6.35719	-0.599865	-0.461965	-0.26201	-0.158585	-0.144795	-0.103425	-0.04137	-0.020685	0.05516	-0.117215	-0.33096	-0.23443
21.65	11.9215	-0.255115	-0.268905	-0.17927	4.01289	1.76512	0	-0.78603	-0.834295	-0.5516	-0.34475	-0.31717	-0.337855	-0.19306	-0.144795	0.006895	-0.02758	-0.08274	-0.034475	11.9215	9.15656	7.35696	-0.199955	-0.44128	-0.24822	-0.075845	-0.08274	-0.034475	0.034475	0.034475	0.12411	0.089635	-0.048265	-0.08274	8.23953	6.7502	6.30203	-0.627445	-0.42749	-0.28959	-0.1379	-0.12411	-0.089635	0.048265	-0.048265	0.075845	-0.117215	-0.186165	-0.20685
21.7	11.949	-0.17927	-0.241325	-0.186165	4.04736	1.7858	0.089635	-0.75845	-0.77224	-0.461965	-0.39991	-0.268905	-0.351645	-0.17927	-0.22064	-0.02758	0.06895	-0.08274	-0.034475	11.949	9.19103	7.4466	-0.16548	-0.393015	-0.186165	-0.12411	-0.048265	-0.075845	0.01379	-0.01379	0.103425	0.199955	-0.04137	-0.01379	8.274	6.80536	6.31582	-0.599865	-0.37233	-0.15169	-0.048265	-0.034475	-0.04137	0	0.05516	0.172375	-0.01379	-0.172375	-0.17927
21.75	11.8663	-0.16548	-0.255115	-0.158585	4.01289	1.67548	0.048265	-0.79982	-0.737765	-0.393015	-0.310275	-0.379225	-0.365435	-0.351645	-0.2758	-0.020685	0.089635	-0.05516	0.01379	11.8663	9.12898	7.48107	-0.199955	-0.365435	-0.075845	-0.075845	-0.131005	-0.103425	-0.09653	-0.103425	0.08274	0.241325	0.048265	-0.01379	8.31537	6.72262	6.27445	-0.586075	-0.324065	-0.062055	0.062055	-0.01379	-0.01379	-0.048265	-0.089635	0.075845	0.04137	-0.131005	-0.144795
21.8	12.018	-0.117215	-0.01379	-0.08274	4.12321	1.81339	-0.11032	-0.985985	-0.95151	-0.475755	-0.26201	-0.26201	-0.31717	-0.324065	-0.33096	-0.117215	0.103425	0.131005	0.08274	12.018	9.21861	7.34317	-0.310275	-0.613655	-0.213745	-0.034475	-0.01379	-0.048265	-0.02758	-0.15169	-0.020685	0	-0.117215	0.01379	8.41879	6.97084	6.53646	-0.64813	-0.599865	-0.33096	-0.158585	-0.12411	0.04137	0.075845	0.01379	0.05516	-0.186165	-0.23443	-0.075845
21.85	11.8732	-0.131005	-0.213745	-0.172375	4.04047	1.83407	0	-0.861875	-0.95151	-0.51023	-0.282695	-0.186165	-0.365435	-0.20685	-0.26201	-0.1379	0.103425	-0.02758	-0.034475	11.8732	9.21861	7.46728	-0.227535	-0.59297	-0.28959	0.02758	0.062055	-0.034475	0.062055	-0.05516	-0.05516	0.16548	-0.02758	0.05516	8.33605	6.85363	6.49509	-0.723975	-0.613655	-0.186165	-0.199955	-0.186165	0.15169	0.103425	0.08274	0.089635	-0.01379	-0.131005	-0.09653
21.9	11.8732	-0.103425	-0.089635	-0.075845	4.08184	1.6548	-0.075845	-0.972195	-0.889455	-0.448175	-0.24822	-0.199955	-0.337855	-0.37233	-0.31717	-0.020685	0.117215	0.103425	0.062055	11.8732	9.01866	7.43281	-0.30338	-0.530915	-0.16548	0.02758	0.08274	-0.01379	-0.1379	-0.117215	0.05516	0.075845	0.01379	0.08274	8.47396	6.92947	6.4813	-0.6895	-0.613655	-0.26201	-0.089635	-0.075845	0.15169	0.04137	-0.01379	0.062055	-0.075845	-0.117215	-0.06895
21.95	11.887	-0.144795	-0.241325	-0.144795	4.01978	1.7858	0.01379	-0.89635	-0.903245	-0.461965	-0.33096	-0.296485	-0.379225	-0.337855	-0.296485	-0.006895	0.08274	-0.02758	0.034475	11.887	9.17724	7.49486	-0.227535	-0.503335	-0.172375	-0.075845	-0.034475	-0.062055	-0.089635	-0.117215	0.034475	0.12411	-0.02758	-0.01379	8.34295	6.92947	6.58472	-0.63434	-0.489545	-0.1379	-0.089635	-0.09653	-0.048265	-0.02758	-0.034475	0.04137	-0.103425	-0.144795	-0.144795
22	12.018	-0.17927	-0.255115	-0.034475	4.137	1.81339	0.075845	-0.92393	-0.97909	-0.558495	-0.351645	-0.26201	-0.241325	-0.324065	-0.26201	-0.06895	-0.04137	-0.08274	0.131005	12.018	9.28067	7.61897	-0.24822	-0.57918	-0.2758	-0.158585	0	0.048265	-0.034475	-0.08274	0.034475	0.04137	-0.089635	-0.034475	8.43948	7.06048	6.68815	-0.544705	-0.52402	-0.241325	-0.172375	-0.131005	-0.089635	0	-0.01379	0.05516	-0.199955	-0.23443	-0.1379
22.05	11.8732	0	-0.04137	-0.034475	4.04736	1.70306	-0.089635	-1.1032	-0.93772	-0.52402	-0.296485	-0.31717	-0.28959	-0.268905	-0.186165	-0.048265	0.172375	0.131005	0.1379	11.8732	9.21861	7.48107	-0.37233	-0.56539	-0.227535	-0.034475	0	0.01379	0.01379	-0.01379	0.062055	0.062055	0.01379	0.08274	8.52222	7.026	6.6123	-0.70329	-0.641235	-0.241325	-0.158585	-0.11032	-0.17927	-0.04137	0.06895	0.04137	-0.089635	-0.103425	-0.075845
22.1	11.8249	0.02758	-0.075845	-0.06895	3.9922	1.64101	-0.089635	-0.99288	-0.834295	-0.44128	-0.186165	-0.38612	-0.30338	-0.365435	-0.2758	-0.062055	0.199955	0.117215	0.117215	11.8249	9.12898	7.49486	-0.2758	-0.489545	-0.15169	0.062055	-0.08274	-0.01379	-0.048265	-0.103425	0.062055	0.075845	0.089635	0.09653	8.47396	6.97084	6.58472	-0.737765	-0.641235	-0.227535	-0.062055	-0.186165	0.062055	0.089635	0.08274	0.062055	-0.117215	-0.04137	-0.06895
22.15	11.756	-0.04137	-0.089635	-0.131005	3.95773	1.56516	-0.144795	-0.99288	-0.86877	-0.39991	-0.199955	-0.282695	-0.31717	-0.420595	-0.337855	-0.08274	0.186165	0.089635	0.034475	11.756	9.08071	7.50865	-0.26201	-0.489545	-0.12411	0.034475	0.01379	-0.048265	-0.11032	-0.1379	0.062055	0.089635	0.01379	0.062055	8.47396	6.895	6.6123	-0.710185	-0.64813	-0.199955	0.034475	0.034475	0.103425	0.12411	0.020685	0.05516	-0.075845	-0.158585	-0.1379
22.2	11.7904	-0.268905	-0.282695	-0.131005	3.96462	1.66169	0.034475	-0.848085	-0.75845	-0.393015	-0.310275	-0.38612	-0.4137	-0.324065	-0.310275	-0.02758	-0.04137	-0.05516	0.020685	11.7904	9.17724	7.64655	-0.075845	-0.406805	-0.12411	-0.034475	-0.09653	-0.15169	-0.034475	-0.15169	0.062055	0.12411	0.02758	0.05516	8.43258	6.94326	6.71573	-0.599865	-0.503335	-0.17927	0.02758	-0.034475	0	0.062055	-0.01379	0.062055	-0.05516	-0.117215	-0.11032
22.25	12.0663	-0.144795	-0.075845	0.034475	4.19216	1.84786	0.09653	-0.972195	-0.999775	-0.586075	-0.34475	-0.31717	-0.351645	-0.241325	-0.2758	-0.11032	0.08274	0.158585	0.172375	12.0663	9.39099	7.75687	-0.16548	-0.599865	-0.2758	-0.11032	-0.034475	-0.062055	0.075845	-0.05516	0.034475	0	-0.062055	0.075845	8.5429	7.10185	6.88121	-0.46886	-0.5516	-0.33096	-0.12411	-0.158585	-0.048265	0.062055	0.048265	0.075845	-0.227535	-0.22064	-0.09653
22.3	12.0731	-0.17927	-0.01379	0.020685	4.20595	1.86165	0.034475	-1.02046	-1.02046	-0.60676	-0.379225	-0.39991	-0.38612	-0.22064	-0.22064	-0.09653	0.08274	0.186165	0.20685	12.0731	9.37031	7.69482	-0.213745	-0.66192	-0.337855	-0.1379	-0.11032	-0.1379	0.09653	0.034475	0.04137	0	-0.089635	0.05516	8.52222	7.14322	6.92258	-0.434385	-0.53781	-0.31717	-0.186165	-0.158585	-0.117215	-0.04137	-0.06895	0.089635	-0.213745	-0.24822	-0.089635
22.35	12.0731	-0.24822	-0.17927	-0.02758	4.18526	1.9306	0.144795	-1.02046	-1.1032	-0.668815	-0.434385	-0.30338	-0.19306	-0.131005	-0.144795	-0.020685	-0.05516	0.04137	0.131005	12.0731	9.44615	7.78445	-0.213745	-0.723975	-0.39991	-0.172375	-0.01379	0.075845	0.09653	0.117215	0.062055	0	-0.103425	-0.04137	8.52222	7.17769	6.92258	-0.448175	-0.448175	-0.33096	-0.24822	-0.23443	-0.075845	0.075845	0.186165	0.11032	-0.227535	-0.31717	-0.19306
22.4	11.9008	-0.16548	-0.20685	-0.15169	3.98531	1.81339	0.089635	-0.848085	-0.930825	-0.586075	-0.434385	-0.434385	-0.351645	-0.268905	-0.186165	0.006895	-0.01379	-0.02758	0	11.9008	9.37031	7.81893	-0.048265	-0.530915	-0.2758	-0.186165	-0.17927	-0.048265	-0.01379	-0.01379	0.1379	0.15169	-0.02758	-0.08274	8.39811	6.95705	6.90879	-0.434385	-0.448175	-0.186165	-0.09653	-0.158585	-0.1379	0	-0.01379	0.11032	-0.02758	-0.186165	-0.23443
22.45	11.9352	-0.075845	-0.01379	-0.048265	4.06805	1.7858	0.034475	-0.91014	-0.88256	-0.4137	-0.24822	-0.282695	-0.28959	-0.448175	-0.351645	-0.131005	0.08274	0.144795	0.09653	11.9352	9.30825	7.79824	-0.048265	-0.503335	-0.15169	-0.01379	-0.01379	-0.01379	-0.15169	-0.15169	-0.04137	0.04137	-0.089635	0.04137	8.5429	7.11564	7.01221	-0.49644	-0.53781	-0.28959	-0.034475	-0.08274	-0.01379	0.089635	0.034475	-0.01379	-0.103425	-0.172375	-0.11032
22.5	11.8732	-0.24822	-0.268905	-0.158585	4.04047	1.88234	0.075845	-0.88256	-0.806715	-0.379225	-0.227535	-0.24822	-0.337855	-0.4137	-0.31717	-0.158585	-0.06895	-0.089635	0.01379	11.8732	9.35651	7.84651	0.01379	-0.379225	-0.089635	0.034475	0.048265	-0.089635	-0.12411	-0.117215	-0.08274	0.01379	-0.131005	-0.075845	8.38432	7.12943	7.08116	-0.406805	-0.51023	-0.33096	-0.062055	-0.11032	-0.048265	0.12411	0.1379	0.062055	-0.158585	-0.26201	-0.23443
22.55	11.9352	-0.35854	-0.34475	-0.17927	4.04047	1.95818	0.20685	-0.91014	-0.917035	-0.558495	-0.42749	-0.365435	-0.31717	-0.22064	-0.310275	-0.04137	-0.172375	-0.117215	0	11.9352	9.43236	7.95683	-0.02758	-0.530915	-0.26201	-0.11032	-0.11032	-0.034475	0.089635	-0.12411	0.04137	0.04137	-0.1379	-0.144795	8.39811	7.026	7.01221	-0.33096	-0.38612	-0.15169	-0.15169	-0.19306	-0.1379	0.103425	0.089635	0.089635	-0.172375	-0.30338	-0.282695
22.6	11.9215	-0.23443	-0.33096	-0.199955	4.04047	1.97197	0.186165	-0.834295	-0.93772	-0.5516	-0.461965	-0.4137	-0.39991	-0.19306	-0.20685	0.04137	-0.01379	-0.131005	-0.01379	11.9215	9.46683	7.9982	0.075845	-0.517125	-0.2758	-0.158585	-0.144795	-0.103425	0.048265	0	0.158585	0.16548	-0.075845	-0.08274	8.39811	7.06048	7.06737	-0.28959	-0.37233	-0.089635	-0.158585	-0.255115	-0.20685	-0.103425	0.089635	0.075845	-0.06895	-0.24822	-0.24822
22.65	11.9077	-0.19306	-0.28959	-0.22064	4.01978	1.7858	0.144795	-0.75845	-0.85498	-0.558495	-0.461965	-0.448175	-0.461965	-0.351645	-0.22064	0.020685	0.06895	-0.08274	-0.020685	11.9077	9.34272	8.00509	0.062055	-0.46886	-0.24822	-0.186165	-0.158585	-0.15169	-0.11032	-0.05516	0.08274	0.227535	-0.02758	0.05516	8.45327	7.0329	6.98463	-0.379225	-0.39991	-0.075845	-0.089635	-0.158585	-0.17927	-0.103425	-0.020685	0.075845	-0.01379	-0.22064	-0.089635
22.7	11.8732	-0.075845	-0.20685	-0.131005	3.9922	1.62722	-0.02758	-0.944615	-0.93772	-0.503335	-0.42749	-0.38612	-0.48265	-0.324065	-0.20685	0.02758	0.131005	0	0.062055	11.8732	9.14277	7.81893	-0.089635	-0.59297	-0.227535	-0.144795	-0.131005	-0.16548	-0.048265	-0.05516	0.103425	0.117215	0	0.08274	8.60496	7.07427	6.99842	-0.49644	-0.51023	-0.15169	-0.062055	-0.23443	-0.117215	-0.103425	-0.01379	0.075845	-0.089635	-0.131005	-0.062055
22.75	11.949	-0.062055	-0.075845	-0.048265	4.04736	1.72375	-0.034475	-0.972195	-0.999775	-0.475755	-0.23443	-0.213745	-0.28959	-0.31717	-0.26201	-0.11032	0.131005	0.08274	0.117215	11.949	9.26688	7.81893	-0.089635	-0.599865	-0.227535	0.02758	0.02758	-0.01379	-0.075845	-0.06895	0	0.048265	-0.048265	0.062055	8.69459	7.19148	7.19148	-0.434385	-0.64813	-0.33096	-0.15169	-0.09653	0.075845	-0.02758	0.089635	0.089635	-0.172375	-0.213745	-0.062055
22.8	11.9215	-0.20685	-0.31717	-0.172375	4.01978	1.84786	0.11032	-0.944615	-0.95151	-0.599865	-0.393015	-0.33096	-0.33096	-0.131005	-0.20685	-0.062055	0.01379	-0.144795	0.01379	11.9215	9.32893	8.00509	0	-0.517125	-0.296485	-0.144795	-0.048265	-0.089635	0.09653	-0.01379	0.034475	0.103425	-0.103425	-0.05516	8.53601	7.15011	7.14322	-0.282695	-0.44128	-0.186165	-0.15169	-0.172375	-0.089635	0.02758	0.020685	0.05516	-0.131005	-0.26201	-0.227535
22.85	11.9352	-0.117215	-0.16548	-0.05516	3.9922	1.75133	0.034475	-0.944615	-0.95151	-0.503335	-0.227535	-0.22064	-0.33096	-0.255115	-0.2758	-0.062055	0.06895	0.01379	0.11032	11.9352	9.30825	7.90856	-0.048265	-0.530915	-0.23443	0.01379	0.034475	-0.01379	0.01379	-0.089635	0.020685	-0.01379	-0.01379	0.117215	8.60496	7.21906	7.21906	-0.379225	-0.51023	-0.241325	-0.089635	-0.11032	0	0.1379	0.05516	0.062055	-0.186165	-0.117215	-0.04137
22.9	12.0042	-0.131005	-0.075845	-0.02758	4.09563	1.86855	0.034475	-1.02046	-0.985985	-0.52402	-0.296485	-0.17927	-0.241325	-0.19306	-0.28959	-0.15169	0.05516	0.144795	0.131005	12.0042	9.45304	7.9982	-0.048265	-0.613655	-0.213745	-0.034475	0.075845	0.089635	0.11032	-0.08274	-0.05516	-0.04137	-0.062055	0.103425	8.71528	7.33628	7.35007	-0.37233	-0.56539	-0.30338	-0.22064	-0.158585	0.089635	0.16548	0.12411	0.09653	-0.26201	-0.158585	-0.06895
22.95	12.0387	-0.15169	-0.089635	-0.034475	4.10942	1.7996	0.02758	-1.05493	-0.985985	-0.461965	-0.23443	-0.24822	-0.30338	-0.19306	-0.186165	-0.048265	0.02758	0.103425	0.1379	12.0387	9.3772	7.94304	-0.089635	-0.59297	-0.186165	0.034475	0	0.089635	0.1379	0.020685	0.04137	-0.089635	-0.089635	0.08274	8.73596	7.36386	7.36386	-0.33096	-0.5516	-0.33096	-0.15169	-0.075845	0.048265	0.048265	0	0.09653	-0.24822	-0.172375	-0.062055
23	12.0663	-0.268905	-0.15169	-0.02758	4.15768	1.91681	0.199955	-0.930825	-1.01356	-0.60676	-0.310275	-0.31717	-0.172375	-0.144795	-0.15169	-0.131005	-0.04137	0.04137	0.131005	12.0663	9.48062	8.09473	0.048265	-0.59297	-0.324065	-0.075845	-0.08274	0.11032	0.12411	0.048265	0.01379	0.075845	-0.089635	-0.020685	8.65322	7.32249	7.46728	-0.20685	-0.448175	-0.16548	-0.09653	-0.144795	0.04137	0.089635	0.117215	0.09653	-0.158585	-0.24822	-0.158585
23.05	12.0042	-0.23443	-0.117215	-0.05516	4.08184	1.86165	0.09653	-0.972195	-1.02046	-0.558495	-0.282695	-0.23443	-0.20685	-0.144795	-0.23443	-0.062055	-0.04137	0.04137	0.08274	12.0042	9.44615	8.06715	0.01379	-0.59297	-0.26201	-0.02758	0.048265	0.089635	0.089635	-0.020685	0.034475	-0.01379	-0.117215	-0.034475	8.62564	7.32249	7.45349	-0.19306	-0.503335	-0.213745	-0.15169	-0.172375	-0.01379	0.117215	0.08274	0.11032	-0.24822	-0.23443	-0.158585
23.1	11.8525	-0.103425	-0.241325	-0.15169	3.96462	1.71685	0.01379	-0.99288	-0.85498	-0.503335	-0.282695	-0.31717	-0.33096	-0.241325	-0.31717	-0.11032	0.117215	-0.04137	0	11.8525	9.31514	7.98441	0	-0.46886	-0.227535	0	-0.034475	-0.034475	0	-0.1379	-0.020685	0.089635	0.02758	0.01379	8.56359	7.14322	7.27422	-0.37233	-0.627445	-0.255115	-0.12411	-0.11032	0.04137	0.062055	-0.01379	0.09653	-0.117215	-0.089635	-0.144795
23.15	11.8525	0.01379	-0.227535	-0.22064	3.94394	1.70306	0.075845	-0.89635	-0.77224	-0.52402	-0.31717	-0.296485	-0.38612	-0.255115	-0.365435	-0.17927	0.24822	-0.02758	-0.034475	11.8525	9.31514	8.01888	0.075845	-0.420595	-0.24822	-0.09653	0.01379	-0.103425	0.01379	-0.20685	-0.04137	0.16548	0.02758	0.09653	8.56359	7.11564	7.28801	-0.34475	-0.51023	-0.227535	-0.22064	-0.11032	-0.048265	0.02758	-0.048265	0.11032	-0.04137	-0.06895	-0.089635
23.2	11.8732	-0.02758	-0.062055	-0.08274	3.98531	1.67548	0.075845	-0.92393	-0.848085	-0.4137	-0.17927	-0.17927	-0.28959	-0.337855	-0.31717	-0.089635	0.172375	0.08274	0.09653	11.8732	9.28067	8.01888	0.062055	-0.45507	-0.11032	0.048265	0.12411	0.02758	-0.062055	-0.158585	0.05516	0.048265	0	0.12411	8.70149	7.21906	7.35007	-0.30338	-0.52402	-0.241325	-0.089635	0	0.075845	0.15169	0.020685	0.09653	-0.103425	-0.117215	-0.062055
23.25	12.0387	-0.17927	-0.213745	-0.034475	4.12321	1.86165	0.09653	-1.00667	-1.06183	-0.60676	-0.33096	-0.24822	-0.20685	-0.17927	-0.2758	-0.131005	0.01379	0	0.1379	12.0387	9.43236	8.06715	0	-0.613655	-0.28959	-0.11032	0.034475	0.089635	0.089635	-0.05516	0	-0.02758	-0.16548	-0.034475	8.67391	7.3087	7.49486	-0.17927	-0.52402	-0.28959	-0.26201	-0.172375	0.04137	0.103425	0.103425	0.089635	-0.26201	-0.30338	-0.16548
23.3	12.0318	-0.282695	-0.255115	-0.12411	4.08184	1.89613	0.158585	-0.985985	-1.04804	-0.66192	-0.49644	-0.448175	-0.30338	-0.241325	-0.22064	-0.06895	-0.01379	-0.06895	0.020685	12.0318	9.49442	8.19815	0.048265	-0.53781	-0.38612	-0.23443	-0.131005	-0.048265	0.062055	-0.034475	0.09653	0.103425	-0.062055	-0.020685	8.60496	7.17769	7.45349	-0.241325	-0.5516	-0.227535	-0.199955	-0.19306	-0.1379	-0.062055	0.01379	0.020685	-0.131005	-0.22064	-0.16548
23.35	11.9904	-0.17927	-0.20685	-0.05516	4.12321	1.7996	0.089635	-0.985985	-1.08251	-0.63434	-0.379225	-0.268905	-0.351645	-0.28959	-0.199955	0	0.01379	0.02758	0.131005	11.9904	9.40478	8.08094	0.048265	-0.56539	-0.324065	-0.09653	-0.01379	-0.089635	0.01379	-0.020685	0.12411	-0.062055	-0.1379	0.01379	8.6808	7.29491	7.57071	-0.16548	-0.52402	-0.255115	-0.075845	-0.186165	-0.117215	-0.075845	-0.01379	0.09653	-0.28959	-0.26201	-0.12411
23.4	11.9352	-0.20685	-0.241325	-0.144795	4.00599	1.84786	0.199955	-0.930825	-0.9653	-0.52402	-0.33096	-0.24822	-0.31717	-0.28959	-0.28959	-0.089635	0.04137	-0.02758	0.05516	11.9352	9.45304	8.19815	0.11032	-0.475755	-0.199955	-0.11032	0	-0.01379	0.034475	-0.103425	0.034475	0.089635	0.01379	0	8.58427	7.24664	7.51555	-0.19306	-0.448175	-0.199955	-0.034475	-0.01379	-0.048265	-0.01379	0.089635	0.11032	-0.144795	-0.144795	-0.186165
23.45	11.949	0.01379	-0.15169	-0.05516	3.9922	1.82028	0.158585	-0.848085	-0.78603	-0.33096	-0.24822	-0.22064	-0.42749	-0.31717	-0.351645	-0.02758	0.227535	0.05516	0.131005	11.949	9.43236	8.18436	0.227535	-0.35854	-0.034475	0.034475	0.062055	-0.103425	-0.034475	-0.1379	0.062055	0.255115	0.19306	0.17927	8.75665	7.25354	7.52934	-0.255115	-0.489545	-0.103425	0.048265	0.048265	0.089635	-0.01379	-0.01379	0.09653	0.01379	0.05516	-0.048265
23.5	11.9352	-0.16548	-0.282695	-0.186165	3.95773	1.83407	0.22064	-0.78603	-0.88256	-0.448175	-0.268905	-0.26201	-0.30338	-0.241325	-0.241325	0.04137	0.089635	-0.04137	-0.01379	11.9352	9.44615	8.28089	0.227535	-0.45507	-0.12411	0.01379	0.01379	-0.02758	0.048265	-0.05516	0.144795	0.19306	0.02758	0.020685	8.61875	7.19148	7.55692	-0.16548	-0.461965	-0.062055	0.034475	0.01379	0.062055	-0.02758	0.048265	0.09653	-0.04137	-0.131005	-0.158585
23.55	12.0525	-0.282695	-0.17927	-0.08274	4.09563	1.91681	0.158585	-0.92393	-1.04804	-0.64813	-0.268905	-0.24822	-0.4137	-0.337855	-0.241325	0	-0.01379	-0.01379	0.08274	12.0525	9.50821	8.19815	0.199955	-0.59297	-0.337855	-0.01379	0.01379	-0.11032	-0.089635	-0.048265	0.062055	0.048265	-0.15169	-0.05516	8.70149	7.32249	7.67413	-0.15169	-0.39991	-0.186165	-0.172375	-0.12411	0	-0.04137	-0.020685	0.05516	-0.213745	-0.33096	-0.23443
23.6	11.9697	-0.103425	-0.19306	-0.131005	4.01978	1.82028	0.144795	-0.848085	-0.930825	-0.52402	-0.310275	-0.34475	-0.28959	-0.20685	-0.199955	-0.020685	0.144795	-0.01379	0.04137	11.9697	9.44615	8.19815	0.28959	-0.475755	-0.23443	-0.048265	-0.02758	0.034475	0.048265	0.020685	0.117215	0.17927	-0.02758	0.020685	8.69459	7.21906	7.51555	-0.20685	-0.461965	-0.12411	-0.089635	-0.02758	-0.01379	0.12411	0	0.15169	-0.075845	-0.144795	-0.186165
23.65	11.9008	-0.062055	-0.1379	-0.11032	3.93704	1.70306	0.01379	-0.944615	-0.93772	-0.351645	-0.282695	-0.26201	-0.33096	-0.37233	-0.351645	-0.158585	0.158585	0.06895	0.075845	11.9008	9.28067	8.08094	0.172375	-0.530915	-0.075845	0	-0.01379	0	-0.089635	-0.089635	-0.01379	0.117215	0.01379	0.08274	8.78423	7.26733	7.51555	-0.28959	-0.627445	-0.199955	-0.062055	0.048265	0.117215	0.062055	0.034475	0.11032	-0.089635	-0.172375	-0.09653
23.7	12.018	-0.296485	-0.227535	-0.11032	4.01289	1.88234	0.172375	-0.92393	-1.01356	-0.51023	-0.31717	-0.351645	-0.351645	-0.28959	-0.241325	-0.08274	-0.089635	0.01379	0.062055	12.018	9.49442	8.24642	0.26201	-0.5516	-0.199955	-0.075845	-0.08274	-0.02758	-0.02758	-0.048265	0.01379	-0.01379	-0.103425	-0.04137	8.67391	7.37075	7.76377	-0.1379	-0.51023	-0.241325	-0.186165	-0.144795	-0.048265	0.04137	0.103425	0.04137	-0.213745	-0.28959	-0.19306
23.75	12.1007	-0.268905	-0.17927	-0.08274	4.08184	1.89613	0.296485	-0.972195	-1.06183	-0.572285	-0.461965	-0.39991	-0.30338	-0.22064	-0.22064	-0.062055	-0.06895	0.01379	0.062055	12.1007	9.55647	8.41879	0.23443	-0.530915	-0.24822	-0.19306	-0.12411	-0.01379	0.02758	-0.01379	0.04137	0.02758	-0.103425	-0.075845	8.70149	7.45349	7.79135	-0.062055	-0.52402	-0.30338	-0.199955	-0.22064	-0.089635	-0.062055	0.06895	0.089635	-0.213745	-0.34475	-0.24822
23.8	12.0731	-0.310275	-0.213745	-0.131005	4.08184	1.9306	0.310275	-0.944615	-1.04804	-0.64813	-0.4137	-0.379225	-0.33096	-0.227535	-0.26201	0.02758	-0.06895	-0.02758	0.04137	12.0731	9.59094	8.41879	0.23443	-0.57918	-0.337855	-0.144795	-0.11032	-0.048265	0.048265	-0.048265	0.144795	0	-0.1379	-0.103425	8.67391	7.36386	7.79135	-0.048265	-0.44128	-0.28959	-0.172375	-0.131005	-0.089635	0.062055	0.05516	0.062055	-0.23443	-0.379225	-0.2758
23.85	12.0318	-0.255115	-0.20685	-0.09653	4.04047	1.86855	0.20685	-1.02046	-1.11699	-0.71708	-0.393015	-0.31717	-0.30338	-0.17927	-0.199955	-0.09653	-0.05516	-0.04137	0.09653	12.0318	9.46683	8.37053	0.186165	-0.67571	-0.35854	-0.08274	-0.075845	-0.01379	0.12411	-0.01379	0.020685	-0.062055	-0.075845	-0.062055	8.73596	7.39833	7.79135	-0.075845	-0.5516	-0.365435	-0.22064	-0.158585	-0.04137	0.075845	0.15169	0.062055	-0.227535	-0.2758	-0.213745
23.9	11.9697	-0.20685	-0.255115	-0.075845	4.03357	1.81339	0.20685	-0.985985	-0.985985	-0.461965	-0.26201	-0.30338	-0.28959	-0.28959	-0.33096	-0.11032	0	-0.08274	0.131005	11.9697	9.43236	8.48085	0.172375	-0.57918	-0.16548	0.01379	0.034475	0	0.01379	-0.117215	-0.01379	0	-0.01379	0.04137	8.8187	7.45349	7.74998	-0.16548	-0.586075	-0.26201	-0.12411	-0.075845	-0.01379	0.117215	0.06895	0.020685	-0.117215	-0.131005	-0.1379
23.95	12.1145	-0.16548	-0.103425	-0.075845	4.08184	1.83407	0.075845	-1.0963	-1.13078	-0.586075	-0.282695	-0.199955	-0.158585	-0.255115	-0.31717	-0.1379	0.02758	0.06895	0.09653	12.1145	9.46683	8.38432	0.12411	-0.66192	-0.227535	-0.08274	0.075845	0.103425	0.034475	-0.103425	-0.01379	-0.048265	-0.089635	0.01379	8.80491	7.42591	7.83961	-0.19306	-0.627445	-0.33096	-0.20685	-0.08274	0.075845	0.19306	0.186165	0.075845	-0.24822	-0.23443	-0.16548
24	11.9835	-0.117215	-0.1379	-0.11032	3.98531	1.75133	0.1379	-0.972195	-1.22731	-0.558495	-0.351645	-0.23443	-0.227535	-0.17927	-0.241325	-0.11032	0.103425	-0.01379	0.034475	11.9835	9.3772	8.44637	0.199955	-0.737765	-0.199955	-0.158585	0.11032	0.103425	0.062055	0	0.020685	0.062055	0.02758	0.117215	8.77733	7.39833	7.73619	-0.268905	-0.489545	-0.31717	-0.12411	-0.158585	-0.048265	0.15169	0.117215	0.075845	-0.131005	-0.117215	-0.06895
24.05	11.9559	-0.131005	-0.17927	-0.131005	3.95773	1.76512	0.26201	-0.81361	-0.88256	-0.42749	-0.23443	-0.34475	-0.379225	-0.17927	-0.199955	-0.17927	0.089635	-0.01379	0.01379	11.9559	9.3772	8.43258	0.365435	-0.42749	-0.089635	-0.01379	0.02758	-0.062055	0.09653	0.01379	-0.020685	0.16548	0.048265	0.117215	8.73596	7.37075	7.7224	-0.17927	-0.461965	-0.1379	0.034475	0.034475	-0.01379	-0.04137	-0.020685	0.062055	-0.02758	-0.117215	-0.09653
24.1	11.9697	-0.02758	-0.1379	-0.103425	3.9922	1.72375	0.186165	-0.944615	-0.889455	-0.34475	-0.186165	-0.23443	-0.39991	-0.365435	-0.33096	-0.131005	0.186165	0.103425	0.062055	11.9697	9.29446	8.34295	0.26201	-0.475755	-0.034475	0.034475	0.09653	-0.062055	-0.048265	-0.117215	0	0.1379	0.02758	0.103425	8.88076	7.41212	7.67413	-0.213745	-0.5516	-0.16548	0	0.048265	0.103425	0.075845	-0.020685	0.034475	-0.02758	-0.075845	-0.048265
24.15	11.9352	-0.062055	-0.213745	-0.034475	3.95773	1.75133	0.12411	-0.958405	-0.930825	-0.34475	-0.186165	-0.268905	-0.42749	-0.39991	-0.393015	-0.131005	0.172375	0	0.11032	11.9352	9.3772	8.28089	0.227535	-0.475755	-0.048265	0.08274	0.062055	-0.089635	-0.09653	-0.15169	-0.034475	0.117215	0.048265	0.117215	8.90144	7.51555	7.89477	-0.17927	-0.599865	-0.227535	0.01379	0.048265	0.075845	0.117215	0.08274	0.034475	-0.089635	-0.06895	-0.06895
24.2	11.9077	-0.048265	-0.117215	-0.15169	3.91636	1.72375	0.1379	-0.86877	-0.917035	-0.475755	-0.26201	-0.296485	-0.365435	-0.39991	-0.38612	-0.158585	0.186165	0.08274	0.020685	11.9077	9.34272	8.32226	0.365435	-0.46886	-0.09653	0.02758	0	0	-0.09653	-0.172375	-0.034475	0.199955	0.1379	0.09653	8.85318	7.35007	7.79135	-0.17927	-0.56539	-0.048265	0	-0.158585	0.062055	0.12411	0.089635	0.01379	-0.01379	-0.04137	-0.075845
24.25	12.0525	-0.22064	-0.213745	-0.08274	4.01978	1.91681	0.199955	-0.89635	-1.01356	-0.62055	-0.351645	-0.365435	-0.379225	-0.4137	-0.2758	-0.1379	0.04137	0.01379	0.062055	12.0525	9.57026	8.39811	0.324065	-0.530915	-0.28959	-0.048265	-0.075845	-0.02758	-0.09653	-0.06895	-0.04137	0.103425	-0.048265	0.020685	8.87386	7.39833	7.91546	-0.02758	-0.51023	-0.255115	-0.199955	-0.158585	-0.117215	-0.02758	-0.08274	0.09653	-0.144795	-0.22064	-0.144795
24.3	12.1835	-0.296485	-0.227535	-0.034475	4.12321	1.99265	0.33096	-0.91014	-1.06183	-0.63434	-0.393015	-0.31717	-0.255115	-0.19306	-0.17927	-0.08274	-0.06895	-0.04137	0.117215	12.1835	9.63232	8.50843	0.365435	-0.599865	-0.351645	-0.144795	-0.034475	0.075845	0.048265	0.034475	0.062055	0.02758	-0.117215	-0.075845	8.79802	7.54313	8.03267	0.075845	-0.489545	-0.255115	-0.20685	-0.241325	-0.103425	0.02758	0.089635	0.117215	-0.227535	-0.34475	-0.227535
24.35	12.1007	-0.20685	-0.31717	-0.11032	4.04047	1.88234	0.37233	-0.861875	-0.97909	-0.52402	-0.393015	-0.33096	-0.30338	-0.172375	-0.15169	0.02758	-0.02758	-0.144795	0.05516	12.1007	9.5151	8.55669	0.42749	-0.46886	-0.24822	-0.08274	-0.02758	-0.02758	0.11032	0.034475	0.1379	0.17927	0	0.01379	8.80491	7.38454	7.91546	0.075845	-0.4137	-0.02758	-0.062055	-0.131005	-0.103425	0	0.048265	0.09653	-0.06895	-0.213745	-0.16548
24.4	11.9904	-0.048265	-0.089635	-0.11032	4.00599	1.83407	0.22064	-0.92393	-0.93772	-0.448175	-0.213745	-0.31717	-0.42749	-0.4137	-0.33096	-0.131005	0.103425	0.103425	0.075845	11.9904	9.44615	8.41879	0.324065	-0.45507	-0.186165	0.048265	-0.034475	-0.089635	-0.12411	-0.1379	-0.034475	0.16548	0.15169	0.17927	8.9635	7.55692	7.92925	0	-0.5516	-0.186165	0.034475	0	-0.01379	0	-0.01379	0.05516	-0.05516	-0.06895	-0.04137
24.45	11.9352	-0.075845	-0.1379	-0.103425	3.94394	1.76512	0.172375	-0.848085	-0.917035	-0.42749	-0.26201	-0.30338	-0.365435	-0.28959	-0.310275	-0.186165	0.158585	0.117215	0.075845	11.9352	9.37031	8.38432	0.434385	-0.45507	-0.11032	0.048265	0.034475	0.02758	-0.02758	-0.103425	-0.05516	0.17927	0.103425	0.158585	8.9635	7.46728	7.88098	-0.02758	-0.56539	-0.1379	-0.034475	-0.062055	-0.04137	0	0.06895	0	-0.02758	-0.01379	-0.075845
24.5	12.1214	-0.103425	-0.12411	-0.075845	4.04047	1.86855	0.199955	-0.958405	-1.1032	-0.572285	-0.379225	-0.33096	-0.31717	-0.28959	-0.33096	-0.1379	0.117215	0.089635	0.11032	12.1214	9.45304	8.44637	0.365435	-0.64813	-0.26201	-0.075845	-0.034475	0.02758	0.01379	-0.089635	-0.020685	0.117215	0	0.04137	8.9635	7.57071	7.9982	-0.02758	-0.5516	-0.2758	-0.186165	-0.144795	-0.01379	0.02758	0.117215	0.062055	-0.117215	-0.186165	-0.17927
24.55	11.9904	-0.062055	-0.075845	-0.034475	4.00599	1.7858	0.172375	-0.985985	-1.08251	-0.53781	-0.33096	-0.34475	-0.365435	-0.241325	-0.28959	-0.08274	0.158585	0.172375	0.1379	11.9904	9.44615	8.405	0.38612	-0.641235	-0.227535	-0.048265	-0.034475	-0.062055	0.034475	-0.05516	0.075845	0.048265	0.01379	0.103425	8.98418	7.55692	7.97062	-0.062055	-0.627445	-0.2758	-0.034475	-0.09653	0.04137	0.17927	0.089635	0.075845	-0.186165	-0.172375	-0.09653
24.6	12.018	-0.117215	-0.20685	-0.17927	3.95773	1.81339	0.20685	-0.81361	-0.93772	-0.461965	-0.296485	-0.34475	-0.42749	-0.37233	-0.365435	-0.048265	0.117215	-0.05516	-0.04137	12.018	9.48062	8.52912	0.503335	-0.489545	-0.15169	-0.034475	-0.062055	-0.11032	-0.075845	-0.12411	0.062055	0.255115	0.131005	0.075845	8.90144	7.42591	7.89477	-0.02758	-0.586075	-0.241325	-0.034475	-0.02758	0.02758	0.062055	0.020685	0.09653	0.075845	-0.06895	-0.117215
24.65	11.9904	-0.16548	-0.282695	-0.23443	3.90946	1.83407	0.33096	-0.78603	-0.9653	-0.572285	-0.26201	-0.31717	-0.38612	-0.37233	-0.38612	-0.089635	0.08274	-0.103425	-0.034475	11.9904	9.49442	8.57048	0.53781	-0.503335	-0.24822	0	0	-0.02758	-0.11032	-0.15169	0.034475	0.2758	0.089635	0.034475	8.8256	7.38454	7.91546	0.02758	-0.503335	-0.2758	-0.062055	-0.158585	0	0.089635	0.020685	0.09653	0.075845	-0.117215	-0.17927
24.7	11.9835	-0.282695	-0.30338	-0.227535	3.93704	1.84786	0.282695	-0.88256	-1.01356	-0.696395	-0.475755	-0.448175	-0.38612	-0.28959	-0.31717	-0.02758	-0.05516	-0.131005	-0.062055	11.9835	9.43236	8.5429	0.448175	-0.57918	-0.35854	-0.19306	-0.131005	-0.048265	-0.01379	-0.089635	0.075845	0.17927	-0.01379	-0.09653	8.72217	7.29491	7.95683	-0.04137	-0.503335	-0.241325	-0.12411	-0.186165	-0.1379	-0.02758	0.034475	0.144795	-0.06895	-0.186165	-0.282695
24.75	11.9835	-0.131005	-0.12411	-0.131005	3.94394	1.83407	0.22064	-0.848085	-0.9653	-0.51023	-0.268905	-0.365435	-0.39991	-0.39991	-0.351645	-0.062055	0.08274	0.089635	0.075845	11.9835	9.40478	8.48085	0.489545	-0.503335	-0.186165	-0.01379	-0.034475	0.01379	-0.11032	-0.158585	0.05516	0.048265	0.103425	0.05516	8.9635	7.47418	7.97062	0	-0.53781	-0.241325	-0.075845	0	-0.01379	0.01379	-0.020685	0.117215	-0.103425	-0.05516	-0.158585
24.8	12.0663	-0.324065	-0.20685	-0.15169	3.98531	1.94439	0.379225	-0.834295	-0.985985	-0.5516	-0.296485	-0.268905	-0.227535	-0.172375	-0.26201	-0.04137	-0.089635	-0.01379	0.020685	12.0663	9.59094	8.64633	0.53781	-0.530915	-0.213745	-0.062055	-0.01379	0.089635	0.089635	-0.01379	0.062055	0.02758	0.02758	0.020685	8.90144	7.54313	8.10852	0.20685	-0.365435	-0.17927	-0.11032	-0.09653	-0.02758	0.04137	0.089635	0.11032	-0.186165	-0.186165	-0.16548
24.85	12.1835	-0.282695	-0.213745	0	4.09563	1.83407	0.282695	-0.958405	-1.1032	-0.60676	-0.268905	-0.31717	-0.337855	-0.241325	-0.23443	-0.020685	-0.06895	-0.01379	0.19306	12.1835	9.49442	8.57048	0.461965	-0.613655	-0.24822	0	-0.01379	-0.034475	0.048265	-0.020685	0.12411	-0.01379	-0.075845	0.034475	8.94281	7.63276	8.1361	0.117215	-0.39991	-0.227535	-0.15169	-0.01379	-0.12411	-0.075845	0	0.089635	-0.28959	-0.26201	-0.12411
24.9	12.0869	-0.324065	-0.33096	-0.158585	3.96462	1.88234	0.33096	-0.861875	-1.06183	-0.668815	-0.434385	-0.461965	-0.38612	-0.2758	-0.337855	-0.08274	-0.06895	-0.103425	0.062055	12.0869	9.55647	8.66012	0.572285	-0.59297	-0.296485	-0.144795	-0.12411	-0.062055	0.048265	-0.089635	0.034475	0.048265	0	0.01379	8.85318	7.50176	8.10163	0.15169	-0.475755	-0.2758	-0.158585	-0.144795	-0.16548	0	-0.034475	0.04137	-0.199955	-0.144795	-0.158585
24.95	11.9904	-0.048265	-0.17927	-0.158585	3.93015	1.81339	0.268905	-0.91014	-0.95151	-0.52402	-0.393015	-0.434385	-0.49644	-0.39991	-0.351645	-0.131005	0.144795	0	0.01379	11.9904	9.41857	8.57048	0.489545	-0.475755	-0.172375	-0.11032	-0.08274	-0.1379	-0.062055	-0.12411	0.01379	0.16548	0.117215	0.144795	8.9635	7.48797	8.00509	0.01379	-0.57918	-0.199955	-0.075845	-0.02758	-0.01379	0.048265	-0.034475	0.034475	-0.04137	-0.06895	-0.04137
25	11.9835	-0.16548	-0.12411	-0.06895	3.91636	1.76512	0.172375	-1.05493	-1.08251	-0.503335	-0.282695	-0.23443	-0.351645	-0.434385	-0.420595	-0.241325	0.103425	0.04137	0.1379	11.9835	9.41857	8.48085	0.4137	-0.641235	-0.213745	-0.062055	0.034475	0.01379	-0.075845	-0.19306	-0.08274	0.04137	-0.048265	0.075845	9.00487	7.63276	8.10852	0.04137	-0.64813	-0.30338	-0.12411	-0.062055	0.075845	0.075845	0.034475	0.034475	-0.186165	-0.213745	-0.06895
25.05	12.0387	-0.23443	-0.31717	-0.199955	3.97152	1.9306	0.34475	-0.89635	-0.930825	-0.572285	-0.39991	-0.379225	-0.282695	-0.28959	-0.351645	-0.227535	-0.06895	-0.117215	0	12.0387	9.52889	8.69459	0.586075	-0.489545	-0.2758	-0.09653	-0.08274	0.048265	0.034475	-0.12411	-0.103425	0.16548	0.04137	-0.01379	8.9566	7.50176	8.20505	0.20685	-0.503335	-0.17927	-0.075845	-0.11032	0.075845	0.12411	0.103425	0.05516	-0.075845	-0.144795	-0.17927
25.1	12.0663	-0.15169	-0.117215	-0.12411	4.00599	1.82028	0.20685	-1.03425	-1.06183	-0.60676	-0.34475	-0.30338	-0.227535	-0.227535	-0.26201	-0.02758	0.05516	0.08274	0.08274	12.0663	9.44615	8.55669	0.489545	-0.59297	-0.296485	-0.062055	0.01379	0.089635	0.075845	0.01379	0.08274	0.048265	0.01379	0.09653	9.00487	7.5845	8.22574	0.117215	-0.5516	-0.26201	-0.11032	-0.08274	-0.048265	0.103425	0.020685	0.020685	-0.213745	-0.186165	-0.06895
25.15	12.1559	-0.117215	-0.117215	-0.02758	4.06805	1.86855	0.172375	-1.06872	-1.11699	-0.63434	-0.268905	-0.199955	-0.20685	-0.241325	-0.31717	-0.17927	0.06895	0.103425	0.19306	12.1559	9.5151	8.49464	0.475755	-0.66192	-0.296485	-0.034475	0.062055	0.12411	0.048265	-0.08274	-0.05516	0.04137	-0.103425	0.062055	9.1014	7.68792	8.23953	0.241325	-0.66192	-0.393015	-0.20685	-0.11032	0.075845	0.17927	0.158585	0.075845	-0.26201	-0.26201	-0.11032
25.2	12.1973	-0.24822	-0.117215	-0.08274	4.08873	1.9306	0.186165	-1.03425	-1.13078	-0.696395	-0.365435	-0.268905	-0.227535	-0.255115	-0.33096	-0.199955	0.01379	0.06895	0.11032	12.1973	9.54268	8.58427	0.461965	-0.67571	-0.296485	-0.11032	0	0.103425	0.075845	-0.06895	-0.08274	0.062055	-0.131005	0	9.06003	7.70861	8.28089	0.241325	-0.641235	-0.393015	-0.310275	-0.22064	0.01379	0.117215	0.089635	0.04137	-0.199955	-0.2758	-0.16548
25.25	11.9697	-0.075845	-0.268905	-0.15169	3.91636	1.76512	0.186165	-1.04114	-1.03425	-0.558495	-0.365435	-0.38612	-0.365435	-0.420595	-0.351645	-0.11032	0.172375	-0.02758	0.01379	11.9697	9.41857	8.74286	0.5516	-0.59297	-0.213745	-0.11032	-0.062055	-0.048265	-0.11032	-0.15169	-0.01379	0.19306	0.04137	0.04137	9.03934	7.54313	8.03267	0.16548	-0.627445	-0.2758	-0.158585	-0.172375	0.01379	-0.01379	0.01379	0.089635	-0.04137	-0.144795	-0.1379
25.3	11.9697	-0.02758	-0.19306	-0.144795	3.91636	1.68927	0.172375	-0.972195	-0.95151	-0.475755	-0.544705	-0.48265	-0.33096	-0.4137	-0.37233	-0.1379	0.199955	0.08274	0.04137	11.9697	9.30825	8.66012	0.627445	-0.503335	-0.1379	-0.20685	-0.158585	0	-0.089635	-0.186165	-0.034475	0.1379	0.062055	0.062055	9.1014	7.50176	8.04646	0.16548	-0.613655	-0.213745	-0.20685	-0.08274	-0.04137	0.062055	-0.048265	0.144795	-0.05516	-0.117215	-0.12411
25.35	12.1352	-0.103425	-0.17927	-0.05516	4.01978	1.84786	0.310275	-1.04114	-1.15146	-0.586075	-0.434385	-0.31717	-0.282695	-0.241325	-0.26201	-0.08274	0.144795	0.04137	0.1379	12.1352	9.46683	8.66701	0.599865	-0.710185	-0.2758	-0.12411	-0.02758	0.048265	0.034475	-0.048265	0.08274	0.089635	-0.048265	-0.01379	9.0945	7.60518	8.26711	0.255115	-0.56539	-0.28959	-0.199955	-0.09653	-0.04137	0.089635	0.08274	0.117215	-0.131005	-0.22064	-0.16548
25.4	12.0731	-0.089635	-0.1379	-0.144795	3.98531	1.77201	0.310275	-0.88256	-1.03425	-0.51023	-0.379225	-0.351645	-0.379225	-0.255115	-0.23443	-0.06895	0.131005	0.05516	0.034475	12.0731	9.41857	8.66701	0.723975	-0.57918	-0.172375	-0.062055	-0.034475	-0.034475	0.034475	-0.048265	0.05516	0.15169	0.062055	0.062055	9.04624	7.50176	8.19126	0.255115	-0.53781	-0.199955	-0.11032	-0.062055	0.01379	0.103425	0.034475	0.09653	-0.05516	-0.103425	-0.117215
25.45	12.1973	-0.17927	-0.1379	-0.02758	4.00599	1.86855	0.23443	-1.05493	-1.19283	-0.62055	-0.365435	-0.23443	-0.268905	-0.30338	-0.33096	-0.131005	0.05516	0.06895	0.172375	12.1973	9.50821	8.63254	0.6895	-0.723975	-0.24822	-0.09653	0.062055	0.034475	0.01379	-0.08274	-0.01379	-0.048265	-0.20685	-0.01379	9.15656	7.55692	8.28089	0.379225	-0.723975	-0.44128	-0.22064	-0.09653	0	0.12411	0.103425	0.089635	-0.31717	-0.379225	-0.16548
25.5	12.1973	-0.255115	-0.28959	-0.103425	4.00599	1.89613	0.379225	-1.00667	-1.0963	-0.586075	-0.365435	-0.23443	-0.365435	-0.39991	-0.23443	-0.09653	0.02758	-0.089635	0.08274	12.1973	9.52889	8.77044	0.765345	-0.627445	-0.213745	-0.09653	0.048265	-0.048265	-0.062055	0.01379	0.04137	0.062055	-0.089635	-0.04137	9.06003	7.61897	8.34295	0.448175	-0.586075	-0.2758	-0.172375	-0.062055	-0.075845	0.117215	0.158585	0.131005	-0.172375	-0.2758	-0.20685
25.55	12.2869	-0.282695	-0.35854	-0.15169	4.06115	2.02023	0.517125	-0.75845	-1.04804	-0.696395	-0.48265	-0.42749	-0.448175	-0.4137	-0.255115	-0.06895	-0.01379	-0.131005	0.062055	12.2869	9.69437	8.89455	0.9653	-0.5516	-0.296485	-0.186165	-0.144795	-0.103425	-0.062055	-0.020685	0.04137	0.103425	-0.117215	0.01379	9.08071	7.61897	8.43258	0.66192	-0.39991	-0.199955	-0.158585	-0.282695	-0.16548	-0.01379	-0.01379	0.05516	-0.158585	-0.33096	-0.158585
25.6	12.2869	-0.22064	-0.268905	-0.034475	4.08184	2.02023	0.35854	-0.92393	-1.11699	-0.66192	-0.351645	-0.282695	-0.30338	-0.31717	-0.22064	-0.11032	0	-0.06895	0.1379	12.2869	9.653	8.75665	0.889455	-0.66192	-0.310275	-0.09653	0.01379	0.02758	0	0.01379	0.020685	0.01379	-0.089635	-0.020685	9.15656	7.64655	8.46016	0.67571	-0.52402	-0.227535	-0.199955	-0.20685	-0.04137	0.103425	0.08274	0.089635	-0.24822	-0.33096	-0.1379
25.65	12.2041	-0.089635	-0.15169	-0.158585	3.97152	1.86165	0.35854	-0.88256	-1.1032	-0.682605	-0.48265	-0.351645	-0.39991	-0.30338	-0.2758	-0.02758	0.186165	0.05516	0.020685	12.2041	9.50821	8.72907	0.903245	-0.627445	-0.324065	-0.19306	-0.048265	-0.075845	-0.048265	-0.034475	0.1379	0.213745	0.089635	0.12411	9.01866	7.50176	8.30847	0.49644	-0.489545	-0.199955	-0.09653	-0.131005	-0.01379	0.04137	0.05516	0.117215	0	-0.117215	-0.089635
25.7	12.0731	-0.20685	-0.33096	-0.23443	3.8681	1.81339	0.45507	-0.723975	-0.9653	-0.51023	-0.49644	-0.34475	-0.48265	-0.337855	-0.365435	-0.09653	0.06895	-0.08274	-0.075845	12.0731	9.48062	8.9566	1.13767	-0.56539	-0.199955	-0.20685	-0.034475	-0.11032	-0.09653	-0.12411	0.062055	0.255115	0.01379	0.020685	8.98418	7.48797	8.34295	0.586075	-0.586075	-0.30338	-0.034475	-0.075845	0.02758	0.02758	-0.034475	0.089635	0.02758	-0.199955	-0.17927
25.75	12.0387	-0.16548	-0.255115	-0.22064	3.84741	1.83407	0.406805	-0.79982	-1.02046	-0.599865	-0.49644	-0.46886	-0.544705	-0.434385	-0.296485	-0.09653	0.103425	-0.04137	-0.034475	12.0387	9.48062	8.97039	1.1032	-0.57918	-0.24822	-0.19306	-0.172375	-0.199955	-0.172375	-0.06895	0.020685	0.241325	0.048265	0.05516	9.0945	7.46728	8.23953	0.53781	-0.586075	-0.30338	-0.02758	-0.11032	-0.062055	-0.075845	0.117215	0.020685	0.01379	-0.158585	-0.158585
25.8	12.1559	0.02758	-0.089635	-0.02758	4.01289	1.75133	0.24822	-1.02046	-1.08251	-0.53781	-0.31717	-0.268905	-0.365435	-0.351645	-0.406805	-0.172375	0.24822	0.117215	0.131005	12.1559	9.41857	8.83249	0.95151	-0.599865	-0.23443	-0.034475	0.034475	0.01379	-0.02758	-0.12411	-0.020685	0.16548	0	0.1379	9.18414	7.63276	8.38432	0.572285	-0.641235	-0.337855	-0.12411	0.01379	0.103425	0.117215	0.089635	0.062055	-0.117215	-0.158585	-0.089635
25.85	12.2662	-0.20685	-0.268905	-0.131005	4.01978	1.97886	0.45507	-0.820505	-1.11699	-0.73087	-0.49644	-0.434385	-0.365435	-0.30338	-0.23443	0	0.02758	-0.05516	0.05516	12.2662	9.63232	8.92213	1.17905	-0.627445	-0.38612	-0.19306	-0.158585	-0.062055	0.02758	0.01379	0.12411	0.199955	0.01379	0.020685	9.1014	7.68792	8.53601	0.765345	-0.56539	-0.30338	-0.199955	-0.19306	-0.12411	0.02758	0.08274	0.117215	-0.02758	-0.23443	-0.144795
25.9	12.1973	-0.089635	-0.075845	-0.09653	3.98531	1.82028	0.282695	-0.958405	-1.0963	-0.53781	-0.310275	-0.282695	-0.28959	-0.337855	-0.2758	-0.089635	0.117215	0.144795	0.15169	12.1973	9.43236	8.6808	1.17905	-0.59297	-0.26201	-0.02758	0	0.02758	-0.01379	-0.06895	0.020685	0.04137	0.01379	0.075845	9.2393	7.67413	8.51533	0.86877	-0.613655	-0.30338	-0.12411	-0.048265	0	0.12411	0.034475	0.062055	-0.186165	-0.144795	-0.09653
25.95	12.1352	-0.02758	-0.117215	-0.12411	3.94394	1.7858	0.268905	-0.86877	-1.06183	-0.475755	-0.33096	-0.31717	-0.31717	-0.22064	-0.310275	-0.117215	0.199955	0.144795	0.09653	12.1352	9.40478	8.72907	1.32384	-0.57918	-0.15169	-0.01379	-0.075845	0.01379	0.1379	-0.089635	0.04137	0.075845	0.117215	0.12411	9.21861	7.63276	8.41879	0.8274	-0.613655	-0.213745	-0.048265	-0.034475	-0.04137	0.15169	0.103425	0.075845	-0.103425	-0.06895	-0.06895
26	12.3352	-0.20685	-0.12411	0.02758	4.06115	1.91681	0.37233	-0.944615	-1.19283	-0.599865	-0.310275	-0.199955	-0.255115	-0.20685	-0.296485	-0.172375	0	0.06895	0.227535	12.3352	9.55647	8.78423	1.33763	-0.67571	-0.23443	-0.048265	0.08274	0.103425	0.075845	-0.103425	-0.01379	0.02758	-0.048265	0.062055	9.25998	7.73619	8.61875	0.99288	-0.627445	-0.365435	-0.172375	-0.08274	0.01379	0.15169	0.117215	0.01379	-0.213745	-0.213745	-0.09653
26.05	12.3352	-0.337855	-0.282695	-0.06895	4.00599	2.00644	0.503335	-0.820505	-1.16525	-0.62055	-0.475755	-0.296485	-0.351645	-0.20685	-0.22064	-0.09653	-0.103425	-0.05516	0.11032	12.3352	9.64611	8.94281	1.59964	-0.641235	-0.2758	-0.19306	-0.01379	0.01379	0.089635	-0.020685	0.075845	0.02758	-0.117215	-0.020685	9.11519	7.67413	8.61875	1.17215	-0.448175	-0.227535	-0.22064	-0.20685	-0.1379	0.02758	0.020685	0.089635	-0.199955	-0.2758	-0.20685
26.1	12.149	-0.22064	-0.406805	-0.24822	3.88188	1.73754	0.46886	-0.78603	-1.06872	-0.503335	-0.448175	-0.461965	-0.42749	-0.31717	-0.26201	-0.02758	0.04137	-0.131005	-0.04137	12.149	9.43236	8.9566	1.71685	-0.530915	-0.1379	-0.144795	-0.158585	-0.103425	-0.02758	-0.048265	0.09653	0.1379	0.01379	0.034475	9.19793	7.54313	8.47396	1.0963	-0.503335	-0.16548	0	-0.09653	-0.089635	-0.089635	-0.034475	0.11032	-0.103425	-0.22064	-0.16548
26.15	12.2386	-0.296485	-0.379225	-0.22064	3.93704	1.86855	0.49644	-0.81361	-1.0963	-0.60676	-0.434385	-0.39991	-0.448175	-0.461965	-0.38612	-0.09653	-0.08274	-0.103425	-0.020685	12.2386	9.50821	8.92902	1.7858	-0.56539	-0.2758	-0.1379	-0.09653	-0.075845	-0.199955	-0.158585	0.05516	0.16548	0	-0.103425	9.18414	7.57071	8.5498	1.26178	-0.42749	-0.2758	-0.048265	-0.131005	-0.089635	0.062055	-0.06895	0.062055	-0.103425	-0.22064	-0.282695
26.2	12.3627	-0.337855	-0.31717	-0.158585	4.01978	1.99265	0.530915	-0.86877	-1.06872	-0.71708	-0.544705	-0.434385	-0.365435	-0.28959	-0.28959	-0.06895	-0.103425	-0.06895	0.04137	12.3627	9.59094	8.97039	1.81339	-0.530915	-0.324065	-0.255115	-0.11032	-0.034475	-0.01379	-0.08274	0.103425	0.103425	-0.02758	-0.020685	9.15656	7.61897	8.61875	1.379	-0.475755	-0.199955	-0.172375	-0.20685	-0.103425	-0.02758	0.020685	0.09653	-0.144795	-0.23443	-0.23443
26.25	12.2317	-0.075845	-0.15169	-0.144795	3.93015	1.89613	0.45507	-0.88256	-1.06183	-0.60676	-0.379225	-0.365435	-0.39991	-0.351645	-0.241325	-0.09653	0.199955	0.089635	0.08274	12.2317	9.50821	8.92213	1.86165	-0.517125	-0.24822	-0.08274	-0.034475	-0.062055	-0.062055	-0.08274	0.075845	0.1379	0.01379	0.075845	9.24619	7.59139	8.5498	1.31005	-0.57918	-0.2758	-0.158585	-0.09653	0	0.103425	0.034475	0.09653	-0.131005	-0.199955	-0.158585
26.3	12.3214	-0.19306	-0.117215	-0.11032	3.93704	1.90992	0.37233	-0.930825	-1.19973	-0.63434	-0.296485	-0.30338	-0.282695	-0.337855	-0.37233	-0.199955	0.06895	0.089635	0.08274	12.3214	9.50821	8.80491	1.88923	-0.64813	-0.296485	-0.048265	0.01379	0.062055	0	-0.117215	-0.062055	-0.04137	-0.1379	0.075845	9.24619	7.66034	8.59117	1.39969	-0.751555	-0.406805	-0.1379	-0.062055	0.103425	0.241325	0.1379	0.089635	-0.23443	-0.26201	-0.12411
26.35	12.2386	-0.16548	-0.268905	-0.24822	3.88878	1.82028	0.48265	-0.861875	-1.22731	-0.572285	-0.365435	-0.282695	-0.31717	-0.268905	-0.296485	-0.199955	0.131005	-0.08274	-0.034475	12.2386	9.48062	8.92902	1.97886	-0.613655	-0.16548	-0.1379	0.08274	0.034475	0.075845	-0.048265	-0.04137	0.19306	0.062055	0.020685	9.20482	7.55692	8.52222	1.53069	-0.67571	-0.48265	-0.158585	-0.172375	0	0.213745	0.158585	0.089635	-0.02758	-0.117215	-0.17927
26.4	12.2524	-0.24822	-0.31717	-0.22064	3.88188	1.82028	0.544705	-0.78603	-1.13078	-0.71708	-0.461965	-0.42749	-0.42749	-0.241325	-0.365435	-0.089635	0.04137	-0.103425	-0.020685	12.2524	9.50821	8.97039	2.13745	-0.57918	-0.337855	-0.172375	-0.12411	-0.089635	0.11032	-0.117215	0.020685	0.16548	-0.02758	-0.075845	9.1014	7.4397	8.51533	1.59275	-0.51023	-0.26201	-0.075845	-0.034475	-0.089635	0.048265	0.1379	0.062055	-0.02758	-0.22064	-0.24822
26.45	12.149	-0.089635	-0.227535	-0.199955	3.83362	1.7858	0.48265	-0.77224	-1.01356	-0.51023	-0.351645	-0.365435	-0.475755	-0.448175	-0.28959	-0.09653	0.144795	-0.01379	-0.034475	12.149	9.40478	8.92213	2.18572	-0.475755	-0.172375	-0.01379	-0.034475	-0.103425	-0.09653	-0.05516	0.034475	0.19306	0.089635	0.08274	9.29446	7.51555	8.5498	1.57895	-0.53781	-0.199955	0.01379	0	0.075845	-0.01379	-0.020685	0.062055	-0.02758	-0.103425	-0.117215
26.5	12.3352	-0.23443	-0.12411	-0.048265	3.95773	1.88234	0.35854	-0.958405	-1.21352	-0.668815	-0.379225	-0.351645	-0.31717	-0.30338	-0.337855	-0.186165	0.05516	0.08274	0.213745	12.3352	9.48062	8.83249	2.12366	-0.66192	-0.2758	-0.062055	-0.02758	0.048265	-0.01379	-0.08274	-0.09653	0.089635	-0.075845	0.075845	9.34272	7.70861	8.66701	1.66859	-0.70329	-0.489545	-0.172375	-0.09653	0	0.16548	0.15169	0.062055	-0.117215	-0.23443	-0.09653
26.55	12.2386	-0.20685	-0.255115	-0.17927	3.89567	1.88234	0.46886	-0.737765	-1.11699	-0.696395	-0.379225	-0.461965	-0.227535	-0.268905	-0.26201	-0.089635	0.04137	-0.05516	0.01379	12.2386	9.5151	9.06692	2.3374	-0.530915	-0.26201	-0.1379	-0.12411	0.075845	0.034475	0	0.01379	0.227535	0.048265	0.04137	9.2393	7.5845	8.61875	1.7858	-0.57918	-0.26201	-0.09653	-0.11032	-0.048265	0.103425	0.15169	0.09653	-0.01379	-0.131005	-0.144795
26.6	12.1973	-0.17927	-0.241325	-0.172375	3.8681	1.7858	0.434385	-0.75845	-1.04804	-0.63434	-0.39991	-0.461965	-0.39991	-0.37233	-0.310275	-0.09653	0.08274	0	0.034475	12.1973	9.41857	8.98418	2.3512	-0.489545	-0.23443	-0.12411	-0.158585	-0.034475	0	-0.08274	0.020685	0.199955	0.103425	0.09653	9.26688	7.61897	8.48775	1.75822	-0.613655	-0.241325	-0.11032	-0.241325	-0.103425	-0.15169	-0.06895	0.089635	-0.04137	-0.103425	-0.117215
26.65	12.3352	-0.144795	-0.1379	-0.075845	4.01289	1.81339	0.393015	-0.861875	-1.16525	-0.599865	-0.34475	-0.30338	-0.30338	-0.30338	-0.38612	-0.158585	0.06895	0.05516	0.15169	12.3352	9.50821	8.86697	2.30293	-0.599865	-0.23443	-0.048265	0.01379	0.02758	0.01379	-0.172375	-0.034475	0.01379	-0.048265	0.103425	9.38409	7.7224	8.70838	1.98576	-0.71708	-0.2758	-0.199955	-0.172375	0.048265	0.04137	0.06895	0.020685	-0.2758	-0.2758	-0.09653
26.7	12.28	-0.15169	-0.255115	-0.186165	3.88878	1.84786	0.503335	-0.710185	-1.06183	-0.52402	-0.379225	-0.351645	-0.365435	-0.324065	-0.28959	-0.08274	0.103425	-0.04137	0	12.28	9.49442	9.01866	2.56494	-0.46886	-0.089635	-0.09653	-0.062055	-0.02758	-0.048265	-0.117215	0.020685	0.1379	-0.01379	0.020685	9.30135	7.57071	8.65322	2.10297	-0.448175	-0.11032	-0.01379	-0.075845	-0.04137	-0.01379	-0.01379	0.034475	-0.144795	-0.22064	-0.186165
26.75	12.3834	-0.34475	-0.28959	-0.144795	3.98531	2.02713	0.517125	-0.81361	-1.21352	-0.710185	-0.461965	-0.434385	-0.379225	-0.241325	-0.20685	-0.020685	-0.08274	-0.06895	0.05516	12.3834	9.60473	9.06003	2.48909	-0.6895	-0.310275	-0.19306	-0.144795	-0.01379	0.01379	-0.01379	0.1379	0.062055	-0.131005	-0.05516	9.26688	7.73619	8.74286	2.22019	-0.44128	-0.28959	-0.1379	-0.186165	-0.062055	-0.01379	0.06895	0.075845	-0.26201	-0.35854	-0.24822
26.8	12.3007	-0.282695	-0.33096	-0.20685	3.90946	2.02023	0.56539	-0.737765	-1.14457	-0.682605	-0.434385	-0.34475	-0.52402	-0.38612	-0.38612	-0.02758	-0.01379	-0.103425	0.01379	12.3007	9.61852	9.06692	2.59942	-0.599865	-0.2758	-0.12411	0.02758	-0.17927	-0.034475	-0.158585	0.103425	0.16548	0.04137	-0.020685	9.24619	7.66034	8.6808	2.28225	-0.44128	-0.255115	-0.01379	-0.255115	-0.16548	-0.01379	-0.05516	0.05516	-0.144795	-0.186165	-0.20685
26.85	12.3972	-0.255115	-0.241325	-0.075845	3.9922	1.94439	0.46886	-0.78603	-1.16525	-0.696395	-0.34475	-0.30338	-0.365435	-0.31717	-0.337855	-0.131005	-0.01379	0	0.131005	12.3972	9.57026	8.97039	2.59942	-0.627445	-0.28959	-0.09653	-0.01379	-0.01379	0	-0.117215	0.034475	0.089635	-0.02758	0	9.33583	7.7224	8.77044	2.22708	-0.53781	-0.30338	-0.158585	-0.172375	-0.048265	0.048265	0.08274	0.01379	-0.199955	-0.213745	-0.186165
26.9	12.3214	-0.337855	-0.268905	-0.144795	3.93704	1.97886	0.60676	-0.6895	-1.15146	-0.668815	-0.530915	-0.46886	-0.461965	-0.337855	-0.241325	-0.062055	0	-0.02758	0.075845	12.3214	9.59094	9.08071	2.7511	-0.57918	-0.28959	-0.24822	-0.172375	-0.12411	-0.034475	0.020685	0.08274	0.1379	0.01379	-0.04137	9.30135	7.59139	8.71528	2.38567	-0.503335	-0.241325	-0.158585	-0.19306	-0.16548	-0.048265	0.034475	0.075845	-0.089635	-0.213745	-0.24822
26.95	12.3145	-0.103425	-0.117215	-0.131005	3.93704	1.82028	0.49644	-0.86877	-1.04804	-0.558495	-0.34475	-0.365435	-0.448175	-0.448175	-0.31717	-0.09653	0.144795	0.158585	0.05516	12.3145	9.49442	9.03245	2.67526	-0.489545	-0.186165	-0.034475	0	-0.075845	-0.12411	-0.06895	0.034475	0.103425	0.04137	0.09653	9.44615	7.64655	8.61875	2.26845	-0.56539	-0.2758	-0.062055	-0.075845	0.04137	0.048265	0.020685	0.062055	-0.172375	-0.158585	-0.12411
27	12.2041	-0.048265	-0.15169	-0.15169	3.84741	1.76512	0.46886	-0.77224	-1.06872	-0.60676	-0.51023	-0.351645	-0.448175	-0.434385	-0.337855	-0.172375	0.199955	0.158585	0.01379	12.2041	9.40478	8.99108	2.79248	-0.475755	-0.213745	-0.186165	0.01379	-0.11032	-0.062055	-0.103425	-0.01379	0.117215	0.062055	0.117215	9.41857	7.60518	8.60496	2.22019	-0.67571	-0.31717	-0.11032	-0.09653	0.15169	0.103425	0.08274	0.034475	-0.117215	-0.117215	-0.11032
27.05	12.3007	-0.24822	-0.213745	-0.12411	3.94394	1.86165	0.420595	-0.834295	-1.17905	-0.62055	-0.475755	-0.33096	-0.337855	-0.324065	-0.38612	-0.172375	0	0.01379	0.075845	12.3007	9.46683	8.9566	2.77868	-0.599865	-0.24822	-0.158585	0.01379	0.034475	0.01379	-0.103425	0	0	-0.089635	0.01379	9.43925	7.69482	8.71528	2.43393	-0.586075	-0.30338	-0.199955	-0.12411	0.04137	0.117215	0	0.04137	-0.23443	-0.28959	-0.186165
27.1	12.3145	-0.23443	-0.37233	-0.144795	3.93015	1.9306	0.59297	-0.737765	-1.19973	-0.75845	-0.558495	-0.448175	-0.365435	-0.2758	-0.131005	0.006895	0.01379	-0.117215	0.01379	12.3145	9.57026	9.12208	2.90279	-0.613655	-0.337855	-0.23443	-0.08274	-0.034475	0.034475	0.08274	0.1379	0.075845	-0.089635	-0.020685	9.28067	7.68792	8.81181	2.53736	-0.503335	-0.186165	-0.26201	-0.20685	-0.117215	-0.01379	0.034475	0.15169	-0.158585	-0.2758	-0.24822
27.15	12.2317	-0.22064	-0.282695	-0.20685	3.8612	1.90992	0.57918	-0.641235	-1.08251	-0.668815	-0.48265	-0.51023	-0.53781	-0.420595	-0.20685	0.02758	0.06895	-0.08274	-0.01379	12.2317	9.54268	9.12898	3.04069	-0.517125	-0.28959	-0.19306	-0.158585	-0.16548	-0.075845	0.020685	0.117215	0.1379	0.04137	0.08274	9.39788	7.66034	8.75665	2.55115	-0.461965	-0.12411	-0.09653	-0.09653	-0.1379	-0.089635	-0.06895	0.09653	-0.089635	-0.199955	-0.1379
27.2	12.3627	-0.296485	-0.37233	-0.22064	3.89567	1.95818	0.60676	-0.67571	-1.1032	-0.66192	-0.517125	-0.46886	-0.475755	-0.420595	-0.241325	0.006895	-0.01379	-0.103425	0.020685	12.3627	9.60473	9.15656	3.0269	-0.613655	-0.28959	-0.172375	-0.11032	-0.15169	-0.075845	-0.020685	0.103425	0.16548	-0.04137	-0.020685	9.36341	7.66034	8.79802	2.68905	-0.39991	-0.17927	-0.09653	-0.034475	-0.117215	-0.048265	-0.08274	0.075845	-0.131005	-0.26201	-0.227535
27.25	12.2869	-0.23443	-0.30338	-0.255115	3.84051	1.86165	0.613655	-0.613655	-1.01356	-0.53781	-0.42749	-0.448175	-0.39991	-0.38612	-0.255115	-0.062055	0.08274	-0.02758	-0.05516	12.2869	9.52889	9.17035	3.07517	-0.489545	-0.172375	-0.09653	-0.11032	-0.01379	-0.02758	-0.05516	0.117215	0.19306	0.02758	0.062055	9.38409	7.67413	8.74286	2.64768	-0.39991	-0.1379	-0.062055	-0.048265	-0.075845	0.16548	0.089635	0.034475	-0.06895	-0.144795	-0.1379
27.3	12.3627	-0.24822	-0.227535	-0.12411	3.97152	1.91681	0.544705	-0.70329	-1.19973	-0.60676	-0.42749	-0.34475	-0.365435	-0.241325	-0.2758	-0.06895	0.01379	0	0.075845	12.3627	9.52889	9.0945	3.0269	-0.613655	-0.24822	-0.144795	-0.034475	0.01379	0.062055	-0.034475	0.05516	0.117215	-0.02758	0.01379	9.39788	7.7224	8.83249	2.7511	-0.489545	-0.255115	-0.1379	-0.20685	-0.048265	0.062055	0.01379	0.062055	-0.199955	-0.24822	-0.213745
27.35	12.1973	-0.117215	-0.1379	-0.08274	3.83362	1.75133	0.420595	-0.81361	-1.21352	-0.64813	-0.379225	-0.42749	-0.448175	-0.337855	-0.33096	-0.089635	0.144795	0.05516	0.075845	12.1973	9.43236	8.94281	2.95106	-0.599865	-0.310275	-0.09653	-0.075845	-0.062055	-0.048265	-0.08274	0.05516	0.117215	-0.04137	0.034475	9.45994	7.63276	8.6808	2.59942	-0.641235	-0.2758	-0.1379	-0.11032	0.04137	0.075845	0.020685	0.075845	-0.131005	-0.24822	-0.158585
27.4	12.2524	-0.17927	-0.31717	-0.199955	3.81983	1.76512	0.5516	-0.6895	-1.13078	-0.62055	-0.48265	-0.42749	-0.49644	-0.39991	-0.33096	-0.089635	0.089635	-0.144795	-0.01379	12.2524	9.44615	9.08071	3.10275	-0.53781	-0.23443	-0.172375	-0.11032	-0.1379	-0.089635	-0.05516	0.05516	0.213745	0.01379	0	9.41857	7.61897	8.81181	2.62699	-0.586075	-0.1379	-0.158585	-0.131005	0.048265	-0.04137	-0.01379	0.04137	-0.04137	-0.199955	-0.20685
27.45	12.3696	-0.17927	-0.227535	-0.11032	3.93015	1.7858	0.48265	-0.86877	-1.31005	-0.779135	-0.57918	-0.461965	-0.544705	-0.324065	-0.406805	-0.117215	0.01379	-0.01379	0.04137	12.3696	9.49442	9.00487	2.99932	-0.737765	-0.38612	-0.22064	-0.131005	-0.17927	-0.01379	-0.12411	0.020685	0.062055	-0.103425	0.020685	9.48062	7.77756	8.86007	2.71663	-0.779135	-0.406805	-0.158585	-0.158585	-0.02758	-0.02758	-0.034475	0.020685	-0.213745	-0.31717	-0.17927
27.5	12.4868	-0.310275	-0.19306	-0.020685	3.9922	1.9306	0.5516	-0.834295	-1.33074	-0.84119	-0.57918	-0.4137	-0.28959	-0.241325	-0.26201	-0.17927	-0.02758	0	0.172375	12.4868	9.58405	9.12208	3.01311	-0.710185	-0.42749	-0.296485	-0.09653	0.062055	0.075845	-0.034475	-0.020685	-0.04137	-0.19306	0.04137	9.5151	7.83961	8.93592	2.91658	-0.613655	-0.42749	-0.310275	-0.23443	-0.075845	0.089635	0.103425	0.117215	-0.31717	-0.393015	-0.19306
27.55	12.3627	-0.22064	-0.117215	-0.075845	3.94394	1.82028	0.503335	-0.77224	-1.24799	-0.63434	-0.34475	-0.33096	-0.337855	-0.30338	-0.365435	-0.22064	0.04137	0.117215	0.117215	12.3627	9.49442	9.08071	3.10275	-0.641235	-0.24822	-0.08274	0	0.048265	0.02758	-0.1379	-0.05516	-0.01379	-0.062055	0.09653	9.54268	7.74998	8.99108	2.91658	-0.641235	-0.365435	-0.172375	-0.144795	0.089635	0.12411	0.08274	0.020685	-0.2758	-0.22064	-0.1379
27.6	12.2662	-0.17927	-0.28959	-0.172375	3.84741	1.76512	0.59297	-0.64813	-1.1032	-0.62055	-0.39991	-0.379225	-0.39991	-0.324065	-0.337855	-0.172375	0.089635	-0.08274	0	12.2662	9.45304	9.14277	3.26133	-0.503335	-0.199955	-0.11032	-0.062055	-0.062055	0	-0.117215	-0.04137	0.12411	0.04137	0.075845	9.45994	7.64655	8.81181	2.86832	-0.51023	-0.2758	-0.12411	-0.048265	0	0.01379	0.020685	0.09653	-0.131005	-0.172375	-0.158585
27.65	12.2041	-0.24822	-0.31717	-0.23443	3.81983	1.81339	0.56539	-0.6895	-1.13078	-0.66192	-0.39991	-0.4137	-0.475755	-0.530915	-0.461965	-0.17927	-0.01379	-0.131005	-0.020685	12.2041	9.50821	9.12208	3.26133	-0.5516	-0.199955	-0.11032	-0.08274	-0.1379	-0.24822	-0.22064	-0.05516	0.16548	0.01379	0.034475	9.38409	7.5845	8.81181	2.95795	-0.51023	-0.26201	-0.034475	-0.131005	-0.1379	-0.075845	-0.08274	0	-0.117215	-0.23443	-0.186165
27.7	12.2869	-0.296485	-0.213745	-0.12411	3.93015	1.86165	0.5516	-0.723975	-1.22731	-0.710185	-0.351645	-0.33096	-0.379225	-0.2758	-0.406805	-0.117215	-0.04137	-0.04137	0.075845	12.2869	9.49442	9.0945	3.19928	-0.613655	-0.28959	-0.075845	0.02758	-0.02758	0.034475	-0.172375	0.034475	0.02758	-0.117215	0	9.48752	7.74998	8.88765	2.95795	-0.586075	-0.351645	-0.12411	-0.08274	0.02758	0.075845	-0.089635	0.089635	-0.24822	-0.30338	-0.20685
27.75	12.3972	-0.268905	-0.227535	-0.103425	3.95773	1.97197	0.517125	-0.834295	-1.33074	-0.792925	-0.51023	-0.30338	-0.17927	-0.255115	-0.255115	-0.09653	-0.01379	-0.04137	0.075845	12.3972	9.59094	9.15656	3.21307	-0.737765	-0.38612	-0.255115	0.02758	0.1379	0.02758	-0.020685	0.05516	0.062055	-0.1379	-0.020685	9.55647	7.80514	9.01866	3.06827	-0.5516	-0.31717	-0.20685	-0.158585	-0.062055	0.062055	-0.01379	0.16548	-0.227535	-0.35854	-0.24822
27.8	12.2662	-0.39991	-0.393015	-0.23443	3.8681	1.86855	0.57918	-0.77224	-1.2342	-0.820505	-0.56539	-0.448175	-0.351645	-0.172375	-0.23443	0.020685	-0.117215	-0.117215	-0.020685	12.2662	9.57026	9.19103	3.27512	-0.641235	-0.4137	-0.30338	-0.131005	0	0.09653	0.01379	0.186165	0.12411	-0.02758	-0.062055	9.52199	7.64655	8.87386	3.15791	-0.4137	-0.16548	-0.158585	-0.20685	-0.15169	-0.01379	0.048265	0.131005	-0.186165	-0.24822	-0.227535
27.85	12.2869	-0.117215	-0.20685	-0.131005	3.88188	1.77201	0.48265	-0.737765	-1.28247	-0.63434	-0.461965	-0.530915	-0.38612	-0.268905	-0.22064	0	0.144795	0.04137	0.062055	12.2869	9.46683	9.08071	3.3027	-0.641235	-0.172375	-0.1379	-0.172375	0.02758	0.048265	0.020685	0.16548	0.089635	0.04137	0.103425	9.60473	7.68792	8.75665	3.12343	-0.5516	-0.199955	-0.12411	-0.08274	0.075845	-0.062055	-0.048265	0.09653	-0.144795	-0.158585	-0.089635
27.9	12.3145	-0.117215	-0.12411	-0.144795	3.89567	1.77201	0.48265	-0.710185	-1.14457	-0.51023	-0.33096	-0.379225	-0.39991	-0.544705	-0.23443	-0.172375	0.144795	0.08274	0.062055	12.3145	9.41857	9.03245	3.39234	-0.56539	-0.11032	-0.02758	0.01379	-0.034475	-0.23443	0.020685	0	0.075845	0.062055	0.16548	9.66679	7.77756	8.86007	3.04759	-0.64813	-0.30338	-0.062055	0.02758	0.02758	-0.048265	-0.020685	0.062055	-0.172375	-0.117215	-0.048265
27.95	12.3627	-0.24822	-0.255115	-0.172375	3.93015	1.83407	0.503335	-0.751555	-1.31005	-0.73087	-0.461965	-0.48265	-0.39991	-0.37233	-0.23443	-0.08274	0	-0.05516	0.04137	12.3627	9.52889	9.20482	3.36476	-0.64813	-0.351645	-0.144795	-0.11032	0	-0.062055	0.020685	0.075845	0.12411	-0.04137	0.05516	9.57715	7.73619	8.91523	3.14412	-0.56539	-0.255115	-0.158585	-0.12411	-0.089635	0.04137	0.048265	0.11032	-0.117215	-0.26201	-0.16548
28	12.4179	-0.15169	-0.103425	0.05516	3.97152	1.77201	0.44128	-0.834295	-1.36521	-0.71708	-0.434385	-0.38612	-0.38612	-0.4137	-0.296485	-0.172375	0.089635	0.131005	0.255115	12.4179	9.43236	9.12208	3.28891	-0.723975	-0.351645	-0.158585	-0.02758	0	-0.075845	-0.05516	0.01379	0.048265	-0.048265	0.09653	9.70126	7.83961	8.94971	3.15791	-0.641235	-0.337855	-0.23443	-0.158585	-0.075845	0.103425	0.034475	0.075845	-0.172375	-0.23443	-0.089635
28.05	12.4524	-0.337855	-0.268905	-0.08274	3.9922	1.91681	0.530915	-0.751555	-1.33074	-0.8274	-0.517125	-0.42749	-0.351645	-0.351645	-0.296485	-0.199955	-0.05516	-0.04137	0.15169	12.4524	9.58405	9.12208	3.39234	-0.67571	-0.39991	-0.20685	-0.09653	0.01379	0	-0.020685	-0.020685	0.04137	-0.131005	-0.05516	9.62542	7.80514	8.99108	3.24754	-0.627445	-0.255115	-0.324065	-0.22064	0.01379	0.117215	0.1379	0.05516	-0.24822	-0.35854	-0.23443
28.1	12.3627	-0.35854	-0.379225	-0.15169	3.91636	1.95818	0.56539	-0.751555	-1.379	-0.889455	-0.57918	-0.34475	-0.282695	-0.337855	-0.186165	-0.06895	-0.05516	-0.117215	0.075845	12.3627	9.59094	9.12898	3.39234	-0.723975	-0.489545	-0.255115	-0.034475	0.103425	-0.048265	0.06895	0.08274	0.075845	-0.117215	-0.08274	9.53578	7.69482	8.93592	3.26133	-0.5516	-0.30338	-0.24822	-0.255115	0.075845	0.17927	0.12411	0.089635	-0.227535	-0.393015	-0.282695
28.15	12.3972	-0.296485	-0.31717	-0.08274	3.95773	1.97886	0.60676	-0.79982	-1.31005	-0.86877	-0.544705	-0.31717	-0.33096	-0.268905	-0.23443	-0.09653	-0.08274	-0.05516	0.1379	12.3972	9.653	9.21861	3.42681	-0.70329	-0.448175	-0.255115	0	0.02758	0.048265	0	0.034475	0.075845	-0.089635	-0.05516	9.61852	7.86719	9.03934	3.3096	-0.5516	-0.351645	-0.282695	-0.23443	-0.117215	0.103425	0.089635	0.089635	-0.23443	-0.34475	-0.24822
28.2	12.3007	-0.255115	-0.268905	-0.103425	3.90946	1.89613	0.530915	-0.81361	-1.2342	-0.765345	-0.461965	-0.365435	-0.282695	-0.241325	-0.33096	-0.186165	0	-0.06895	0.131005	12.3007	9.59094	9.10829	3.41302	-0.67571	-0.37233	-0.158585	0.01379	0.075845	0.075845	-0.089635	-0.034475	-0.062055	-0.1379	-0.04137	9.63921	7.86719	9.0945	3.35097	-0.57918	-0.351645	-0.268905	-0.22064	-0.04137	0.117215	0.117215	0.09653	-0.31717	-0.393015	-0.23443
28.25	12.3214	-0.38612	-0.31717	-0.186165	3.89567	1.89613	0.641235	-0.78603	-1.16525	-0.74466	-0.544705	-0.42749	-0.379225	-0.268905	-0.199955	-0.048265	-0.117215	-0.08274	0.04137	12.3214	9.63232	9.20482	3.45439	-0.5516	-0.35854	-0.22064	-0.08274	-0.02758	0.048265	0.020685	0.075845	0.117215	-0.089635	-0.075845	9.63921	7.7224	9.02555	3.39923	-0.44128	-0.26201	-0.268905	-0.23443	-0.089635	0.01379	0.103425	0.117215	-0.131005	-0.34475	-0.255115
28.3	12.2662	-0.268905	-0.37233	-0.199955	3.8612	1.89613	0.613655	-0.70329	-1.13078	-0.71708	-0.48265	-0.33096	-0.365435	-0.28959	-0.296485	0	0.01379	-0.117215	0.01379	12.2662	9.59094	9.32893	3.53024	-0.5516	-0.337855	-0.19306	0.034475	0	0.048265	-0.034475	0.103425	0.1379	-0.04137	-0.020685	9.59784	7.64655	8.92213	3.39234	-0.489545	-0.186165	-0.199955	-0.062055	0.01379	0.075845	0.1379	0.117215	-0.089635	-0.26201	-0.24822
28.35	12.3145	-0.34475	-0.393015	-0.22064	3.88188	1.9306	0.6895	-0.613655	-1.15146	-0.779135	-0.517125	-0.42749	-0.379225	-0.30338	-0.17927	-0.08274	-0.06895	-0.131005	0	12.3145	9.64611	9.45994	3.66814	-0.5516	-0.351645	-0.23443	-0.11032	-0.01379	-0.01379	0.048265	0.05516	0.15169	-0.01379	-0.062055	9.61852	7.64655	8.93592	3.45439	-0.461965	-0.17927	-0.1379	-0.22064	-0.12411	-0.062055	0.05516	0.05516	-0.089635	-0.2758	-0.282695
28.4	12.3489	-0.34475	-0.30338	-0.15169	3.93015	1.86855	0.517125	-0.81361	-1.26178	-0.779135	-0.434385	-0.30338	-0.31717	-0.268905	-0.296485	-0.08274	-0.117215	-0.01379	0.062055	12.3489	9.59094	9.29446	3.51645	-0.66192	-0.38612	-0.144795	0.02758	0.02758	0.048265	-0.020685	0.05516	0.02758	-0.117215	0.04137	9.66679	7.80514	9.00487	3.4406	-0.53781	-0.26201	-0.1379	-0.23443	-0.048265	0.075845	0.06895	0.05516	-0.2758	-0.31717	-0.186165
28.45	12.3696	-0.268905	-0.241325	-0.05516	3.91636	1.82028	0.544705	-0.70329	-1.2342	-0.75845	-0.448175	-0.30338	-0.268905	-0.2758	-0.26201	-0.158585	-0.05516	0	0.131005	12.3696	9.55647	9.30825	3.59919	-0.641235	-0.310275	-0.144795	0.01379	0.075845	0.048265	0	0.01379	0	-0.15169	0.062055	9.77711	7.8534	9.05313	3.55782	-0.599865	-0.365435	-0.22064	-0.20685	-0.02758	0.117215	0.20685	0.11032	-0.26201	-0.35854	-0.158585
28.5	12.28	-0.17927	-0.16548	-0.08274	3.8681	1.7858	0.530915	-0.67571	-1.21352	-0.75845	-0.393015	-0.461965	-0.268905	-0.241325	-0.20685	-0.09653	0.103425	0.06895	0.11032	12.28	9.48062	9.30825	3.64056	-0.627445	-0.337855	-0.11032	-0.08274	0.075845	0.075845	0.05516	0.075845	0.12411	-0.02758	0.103425	9.74263	7.77756	8.92213	3.50266	-0.53781	-0.351645	-0.282695	-0.19306	0.12411	0.089635	0.186165	0.089635	-0.144795	-0.22064	-0.117215
28.55	12.2662	-0.17927	-0.15169	-0.075845	3.8612	1.76512	0.44128	-0.75845	-1.24799	-0.682605	-0.282695	-0.33096	-0.351645	-0.420595	-0.296485	-0.131005	0.06895	0.06895	0.117215	12.2662	9.49442	9.24619	3.5785	-0.641235	-0.324065	-0.02758	0.02758	0.01379	-0.075845	-0.020685	0.020685	-0.01379	-0.089635	0.12411	9.85985	7.86719	9.00487	3.4406	-0.67571	-0.30338	-0.15169	-0.08274	0.103425	0.12411	0	0.04137	-0.26201	-0.24822	-0.11032
28.6	12.3696	-0.310275	-0.30338	-0.11032	3.94394	1.90992	0.57918	-0.75845	-1.33074	-0.779135	-0.517125	-0.379225	-0.28959	-0.22064	-0.16548	-0.06895	-0.05516	-0.04137	0.08274	12.3696	9.61852	9.35651	3.66814	-0.723975	-0.324065	-0.22064	-0.075845	0.034475	0.089635	0.103425	0.09653	0.062055	-0.1379	-0.01379	9.73574	7.82582	9.01866	3.68193	-0.53781	-0.28959	-0.20685	-0.158585	-0.01379	0.12411	0.117215	0.144795	-0.227535	-0.35854	-0.213745
28.65	12.4317	-0.24822	-0.255115	-0.075845	3.98531	1.84786	0.544705	-0.78603	-1.31005	-0.806715	-0.544705	-0.39991	-0.337855	-0.255115	-0.20685	-0.11032	0.04137	0	0.131005	12.4317	9.59094	9.39099	3.67503	-0.70329	-0.35854	-0.268905	-0.08274	0	0.062055	0.048265	0.034475	0.062055	-0.062055	0.01379	9.80469	7.82582	9.03934	3.70951	-0.586075	-0.2758	-0.282695	-0.144795	-0.04137	0.04137	0.15169	0.062055	-0.186165	-0.2758	-0.186165
28.7	12.3627	-0.15169	-0.20685	-0.06895	3.95773	1.7996	0.45507	-0.820505	-1.27557	-0.696395	-0.475755	-0.351645	-0.282695	-0.241325	-0.241325	-0.089635	0.131005	0.06895	0.172375	12.3627	9.49442	9.24619	3.62677	-0.59297	-0.23443	-0.158585	0	0.062055	0.075845	0.020685	0.062055	0	-0.04137	0.103425	9.86674	7.8534	9.01866	3.5923	-0.44128	-0.2758	-0.24822	-0.19306	-0.075845	0.048265	0.172375	0.075845	-0.227535	-0.213745	-0.09653
28.75	12.3352	-0.255115	-0.241325	-0.08274	3.91636	1.86165	0.544705	-0.66192	-1.26178	-0.63434	-0.475755	-0.461965	-0.30338	-0.337855	-0.255115	-0.1379	0.05516	0.01379	0.117215	12.3352	9.61852	9.32893	3.79915	-0.627445	-0.227535	-0.158585	-0.131005	0.103425	-0.01379	-0.020685	0.062055	0.15169	0.075845	0.103425	9.82537	7.80514	8.93592	3.64056	-0.586075	-0.241325	-0.09653	-0.158585	0.01379	0.12411	0.089635	0.11032	-0.103425	-0.131005	-0.117215
28.8	12.28	-0.23443	-0.31717	-0.172375	3.84051	1.89613	0.641235	-0.599865	-1.2342	-0.66192	-0.475755	-0.48265	-0.38612	-0.337855	-0.241325	-0.04137	0.04137	-0.04137	0	12.28	9.64611	9.43236	3.90257	-0.613655	-0.26201	-0.1379	-0.144795	-0.034475	-0.01379	0.034475	0.144795	0.19306	-0.01379	0.062055	9.68747	7.76377	8.97729	3.80604	-0.51023	-0.199955	-0.12411	-0.11032	-0.103425	-0.02758	0.01379	0.11032	-0.05516	-0.24822	-0.17927
28.85	12.28	-0.282695	-0.19306	-0.09653	3.88188	1.7858	0.530915	-0.77224	-1.28247	-0.73087	-0.434385	-0.365435	-0.33096	-0.337855	-0.31717	-0.172375	0.02758	0.08274	0.1379	12.28	9.54268	9.32204	3.84051	-0.641235	-0.324065	-0.11032	-0.02758	0.048265	0.048265	-0.08274	-0.01379	0.048265	-0.089635	0.103425	9.73574	7.82582	9.02555	3.83362	-0.66192	-0.337855	-0.172375	-0.131005	0.04137	0.103425	0.05516	0.05516	-0.199955	-0.30338	-0.117215
28.9	12.2524	-0.117215	-0.15169	-0.103425	3.8612	1.77201	0.45507	-0.751555	-1.21352	-0.62055	-0.379225	-0.31717	-0.282695	-0.30338	-0.28959	-0.131005	0.131005	0.103425	0.09653	12.2524	9.5151	9.25998	3.88878	-0.57918	-0.213745	-0.075845	0.034475	0.062055	0.048265	-0.034475	0.062055	0.02758	0.01379	0.1379	9.85985	7.92925	9.03934	3.83362	-0.6895	-0.351645	-0.199955	-0.02758	0.1379	0.1379	0.103425	0.09653	-0.213745	-0.199955	-0.089635
28.95	12.2041	-0.048265	-0.089635	-0.09653	3.8612	1.7858	0.45507	-0.737765	-1.14457	-0.60676	-0.39991	-0.51023	-0.351645	-0.351645	-0.310275	-0.06895	0.186165	0.144795	0.08274	12.2041	9.58405	9.29446	3.95083	-0.517125	-0.199955	-0.075845	-0.11032	0	-0.02758	-0.034475	0.103425	0.089635	0.089635	0.12411	9.88054	7.98441	9.00487	3.89567	-0.66192	-0.351645	-0.24822	-0.01379	0.089635	0.089635	0.103425	0.11032	-0.144795	-0.117215	-0.089635
29	12.3145	-0.23443	-0.17927	-0.02758	3.94394	1.86165	0.544705	-0.78603	-1.36521	-0.792925	-0.379225	-0.33096	-0.30338	-0.268905	-0.31717	-0.15169	0.02758	0.04137	0.17927	12.3145	9.69437	9.38409	3.95083	-0.70329	-0.351645	-0.1379	0.01379	0.062055	0.062055	-0.05516	0.020685	0	-0.103425	0.062055	9.90122	7.95683	9.15656	4.05426	-0.613655	-0.406805	-0.282695	-0.12411	0.02758	0.16548	0.186165	0.117215	-0.34475	-0.31717	-0.158585
29.05	12.2869	-0.089635	-0.227535	-0.17927	3.91636	1.83407	0.57918	-0.70329	-1.28247	-0.696395	-0.42749	-0.365435	-0.365435	-0.324065	-0.28959	-0.131005	0.186165	0.01379	0.05516	12.2869	9.69437	9.40478	4.10252	-0.64813	-0.2758	-0.158585	0.01379	0.02758	0	-0.020685	0.034475	0.117215	0	0.1379	9.83916	7.82582	9.05313	4.06115	-0.627445	-0.379225	-0.15169	-0.02758	0.062055	0.089635	0.08274	0.131005	-0.131005	-0.23443	-0.075845
29.1	12.3696	-0.282695	-0.30338	-0.09653	3.94394	1.90992	0.59297	-0.67571	-1.35831	-0.75845	-0.461965	-0.38612	-0.365435	-0.255115	-0.2758	-0.089635	0.02758	-0.06895	0.09653	12.3696	9.7909	9.41857	4.17837	-0.70329	-0.337855	-0.1379	-0.01379	-0.01379	0.034475	0	0.04137	0.075845	-0.117215	0.020685	9.75643	7.94304	9.10829	4.30937	-0.461965	-0.2758	-0.20685	-0.131005	-0.075845	0.02758	0.089635	0.09653	-0.24822	-0.379225	-0.19306
29.15	12.2179	-0.23443	-0.282695	-0.17927	3.84051	1.83407	0.655025	-0.57918	-1.15146	-0.63434	-0.448175	-0.448175	-0.59297	-0.38612	-0.255115	-0.06895	0.05516	-0.04137	0.034475	12.2179	9.70816	9.45994	4.28869	-0.53781	-0.186165	-0.08274	-0.11032	-0.227535	-0.09653	0	0.062055	0.15169	0.04137	0.04137	9.76332	7.82582	9.02555	4.28179	-0.461965	-0.227535	-0.20685	-0.158585	-0.04137	-0.04137	0.01379	0.089635	-0.158585	-0.213745	-0.19306
29.2	12.1697	-0.16548	-0.241325	-0.158585	3.81983	1.75133	0.56539	-0.56539	-1.14457	-0.5516	-0.365435	-0.39991	-0.544705	-0.448175	-0.351645	-0.048265	0.144795	0.02758	0.062055	12.1697	9.63232	9.38409	4.33695	-0.530915	-0.1379	-0.034475	-0.048265	-0.15169	-0.09653	-0.020685	0.075845	0.15169	0.103425	0.103425	9.92191	7.74998	8.9635	4.20595	-0.5516	-0.241325	-0.062055	-0.075845	0.048265	0.117215	-0.034475	0.11032	-0.089635	-0.103425	-0.12411
29.25	12.2179	-0.17927	-0.31717	-0.17927	3.84051	1.7858	0.60676	-0.5516	-1.1032	-0.572285	-0.365435	-0.379225	-0.49644	-0.420595	-0.365435	-0.11032	0.089635	-0.117215	0.075845	12.2179	9.69437	9.44615	4.39211	-0.46886	-0.1379	-0.11032	-0.048265	-0.062055	-0.089635	-0.08274	0.034475	0.15169	0.15169	0.04137	9.83916	7.81203	8.91523	4.4059	-0.503335	-0.17927	0	-0.034475	0	-0.075845	-0.034475	0.04137	-0.158585	-0.103425	-0.186165
29.3	12.3489	-0.282695	-0.16548	-0.034475	3.95773	1.86165	0.60676	-0.70329	-1.2342	-0.792925	-0.448175	-0.38612	-0.379225	-0.268905	-0.337855	-0.09653	0.02758	0.08274	0.158585	12.3489	9.7909	9.35651	4.28869	-0.59297	-0.337855	-0.172375	-0.08274	0.01379	0.062055	-0.05516	0.05516	0.01379	-0.02758	0.08274	9.83916	7.92235	9.18414	4.5507	-0.489545	-0.2758	-0.186165	-0.172375	-0.02758	0.02758	0.089635	0.15169	-0.30338	-0.24822	-0.1379
29.35	12.3145	-0.337855	-0.30338	-0.158585	3.90946	1.91681	0.668815	-0.66192	-1.28247	-0.86877	-0.475755	-0.365435	-0.365435	-0.227535	-0.310275	-0.117215	-0.05516	-0.05516	0.062055	12.3145	9.81848	9.32893	4.33695	-0.627445	-0.37233	-0.20685	0	0	0.09653	-0.08274	0.034475	0.1379	-0.089635	-0.04137	9.79779	7.90856	9.17035	4.62655	-0.52402	-0.393015	-0.158585	-0.131005	0.01379	-0.01379	0.048265	0.089635	-0.186165	-0.33096	-0.255115
29.4	12.2869	-0.310275	-0.30338	-0.20685	3.89567	1.90992	0.737765	-0.46886	-1.21352	-0.765345	-0.56539	-0.49644	-0.475755	-0.365435	-0.22064	-0.15169	-0.04137	-0.08274	0.01379	12.2869	9.83227	9.52889	4.56449	-0.5516	-0.324065	-0.268905	-0.144795	-0.11032	-0.01379	0.034475	0.04137	0.15169	0.02758	0	9.83916	7.79135	9.05313	4.62655	-0.475755	-0.227535	-0.11032	-0.131005	-0.02758	-0.062055	0	0.034475	-0.144795	-0.199955	-0.20685
29.45	12.1835	-0.22064	-0.31717	-0.23443	3.81293	1.84786	0.67571	-0.530915	-1.19973	-0.682605	-0.48265	-0.434385	-0.448175	-0.38612	-0.26201	-0.04137	0.06895	-0.05516	-0.034475	12.1835	9.74263	9.50821	4.62655	-0.53781	-0.2758	-0.12411	-0.08274	-0.089635	-0.048265	0	0.117215	0.241325	0.048265	0.062055	9.72195	7.73619	9.03934	4.67481	-0.489545	-0.17927	-0.01379	-0.034475	-0.075845	-0.04137	-0.089635	0.075845	-0.06895	-0.186165	-0.19306
29.5	12.2386	-0.22064	-0.28959	-0.22064	3.84741	1.7858	0.723975	-0.44128	-1.14457	-0.682605	-0.517125	-0.51023	-0.52402	-0.37233	-0.23443	0.02758	0.089635	-0.06895	0.04137	12.2386	9.75643	9.58405	4.70239	-0.517125	-0.227535	-0.19306	-0.158585	-0.103425	-0.034475	0.020685	0.158585	0.30338	0.131005	0.075845	9.72195	7.70861	9.03934	4.67481	-0.53781	-0.199955	-0.048265	-0.11032	-0.103425	-0.075845	-0.020685	0.09653	0.04137	-0.089635	-0.16548
29.55	12.3145	-0.24822	-0.12411	0.006895	3.91636	1.83407	0.57918	-0.6895	-1.32384	-0.806715	-0.434385	-0.34475	-0.51023	-0.4137	-0.310275	-0.006895	0.06895	0.08274	0.23443	12.3145	9.7909	9.43236	4.50244	-0.641235	-0.337855	-0.1379	-0.02758	-0.11032	-0.062055	-0.06895	0.1379	0.062055	-0.04137	0.062055	9.92191	7.9982	9.18414	4.71618	-0.641235	-0.28959	-0.172375	-0.11032	-0.103425	-0.04137	-0.020685	0.11032	-0.227535	-0.26201	-0.09653
29.6	12.2869	-0.23443	-0.19306	-0.075845	3.88878	1.82028	0.668815	-0.57918	-1.16525	-0.696395	-0.434385	-0.46886	-0.39991	-0.37233	-0.310275	-0.09653	0.04137	0.02758	0.131005	12.2869	9.80469	9.52889	4.64034	-0.517125	-0.213745	-0.1379	-0.062055	-0.062055	0.01379	-0.08274	0.08274	0.12411	0.01379	0.1379	9.88054	7.90856	9.0945	4.73686	-0.52402	-0.255115	-0.089635	-0.075845	0.02758	0.02758	0.048265	0.09653	-0.172375	-0.186165	-0.089635
29.65	12.2869	-0.17927	-0.255115	-0.158585	3.89567	1.88234	0.655025	-0.530915	-1.19973	-0.682605	-0.51023	-0.461965	-0.379225	-0.28959	-0.22064	-0.006895	0.103425	0	0.05516	12.2869	9.80469	9.52889	4.70239	-0.530915	-0.26201	-0.19306	-0.075845	-0.048265	0.048265	0.034475	0.17927	0.19306	0.04137	0.04137	9.79779	7.8534	9.08071	4.85408	-0.52402	-0.213745	-0.11032	-0.09653	0	-0.01379	0.08274	0.15169	-0.075845	-0.199955	-0.17927
29.7	12.3627	-0.337855	-0.35854	-0.144795	3.93015	1.97886	0.70329	-0.53781	-1.2342	-0.75845	-0.558495	-0.461965	-0.4137	-0.31717	-0.26201	-0.048265	0	-0.06895	0.08274	12.3627	9.85295	9.58405	4.74376	-0.57918	-0.324065	-0.255115	-0.08274	-0.048265	0.034475	0	0.117215	0.062055	-0.048265	0.020685	9.85985	7.94304	9.18414	4.9575	-0.461965	-0.213745	-0.158585	-0.19306	-0.15169	-0.02758	0.06895	0.089635	-0.24822	-0.30338	-0.213745
29.75	12.3145	-0.117215	-0.17927	-0.048265	3.93015	1.84786	0.60676	-0.641235	-1.28247	-0.71708	-0.4137	-0.351645	-0.351645	-0.30338	-0.26201	-0.11032	0.144795	0.103425	0.158585	12.3145	9.7909	9.49442	4.6886	-0.627445	-0.28959	-0.1379	-0.034475	0.01379	0.048265	-0.020685	0.062055	0.02758	-0.01379	0.103425	9.99775	7.92235	9.17035	4.79202	-0.66192	-0.31717	-0.23443	-0.131005	0.075845	0.15169	0.15169	0.117215	-0.213745	-0.213745	-0.11032
29.8	12.3145	-0.144795	-0.15169	-0.006895	3.93015	1.82028	0.627445	-0.710185	-1.31005	-0.73087	-0.59297	-0.46886	-0.48265	-0.337855	-0.351645	-0.131005	0.103425	0.117215	0.20685	12.3145	9.78401	9.40478	4.6886	-0.613655	-0.28959	-0.23443	-0.12411	-0.075845	0	-0.103425	0.034475	-0.01379	-0.02758	0.075845	9.97706	8.07404	9.18414	4.9575	-0.64813	-0.365435	-0.23443	-0.08274	-0.048265	0.048265	0.08274	0.131005	-0.26201	-0.23443	-0.144795
29.85	12.3834	-0.22064	-0.15169	-0.006895	3.93015	1.7858	0.613655	-0.751555	-1.35831	-0.74466	-0.393015	-0.268905	-0.241325	-0.241325	-0.351645	-0.15169	0.01379	0.117215	0.213745	12.3834	9.75643	9.29446	4.66791	-0.67571	-0.310275	-0.08274	0.034475	0.11032	0.11032	-0.08274	0	-0.04137	-0.117215	0.062055	9.99775	8.12921	9.17035	5.03335	-0.627445	-0.406805	-0.268905	-0.12411	0.089635	0.15169	0.172375	0.131005	-0.28959	-0.33096	-0.117215
29.9	12.3145	-0.23443	-0.282695	-0.158585	3.84051	1.9306	0.723975	-0.57918	-1.21352	-0.682605	-0.448175	-0.351645	-0.365435	-0.324065	-0.28959	-0.020685	0.05516	-0.01379	0.04137	12.3145	9.86674	9.40478	4.88855	-0.517125	-0.227535	-0.11032	0	0.048265	0.02758	-0.020685	0.117215	0.12411	0	0.04137	9.90812	7.98441	9.14277	5.0954	-0.503335	-0.186165	-0.1379	-0.09653	0.01379	0.02758	0.06895	0.131005	-0.172375	-0.22064	-0.158585
29.95	12.2317	-0.310275	-0.420595	-0.23443	3.79225	1.81339	0.70329	-0.46886	-1.11699	-0.696395	-0.517125	-0.48265	-0.52402	-0.420595	-0.255115	0.048265	0	-0.172375	0.01379	12.2317	9.74263	9.37031	4.97819	-0.420595	-0.24822	-0.20685	-0.11032	-0.103425	-0.075845	0.01379	0.17927	0.213745	0.04137	0.062055	9.86674	7.92235	9.12208	5.06783	-0.489545	-0.186165	-0.034475	-0.075845	-0.048265	-0.048265	-0.01379	0.11032	-0.075845	-0.186165	-0.144795
30	12.2524	-0.144795	-0.28959	-0.144795	3.8612	1.77201	0.59297	-0.57918	-1.21352	-0.66192	-0.448175	-0.48265	-0.558495	-0.4137	-0.28959	0.02758	0.144795	-0.01379	0.11032	12.2524	9.72884	9.26688	4.87476	-0.489545	-0.227535	-0.12411	-0.131005	-0.12411	-0.075845	-0.020685	0.158585	0.117215	0.04137	0.09653	9.98396	7.98441	9.10829	4.99198	-0.53781	-0.26201	-0.11032	-0.075845	0.02758	-0.12411	-0.020685	0.11032	-0.131005	-0.199955	-0.1379
30.05	12.3627	-0.282695	-0.282695	-0.06895	3.94394	1.91681	0.641235	-0.599865	-1.379	-0.85498	-0.517125	-0.39991	-0.379225	-0.28959	-0.31717	-0.089635	0.02758	0.01379	0.17927	12.3627	9.85295	9.30825	4.91613	-0.64813	-0.38612	-0.19306	-0.048265	0.048265	0.062055	-0.06895	0.062055	0.02758	-0.075845	0.08274	9.93569	8.04646	9.25998	5.18504	-0.627445	-0.2758	-0.26201	-0.186165	-0.01379	0.089635	0.01379	0.062055	-0.26201	-0.33096	-0.117215
30.1	12.3214	-0.296485	-0.227535	-0.075845	3.90946	1.95818	0.60676	-0.64813	-1.40658	-0.903245	-0.56539	-0.38612	-0.337855	-0.28959	-0.26201	-0.117215	0.01379	0.02758	0.117215	12.3214	9.89433	9.28067	4.92992	-0.737765	-0.434385	-0.255115	-0.02758	0.01379	0.02758	0	0.075845	0.04137	-0.089635	0.01379	9.90122	8.02578	9.25998	5.24709	-0.599865	-0.44128	-0.37233	-0.268905	-0.02758	0.12411	0.186165	0.117215	-0.227535	-0.34475	-0.227535
30.15	12.3696	-0.17927	-0.19306	0.020685	3.93704	1.83407	0.48265	-0.6895	-1.42726	-0.792925	-0.4137	-0.268905	-0.282695	-0.268905	-0.2758	-0.15169	0.06895	0.08274	0.282695	12.3696	9.74263	9.18414	4.91613	-0.6895	-0.337855	-0.11032	0.11032	0.103425	0.089635	-0.020685	0.034475	0.04137	-0.062055	0.103425	10.0046	8.11542	9.32893	5.28846	-0.627445	-0.42749	-0.296485	-0.11032	0.02758	0.15169	0.20685	0.09653	-0.24822	-0.23443	-0.1379
30.2	12.4041	-0.23443	-0.19306	0.006895	3.96462	1.86855	0.56539	-0.6895	-1.34452	-0.66192	-0.448175	-0.379225	-0.241325	-0.255115	-0.20685	-0.11032	-0.01379	0.02758	0.213745	12.4041	9.81848	9.26688	4.97819	-0.599865	-0.199955	-0.158585	-0.034475	0.1379	0.11032	0.05516	0.062055	0	-0.075845	0.075845	9.95638	8.04646	9.24619	5.26089	-0.641235	-0.28959	-0.186165	-0.144795	-0.02758	0.16548	0.26201	0.172375	-0.33096	-0.30338	-0.144795
30.25	12.4386	-0.255115	-0.12411	0.02758	3.98531	1.84786	0.530915	-0.710185	-1.36521	-0.8274	-0.365435	-0.24822	-0.255115	-0.20685	-0.33096	-0.062055	-0.01379	0.117215	0.23443	12.4386	9.80469	9.26688	4.92992	-0.64813	-0.38612	-0.08274	0.131005	0.11032	0.158585	-0.06895	0.117215	0.02758	-0.01379	0.08274	10.0184	8.07404	9.27377	5.3781	-0.70329	-0.379225	-0.268905	-0.144795	0.062055	0.062055	0.089635	0.020685	-0.24822	-0.24822	-0.117215
30.3	12.4179	-0.38612	-0.255115	-0.09653	3.96462	1.94439	0.655025	-0.5516	-1.379	-0.903245	-0.517125	-0.30338	-0.227535	-0.075845	-0.186165	-0.020685	-0.08274	0	0.117215	12.4179	9.84606	9.39099	5.11609	-0.6895	-0.38612	-0.19306	0.034475	0.12411	0.28959	0.034475	0.1379	0.062055	-0.075845	0.034475	9.94259	8.02578	9.31514	5.50221	-0.52402	-0.351645	-0.282695	-0.12411	0.02758	0.16548	0.1379	0.09653	-0.23443	-0.33096	-0.213745
30.35	12.2386	-0.296485	-0.37233	-0.24822	3.77156	1.7996	0.6895	-0.42749	-1.22731	-0.806715	-0.51023	-0.48265	-0.4137	-0.365435	-0.255115	-0.048265	0	-0.144795	0.01379	12.2386	9.77022	9.37031	5.25399	-0.503335	-0.28959	-0.20685	-0.11032	-0.048265	-0.01379	-0.034475	0.103425	0.089635	-0.02758	-0.034475	9.92191	7.82582	9.17035	5.48842	-0.489545	-0.227535	-0.12411	-0.075845	-0.02758	-0.04137	-0.048265	0.117215	-0.144795	-0.26201	-0.255115
30.4	12.2662	-0.103425	-0.117215	-0.11032	3.8612	1.82028	0.49644	-0.53781	-1.22731	-0.66192	-0.379225	-0.33096	-0.379225	-0.434385	-0.38612	-0.117215	0.186165	0.117215	0.117215	12.2662	9.72884	9.21861	5.20572	-0.53781	-0.172375	-0.062055	0.01379	-0.01379	-0.062055	-0.15169	0.020685	0.062055	0.075845	0.144795	10.0598	7.97062	9.12898	5.42636	-0.66192	-0.2758	-0.02758	0.02758	0.075845	0.103425	0.020685	0.089635	-0.158585	-0.144795	-0.048265
30.45	12.1697	-0.20685	-0.268905	-0.22064	3.74398	1.7858	0.5516	-0.53781	-1.17905	-0.696395	-0.51023	-0.42749	-0.351645	-0.30338	-0.33096	-0.17927	0.06895	-0.02758	0.020685	12.1697	9.70816	9.32204	5.26778	-0.517125	-0.24822	-0.20685	-0.09653	0.075845	0.075845	-0.034475	-0.04137	0.12411	-0.02758	0.05516	9.92191	7.8534	9.12898	5.50221	-0.5516	-0.199955	-0.09653	-0.02758	0.048265	0.02758	0.103425	0.144795	-0.089635	-0.24822	-0.158585
30.5	12.3007	-0.282695	-0.255115	-0.09653	3.8612	1.7996	0.655025	-0.599865	-1.32384	-0.75845	-0.49644	-0.379225	-0.33096	-0.268905	-0.2758	-0.227535	0	0	0.09653	12.3007	9.75643	9.38409	5.19193	-0.627445	-0.310275	-0.19306	-0.02758	0.075845	0.1379	0	-0.05516	0.103425	-0.062055	0.01379	9.98396	8.02578	9.17035	5.68148	-0.53781	-0.26201	-0.1379	-0.11032	0.048265	0.075845	0.22064	0.020685	-0.23443	-0.28959	-0.186165
30.55	12.3972	-0.324065	-0.30338	-0.103425	3.94394	1.90992	0.751555	-0.5516	-1.34452	-0.820505	-0.558495	-0.351645	-0.241325	-0.19306	-0.2758	-0.117215	-0.05516	0	0.11032	12.3972	9.85295	9.44615	5.32984	-0.64813	-0.310275	-0.186165	0.02758	0.11032	0.12411	0.034475	0.05516	0	-0.1379	0.034475	9.92191	8.03267	9.33583	5.75732	-0.475755	-0.28959	-0.186165	-0.172375	-0.02758	0.062055	0.172375	0.144795	-0.28959	-0.31717	-0.16548
30.6	12.4179	-0.282695	-0.19306	-0.06895	3.95773	1.90992	0.67571	-0.59297	-1.39279	-0.84119	-0.56539	-0.39991	-0.28959	-0.20685	-0.28959	-0.186165	0.04137	0.04137	0.17927	12.4179	9.89433	9.40478	5.2402	-0.6895	-0.351645	-0.24822	-0.01379	0.075845	0.09653	-0.01379	0.020685	-0.01379	-0.117215	0.08274	9.98396	8.10163	9.36341	5.7849	-0.53781	-0.337855	-0.33096	-0.19306	-0.089635	0.12411	0.103425	0.09653	-0.33096	-0.28959	-0.1379
30.65	12.3007	-0.22064	-0.19306	-0.158585	3.84051	1.84786	0.71708	-0.420595	-1.21352	-0.792925	-0.4137	-0.379225	-0.53781	-0.420595	-0.2758	-0.06895	0.05516	0.05516	0.062055	12.3007	9.83227	9.45994	5.41257	-0.53781	-0.2758	-0.1379	0.034475	-0.075845	-0.09653	-0.020685	0.09653	0.19306	-0.04137	0.103425	9.92191	7.95683	9.24619	5.72974	-0.475755	-0.365435	-0.282695	-0.23443	-0.048265	0.19306	0.103425	0.09653	-0.117215	-0.23443	-0.117215
30.7	12.3352	-0.22064	-0.15169	-0.05516	3.89567	1.86855	0.655025	-0.53781	-1.36521	-0.792925	-0.448175	-0.351645	-0.337855	-0.351645	-0.365435	-0.117215	0.05516	0.08274	0.131005	12.3352	9.84606	9.39099	5.36431	-0.67571	-0.26201	-0.12411	0.01379	0.034475	-0.034475	-0.089635	0.01379	0.048265	-0.02758	0.04137	10.0598	8.07404	9.27377	5.83317	-0.613655	-0.351645	-0.22064	-0.12411	0.02758	0.19306	0.034475	0.131005	-0.23443	-0.33096	-0.12411
30.75	12.4524	-0.337855	-0.20685	-0.020685	3.96462	1.89613	0.655025	-0.66192	-1.44105	-0.889455	-0.517125	-0.24822	-0.268905	-0.20685	-0.26201	-0.131005	-0.05516	0.06895	0.227535	12.4524	9.88054	9.35651	5.30225	-0.723975	-0.42749	-0.20685	0.131005	0.075845	0.1379	0.034475	0	0.01379	-0.103425	0.062055	10.0874	8.04646	9.28756	5.87454	-0.599865	-0.42749	-0.26201	-0.131005	0.01379	0.19306	0.172375	0.09653	-0.2758	-0.33096	-0.144795
30.8	12.3489	-0.324065	-0.282695	-0.075845	3.88878	1.95818	0.6895	-0.59297	-1.379	-0.84119	-0.57918	-0.38612	-0.31717	-0.17927	-0.22064	-0.131005	-0.01379	0.01379	0.131005	12.3489	9.91501	9.38409	5.44015	-0.64813	-0.38612	-0.23443	-0.02758	0.02758	0.158585	0.020685	0.062055	0.048265	-0.089635	0.034475	9.97706	8.01199	9.28756	5.93659	-0.475755	-0.351645	-0.33096	-0.23443	-0.15169	0.062055	0.15169	0.131005	-0.26201	-0.379225	-0.19306
30.85	12.3352	-0.337855	-0.37233	-0.17927	3.8612	1.95818	0.751555	-0.475755	-1.36521	-0.820505	-0.51023	-0.365435	-0.28959	-0.158585	-0.15169	-0.08274	-0.05516	-0.08274	0.04137	12.3352	9.89433	9.46683	5.56426	-0.70329	-0.296485	-0.19306	0.034475	0.062055	0.172375	0.08274	0.09653	0.19306	0.02758	0.08274	9.90122	7.92925	9.27377	5.88833	-0.44128	-0.2758	-0.282695	-0.19306	0.02758	0.048265	0.06895	0.11032	-0.06895	-0.26201	-0.17927
30.9	12.3145	-0.324065	-0.393015	-0.186165	3.81983	1.84786	0.765345	-0.393015	-1.19283	-0.806715	-0.544705	-0.517125	-0.48265	-0.31717	-0.310275	-0.048265	-0.05516	-0.117215	0.01379	12.3145	9.83227	9.45994	5.62632	-0.489545	-0.296485	-0.24822	-0.09653	-0.11032	0.034475	-0.01379	0.12411	0.2758	0.062055	0.062055	9.90812	7.90856	9.21172	5.90901	-0.475755	-0.15169	-0.11032	-0.075845	-0.04137	0.02758	0.020685	0.075845	-0.01379	-0.24822	-0.16548
30.95	12.3007	-0.20685	-0.19306	-0.103425	3.79225	1.82028	0.668815	-0.53781	-1.35831	-0.85498	-0.51023	-0.379225	-0.31717	-0.241325	-0.241325	-0.089635	0.08274	0.04137	0.131005	12.3007	9.80469	9.38409	5.54358	-0.66192	-0.35854	-0.19306	-0.02758	0.048265	0.089635	0.01379	0.062055	0.15169	-0.01379	0.062055	10.0391	8.07404	9.28756	5.93659	-0.70329	-0.393015	-0.23443	-0.08274	0.089635	0.199955	0.158585	0.144795	-0.158585	-0.22064	-0.1379
31	12.3007	-0.089635	-0.15169	-0.11032	3.8612	1.82028	0.57918	-0.641235	-1.31005	-0.779135	-0.39991	-0.365435	-0.33096	-0.337855	-0.351645	-0.172375	0.144795	0.089635	0.131005	12.3007	9.7909	9.32204	5.50221	-0.627445	-0.310275	-0.09653	0.01379	0.089635	0.01379	-0.05516	0.01379	0.02758	-0.062055	0.103425	10.1219	8.12921	9.31514	5.90901	-0.64813	-0.406805	-0.199955	-0.075845	0.103425	0.19306	0.12411	0.11032	-0.227535	-0.28959	-0.11032
31.05	12.4041	-0.38612	-0.28959	-0.158585	3.93015	1.89613	0.641235	-0.475755	-1.34452	-0.765345	-0.530915	-0.31717	-0.31717	-0.241325	-0.310275	-0.15169	-0.06895	-0.05516	0.05516	12.4041	9.85295	9.38409	5.68148	-0.613655	-0.24822	-0.158585	0.02758	0.075845	0.12411	-0.034475	-0.01379	0.062055	-0.103425	0	9.98396	8.02578	9.21172	6.05381	-0.51023	-0.26201	-0.15169	-0.12411	0.117215	0.31717	0.227535	0.144795	-0.24822	-0.35854	-0.227535
31.1	12.4799	-0.34475	-0.15169	-0.020685	3.9922	1.90992	0.59297	-0.613655	-1.39279	-0.779135	-0.434385	-0.34475	-0.30338	-0.37233	-0.310275	-0.06895	-0.04137	0.089635	0.17927	12.4799	9.84606	9.32204	5.56426	-0.6895	-0.28959	-0.08274	0	0.075845	-0.034475	-0.020685	0.117215	-0.02758	-0.048265	0.062055	10.0667	8.11542	9.31514	6.02623	-0.627445	-0.365435	-0.23443	-0.09653	0.1379	0.255115	0.158585	0.19306	-0.33096	-0.31717	-0.1379
31.15	12.3489	-0.20685	-0.19306	-0.02758	3.84741	1.82028	0.60676	-0.53781	-1.35831	-0.73087	-0.434385	-0.31717	-0.33096	-0.324065	-0.38612	-0.17927	0.089635	0.06895	0.172375	12.3489	9.7909	9.34272	5.70216	-0.67571	-0.2758	-0.11032	0.062055	0.062055	0.034475	-0.103425	0.01379	0.103425	0.103425	0.1379	10.1425	8.10163	9.21172	6.0676	-0.66192	-0.33096	-0.158585	0	0.15169	0.227535	0.089635	0.144795	-0.158585	-0.213745	-0.075845
31.2	12.3696	-0.23443	-0.255115	-0.15169	3.80604	1.81339	0.668815	-0.475755	-1.26178	-0.792925	-0.49644	-0.434385	-0.434385	-0.38612	-0.351645	-0.08274	0.08274	0.04137	0.08274	12.3696	9.78401	9.37031	5.80559	-0.56539	-0.296485	-0.19306	-0.075845	-0.048265	-0.048265	-0.06895	0.08274	0.199955	0.1379	0.08274	10.0805	7.9982	9.18414	6.16413	-0.56539	-0.255115	-0.12411	-0.02758	-0.075845	0.062055	0.034475	0.11032	-0.075845	-0.158585	-0.1379
31.25	12.4524	-0.23443	-0.19306	-0.048265	3.8681	1.88234	0.70329	-0.53781	-1.379	-0.84119	-0.475755	-0.39991	-0.39991	-0.30338	-0.365435	-0.089635	0.04137	0.04137	0.20685	12.4524	9.85295	9.44615	5.76422	-0.64813	-0.35854	-0.186165	-0.01379	0.01379	0.048265	-0.048265	0.075845	0.02758	-0.103425	0.103425	10.1012	8.11542	9.34962	6.28134	-0.627445	-0.393015	-0.24822	-0.09653	-0.075845	0.075845	0.048265	0.05516	-0.31717	-0.35854	-0.09653
31.3	12.4317	-0.22064	-0.089635	-0.006895	3.90946	1.84786	0.627445	-0.627445	-1.42726	-0.779135	-0.558495	-0.51023	-0.4137	-0.241325	-0.337855	-0.06895	0.08274	0.144795	0.24822	12.4317	9.83227	9.32893	5.66769	-0.710185	-0.324065	-0.22064	-0.144795	-0.034475	0.12411	-0.048265	0.1379	0.04137	-0.048265	0.144795	10.1288	8.14299	9.34962	6.23308	-0.67571	-0.4137	-0.24822	-0.144795	0.048265	0.02758	0.089635	0.062055	-0.30338	-0.30338	-0.089635
31.35	12.5006	-0.268905	-0.213745	0	3.91636	1.89613	0.59297	-0.64813	-1.49621	-0.903245	-0.517125	-0.33096	-0.337855	-0.227535	-0.310275	-0.11032	0.02758	0.01379	0.227535	12.5006	9.95638	9.32204	5.71595	-0.737765	-0.42749	-0.19306	0.02758	0.062055	0.12411	-0.020685	0.117215	-0.01379	-0.131005	0.034475	10.0874	8.14989	9.39099	6.37098	-0.641235	-0.44128	-0.35854	-0.19306	0.02758	0.12411	0.172375	0.04137	-0.35854	-0.379225	-0.158585
31.4	12.3352	-0.17927	-0.241325	-0.131005	3.81293	1.76512	0.59297	-0.530915	-1.29626	-0.765345	-0.49644	-0.4137	-0.48265	-0.337855	-0.351645	-0.117215	0.117215	0.02758	0.075845	12.3352	9.75643	9.35651	5.81938	-0.599865	-0.310275	-0.172375	-0.02758	-0.048265	-0.02758	-0.08274	0.08274	0.1379	0.04137	0.075845	10.0598	8.02578	9.21172	6.23997	-0.64813	-0.337855	-0.199955	-0.12411	0.02758	0.12411	-0.020685	0.089635	-0.158585	-0.199955	-0.17927
31.45	12.3145	-0.075845	-0.20685	-0.131005	3.81293	1.73754	0.517125	-0.45507	-1.21352	-0.63434	-0.39991	-0.351645	-0.448175	-0.448175	-0.475755	-0.158585	0.213745	0.06895	0.09653	12.3145	9.74263	9.30825	5.9297	-0.489545	-0.172375	-0.11032	0.034475	-0.034475	-0.089635	-0.186165	0.034475	0.16548	0.103425	0.1379	10.2184	8.07404	9.19793	6.32961	-0.641235	-0.33096	-0.1379	0.01379	0.15169	0.089635	0.020685	0.075845	-0.089635	-0.158585	-0.06895
31.5	12.2386	-0.16548	-0.255115	-0.17927	3.78536	1.73754	0.67571	-0.310275	-1.31005	-0.558495	-0.48265	-0.351645	-0.4137	-0.48265	-0.448175	-0.199955	0.158585	-0.01379	0.05516	12.2386	9.78401	9.43236	6.08139	-0.5516	-0.11032	-0.1379	0	-0.01379	-0.062055	-0.158585	-0.04137	0.199955	0.075845	0.09653	10.046	8.03267	9.24619	6.35719	-0.56539	-0.379225	-0.15169	0.01379	0.12411	0.19306	0.089635	0.089635	-0.06895	-0.144795	-0.1379
31.55	12.1835	-0.23443	-0.282695	-0.23443	3.70951	1.71685	0.67571	-0.33096	-1.15146	-0.62055	-0.448175	-0.46886	-0.53781	-0.48265	-0.49644	-0.117215	0.103425	0	-0.034475	12.1835	9.77022	9.40478	6.11586	-0.45507	-0.186165	-0.12411	-0.09653	-0.1379	-0.075845	-0.22064	0.04137	0.199955	0.131005	0.144795	9.98396	7.97062	9.18414	6.39856	-0.5516	-0.16548	-0.089635	-0.034475	0.02758	0.062055	-0.01379	0.05516	-0.06895	-0.131005	-0.11032
31.6	12.4179	-0.296485	-0.19306	-0.05516	3.88878	1.76512	0.59297	-0.599865	-1.40658	-0.75845	-0.42749	-0.30338	-0.282695	-0.337855	-0.337855	-0.15169	0.04137	0.103425	0.17927	12.4179	9.77022	9.34272	5.86764	-0.6895	-0.324065	-0.12411	0.01379	0.089635	0.075845	-0.117215	0.04137	0.117215	-0.01379	0.158585	10.1563	8.08784	9.22551	6.39856	-0.66192	-0.365435	-0.158585	-0.034475	0.117215	0.19306	0.089635	0.117215	-0.186165	-0.23443	-0.075845
31.65	12.3627	-0.103425	-0.16548	-0.103425	3.81293	1.73754	0.57918	-0.5516	-1.26178	-0.710185	-0.393015	-0.33096	-0.351645	-0.4137	-0.406805	-0.1379	0.172375	0.117215	0.11032	12.3627	9.71505	9.37031	6.02623	-0.56539	-0.24822	-0.075845	0.02758	0	-0.02758	-0.103425	0.020685	0.199955	0.075845	0.117215	10.1288	8.04646	9.2324	6.4744	-0.586075	-0.30338	-0.158585	-0.075845	0.048265	0.075845	0.06895	0.075845	-0.05516	-0.158585	-0.1379
31.7	12.4662	-0.296485	-0.28959	-0.131005	3.93015	1.9306	0.779135	-0.45507	-1.34452	-0.806715	-0.33096	-0.49644	-0.461965	-0.461965	-0.461965	-0.158585	-0.01379	0.01379	0.09653	12.4662	9.9288	9.52889	6.14344	-0.613655	-0.324065	-0.01379	-0.12411	-0.048265	-0.12411	-0.186165	0.020685	0.117215	-0.02758	0	10.0874	8.16368	9.40478	6.72952	-0.57918	-0.227535	-0.26201	-0.11032	0.075845	0.089635	0	0.089635	-0.186165	-0.31717	-0.23443
31.75	12.4317	-0.34475	-0.241325	-0.02758	3.89567	1.89613	0.6895	-0.489545	-1.39279	-0.84119	-0.461965	-0.434385	-0.461965	-0.2758	-0.310275	-0.08274	-0.02758	0.06895	0.19306	12.4317	9.88054	9.43236	6.08828	-0.6895	-0.35854	-0.158585	-0.075845	-0.02758	0.09653	-0.08274	0.09653	0.01379	-0.103425	0	10.1288	8.17747	9.43236	6.71573	-0.53781	-0.31717	-0.296485	-0.144795	0.117215	0.01379	0.05516	0.062055	-0.30338	-0.35854	-0.17927
31.8	12.4524	-0.34475	-0.31717	-0.11032	3.88878	1.90992	0.765345	-0.45507	-1.35831	-0.889455	-0.544705	-0.39991	-0.33096	-0.144795	-0.11032	-0.02758	-0.01379	-0.01379	0.11032	12.4524	9.91501	9.52199	6.2055	-0.64813	-0.39991	-0.24822	-0.034475	0.062055	0.22064	0.1379	0.144795	0.16548	-0.048265	-0.020685	10.0046	8.07404	9.40478	6.73641	-0.448175	-0.26201	-0.199955	-0.158585	0	0.103425	0.158585	0.11032	-0.172375	-0.30338	-0.227535
31.85	12.4868	-0.39991	-0.255115	-0.11032	3.93704	1.86165	0.779135	-0.475755	-1.42726	-0.889455	-0.613655	-0.49644	-0.379225	-0.241325	-0.17927	-0.02758	-0.089635	-0.02758	0.11032	12.4868	9.88054	9.52199	6.23997	-0.67571	-0.37233	-0.22064	-0.11032	0.048265	0.12411	0.089635	0.158585	0.117215	-0.103425	0.020685	10.0391	8.10163	9.32893	6.85363	-0.52402	-0.2758	-0.26201	-0.22064	-0.117215	0.089635	0.117215	0.09653	-0.186165	-0.406805	-0.186165
31.9	12.4386	-0.144795	-0.12411	-0.048265	3.91636	1.73754	0.60676	-0.53781	-1.41347	-0.75845	-0.461965	-0.296485	-0.28959	-0.2758	-0.28959	-0.1379	0.144795	0.103425	0.19306	12.4386	9.77022	9.37031	6.23997	-0.627445	-0.324065	-0.11032	0.048265	0.1379	0.062055	-0.048265	0.020685	0.089635	-0.062055	0.1379	10.1839	8.20505	9.36341	6.83984	-0.57918	-0.28959	-0.1379	-0.075845	0.01379	0.12411	0.1379	0.11032	-0.213745	-0.28959	-0.117215
31.95	12.5213	-0.310275	-0.213745	-0.075845	3.96462	1.90992	0.67571	-0.517125	-1.41347	-0.820505	-0.530915	-0.365435	-0.544705	-0.4137	-0.393015	-0.1379	-0.01379	0.02758	0.158585	12.5213	9.9288	9.44615	6.28134	-0.66192	-0.38612	-0.22064	0	-0.12411	-0.034475	-0.089635	0.075845	0.048265	-0.062055	0.075845	10.1081	8.24642	9.45304	6.90189	-0.503335	-0.351645	-0.15169	-0.09653	0.02758	0.12411	0.241325	0.172375	-0.28959	-0.33096	-0.158585
32	12.4041	-0.23443	-0.19306	-0.075845	3.8612	1.7996	0.627445	-0.530915	-1.33074	-0.792925	-0.393015	-0.33096	-0.434385	-0.49644	-0.393015	-0.1379	0.08274	0.05516	0.15169	12.4041	9.80469	9.38409	6.25376	-0.57918	-0.324065	-0.11032	0.048265	-0.034475	-0.09653	-0.117215	0.062055	0.075845	-0.062055	0.09653	10.1219	8.12921	9.34962	6.81915	-0.627445	-0.351645	-0.199955	-0.12411	0.02758	0.075845	0.1379	0.09653	-0.227535	-0.33096	-0.144795
32.05	12.4317	-0.17927	-0.089635	-0.08274	3.88188	1.72375	0.49644	-0.613655	-1.36521	-0.779135	-0.365435	-0.31717	-0.39991	-0.434385	-0.42749	-0.227535	0.172375	0.172375	0.11032	12.4317	9.72884	9.24619	6.21929	-0.627445	-0.296485	-0.034475	0.08274	0	-0.075845	-0.186165	-0.05516	0.227535	0.04137	0.158585	10.2046	8.12921	9.24619	6.81915	-0.737765	-0.393015	-0.186165	-0.048265	0.15169	0.199955	0.103425	0.117215	-0.04137	-0.172375	-0.089635
32.1	12.4662	-0.296485	-0.17927	-0.020685	3.89567	1.83407	0.613655	-0.56539	-1.36521	-0.779135	-0.461965	-0.31717	-0.31717	-0.324065	-0.351645	-0.172375	0.04137	0.117215	0.20685	12.4662	9.81848	9.37031	6.32961	-0.599865	-0.310275	-0.12411	0.01379	0.062055	0.034475	-0.08274	0.020685	0.075845	-0.103425	0.062055	10.1425	8.25332	9.43236	6.99153	-0.641235	-0.337855	-0.33096	-0.172375	0.062055	0.15169	0.15169	0.11032	-0.24822	-0.33096	-0.186165
32.15	12.3145	-0.268905	-0.19306	-0.172375	3.78536	1.72375	0.57918	-0.42749	-1.19973	-0.779135	-0.530915	-0.38612	-0.39991	-0.39991	-0.31717	-0.11032	0.08274	0.08274	0.075845	12.3145	9.71505	9.32893	6.42614	-0.46886	-0.310275	-0.158585	0.048265	0.01379	-0.01379	-0.020685	0.075845	0.089635	0.01379	0.09653	10.1425	8.11542	9.31514	6.92947	-0.613655	-0.255115	-0.23443	0	0.062055	0.12411	0.12411	0.117215	-0.199955	-0.24822	-0.1379
32.2	12.3007	-0.20685	-0.20685	-0.20685	3.76467	1.68927	0.655025	-0.35854	-1.13078	-0.74466	-0.530915	-0.39991	-0.448175	-0.48265	-0.351645	-0.15169	0.117215	0.06895	0.034475	12.3007	9.72884	9.41857	6.50198	-0.42749	-0.24822	-0.172375	-0.02758	-0.01379	-0.09653	-0.089635	0.01379	0.15169	0.089635	0.1379	10.1219	8.06025	9.2324	7.00532	-0.5516	-0.2758	-0.062055	0.01379	0.075845	0.02758	0.20685	0.01379	-0.075845	-0.144795	-0.12411
32.25	12.2869	-0.15169	-0.15169	-0.103425	3.78536	1.70306	0.530915	-0.57918	-1.31005	-0.73087	-0.448175	-0.282695	-0.38612	-0.351645	-0.38612	-0.158585	0.144795	0.131005	0.117215	12.2869	9.71505	9.28067	6.35719	-0.57918	-0.24822	-0.1379	0.062055	0.02758	-0.01379	-0.08274	0	0.04137	0.048265	0.08274	10.1563	8.04646	9.34962	6.99153	-0.64813	-0.33096	-0.158585	0.034475	0.17927	0.199955	0.1379	0.089635	-0.26201	-0.172375	-0.16548
32.3	12.3007	-0.131005	-0.117215	-0.17927	3.78536	1.75133	0.60676	-0.475755	-1.29626	-0.75845	-0.42749	-0.268905	-0.39991	-0.38612	-0.406805	-0.22064	0.158585	0.144795	0.08274	12.3007	9.74263	9.38409	6.51577	-0.517125	-0.213745	-0.075845	0.09653	-0.02758	0	-0.103425	-0.04137	0.12411	0.04137	0.158585	10.1839	8.14299	9.30135	6.98463	-0.67571	-0.351645	-0.186165	0	0.17927	0.227535	0.158585	0.075845	-0.131005	-0.186165	-0.062055
32.35	12.3696	-0.324065	-0.20685	-0.06895	3.83362	1.76512	0.5516	-0.56539	-1.40658	-0.93772	-0.365435	-0.31717	-0.38612	-0.420595	-0.44128	-0.24822	-0.01379	0.05516	0.1379	12.3696	9.69437	9.26688	6.43993	-0.70329	-0.448175	-0.01379	0.034475	-0.01379	-0.048265	-0.15169	-0.04137	-0.02758	-0.17927	0.062055	10.2391	8.16368	9.36341	6.895	-0.64813	-0.337855	-0.15169	-0.048265	0.16548	0.227535	0.158585	0.075845	-0.34475	-0.35854	-0.12411
32.4	12.3696	-0.310275	-0.28959	-0.172375	3.81293	1.77201	0.627445	-0.393015	-1.28247	-0.806715	-0.434385	-0.434385	-0.434385	-0.4137	-0.33096	-0.089635	0.02758	-0.02758	0.034475	12.3696	9.78401	9.39099	6.66746	-0.530915	-0.2758	-0.09653	-0.075845	-0.02758	-0.048265	-0.01379	0.09653	0.12411	0	0.05516	10.0805	8.06025	9.32893	7.15011	-0.56539	-0.199955	-0.12411	-0.062055	0	0.048265	0	0.034475	-0.158585	-0.23443	-0.158585
32.45	12.3007	-0.282695	-0.28959	-0.17927	3.77156	1.73754	0.6895	-0.44128	-1.31005	-0.73087	-0.49644	-0.448175	-0.38612	-0.337855	-0.296485	-0.048265	0.04137	-0.02758	0.062055	12.3007	9.74263	9.43236	6.62609	-0.517125	-0.213745	-0.144795	-0.062055	-0.01379	0.048265	-0.01379	0.075845	0.062055	-0.062055	-0.01379	10.0391	8.08784	9.3772	7.3018	-0.475755	-0.255115	-0.26201	-0.144795	-0.075845	0.062055	0.1379	0.089635	-0.23443	-0.33096	-0.23443
32.5	12.3007	-0.255115	-0.15169	-0.09653	3.81983	1.68927	0.627445	-0.530915	-1.40658	-0.765345	-0.448175	-0.30338	-0.351645	-0.30338	-0.310275	-0.1379	0.05516	0.08274	0.17927	12.3007	9.74263	9.40478	6.54335	-0.599865	-0.2758	-0.12411	0.034475	0.089635	0.048265	-0.05516	0.04137	-0.02758	0.04137	0.1379	10.1839	8.23263	9.3772	7.27422	-0.57918	-0.379225	-0.23443	-0.131005	0.103425	0.1379	0.158585	0.09653	-0.31717	-0.158585	-0.075845
32.55	12.3696	-0.16548	-0.01379	-0.034475	3.84741	1.70306	0.57918	-0.599865	-1.35831	-0.765345	-0.4137	-0.30338	-0.379225	-0.4137	-0.365435	-0.172375	0.158585	0.199955	0.24822	12.3696	9.77022	9.30825	6.51577	-0.599865	-0.296485	-0.075845	0.02758	0.048265	0.01379	-0.103425	-0.020685	0	0.02758	0.144795	10.2046	8.24642	9.34962	7.3018	-0.71708	-0.406805	-0.23443	-0.075845	0.02758	0.089635	0.172375	0.089635	-0.26201	-0.186165	-0.089635
32.6	12.3627	-0.17927	-0.103425	-0.05516	3.84741	1.70306	0.503335	-0.57918	-1.34452	-0.765345	-0.365435	-0.34475	-0.42749	-0.38612	-0.310275	-0.199955	0.172375	0.144795	0.24822	12.3627	9.71505	9.25998	6.50198	-0.57918	-0.26201	-0.062055	0.075845	-0.02758	0.02758	-0.048265	-0.05516	-0.062055	0.01379	0.144795	10.2598	8.26711	9.41857	7.21217	-0.70329	-0.48265	-0.24822	-0.01379	0.01379	0.16548	0.12411	0.09653	-0.31717	-0.22064	-0.06895
32.65	12.3145	-0.23443	-0.227535	-0.15169	3.78536	1.70306	0.641235	-0.44128	-1.31005	-0.74466	-0.475755	-0.4137	-0.42749	-0.38612	-0.351645	-0.09653	0.089635	0.02758	0.075845	12.3145	9.71505	9.40478	6.66746	-0.53781	-0.227535	-0.144795	-0.01379	0.01379	0.075845	-0.06895	0.05516	0.075845	0.062055	0.08274	10.1288	8.08784	9.30135	7.27422	-0.627445	-0.337855	-0.1379	0.01379	0.062055	0.1379	0.103425	0.131005	-0.199955	-0.117215	-0.12411
32.7	12.3696	-0.16548	-0.1379	-0.12411	3.84051	1.71685	0.544705	-0.530915	-1.35831	-0.710185	-0.4137	-0.31717	-0.365435	-0.420595	-0.406805	-0.158585	0.144795	0.089635	0.131005	12.3696	9.75643	9.32204	6.59162	-0.56539	-0.227535	-0.08274	0.08274	0.02758	0	-0.1379	-0.020685	0.048265	-0.103425	0.1379	10.1632	8.12921	9.34962	7.36386	-0.66192	-0.337855	-0.186165	-0.01379	0.103425	0.19306	0.12411	0.089635	-0.186165	-0.24822	-0.089635
32.75	12.2386	-0.16548	-0.227535	-0.17927	3.74398	1.75133	0.613655	-0.46886	-1.34452	-0.779135	-0.448175	-0.39991	-0.365435	-0.461965	-0.38612	-0.117215	0.158585	0.05516	0.05516	12.2386	9.75643	9.41857	6.72952	-0.613655	-0.28959	-0.08274	0.01379	0.034475	-0.034475	-0.103425	0.034475	0.213745	0.103425	0.186165	10.1288	8.14299	9.27377	7.32249	-0.64813	-0.351645	-0.158585	-0.01379	0.19306	0.103425	0.01379	0.062055	-0.06895	-0.144795	-0.062055
32.8	12.3696	-0.20685	-0.30338	-0.172375	3.81293	1.88234	0.70329	-0.45507	-1.35831	-0.85498	-0.461965	-0.42749	-0.434385	-0.49644	-0.393015	-0.15169	0.103425	-0.01379	0.075845	12.3696	9.86674	9.48062	6.7571	-0.57918	-0.35854	-0.08274	-0.075845	-0.048265	-0.089635	-0.117215	0.01379	0.16548	-0.01379	0.05516	10.0391	8.14989	9.39099	7.52934	-0.52402	-0.351645	-0.35854	0	0.103425	0.103425	0.048265	0.09653	-0.158585	-0.28959	-0.186165
32.85	12.3696	-0.337855	-0.406805	-0.172375	3.81293	1.9306	0.84119	-0.310275	-1.33074	-0.85498	-0.57918	-0.48265	-0.448175	-0.31717	-0.26201	-0.09653	-0.02758	-0.131005	0.05516	12.3696	9.91501	9.58405	6.91568	-0.530915	-0.351645	-0.268905	-0.075845	-0.089635	0.048265	0	0.062055	0.241325	-0.062055	-0.020685	10.0391	8.06025	9.40478	7.57071	-0.475755	-0.241325	-0.20685	-0.131005	-0.103425	-0.01379	0.01379	0.131005	-0.103425	-0.33096	-0.227535
32.9	12.3007	-0.15169	-0.1379	-0.131005	3.77156	1.68927	0.668815	-0.406805	-1.26178	-0.75845	-0.48265	-0.448175	-0.48265	-0.46886	-0.38612	-0.09653	0.144795	0.158585	0.08274	12.3007	9.70816	9.44615	6.83984	-0.45507	-0.24822	-0.172375	-0.01379	-0.048265	-0.089635	-0.05516	0.075845	0.12411	0.075845	0.1379	10.1632	8.08784	9.28756	7.48107	-0.586075	-0.26201	-0.186165	-0.034475	0.02758	0.075845	0.020685	0.117215	-0.158585	-0.186165	-0.089635
32.95	12.3214	-0.310275	-0.30338	-0.17927	3.80604	1.83407	0.723975	-0.34475	-1.34452	-0.779135	-0.544705	-0.434385	-0.51023	-0.38612	-0.296485	-0.11032	-0.01379	-0.06895	0.034475	12.3214	9.80469	9.52199	6.91568	-0.530915	-0.296485	-0.20685	-0.034475	-0.034475	-0.02758	0	0.075845	0.16548	-0.062055	0.01379	10.0805	8.06025	9.39099	7.64655	-0.475755	-0.227535	-0.199955	-0.172375	-0.089635	0	0.048265	0.089635	-0.144795	-0.33096	-0.213745
33	12.2662	-0.324065	-0.379225	-0.26201	3.7302	1.81339	0.737765	-0.34475	-1.42726	-0.74466	-0.448175	-0.42749	-0.434385	-0.461965	-0.2758	-0.048265	0	-0.117215	-0.04137	12.2662	9.80469	9.49442	6.92947	-0.641235	-0.199955	-0.1379	-0.062055	0.034475	-0.09653	0	0.103425	0.255115	-0.02758	-0.034475	9.99775	7.95683	9.34962	7.61897	-0.586075	-0.351645	-0.24822	-0.12411	-0.048265	0.02758	0.01379	0.09653	-0.075845	-0.30338	-0.255115
33.05	12.3489	-0.37233	-0.434385	-0.22064	3.81293	1.91681	0.737765	-0.310275	-1.34452	-0.84119	-0.599865	-0.517125	-0.434385	-0.31717	-0.448175	-0.09653	-0.08274	-0.131005	-0.020685	12.3489	9.90812	9.54268	6.95705	-0.5516	-0.37233	-0.24822	-0.131005	0	0.062055	-0.186165	0.062055	0.199955	0.01379	0	10.0805	8.08784	9.39099	7.69482	-0.461965	-0.365435	-0.26201	-0.20685	-0.089635	0.103425	-0.034475	0.15169	-0.158585	-0.2758	-0.227535
33.1	12.2662	-0.089635	-0.227535	-0.15169	3.76467	1.72375	0.613655	-0.44128	-1.31005	-0.765345	-0.448175	-0.4137	-0.42749	-0.434385	-0.37233	-0.15169	0.227535	0.06895	0.05516	12.2662	9.70816	9.40478	6.90189	-0.5516	-0.310275	-0.12411	0	0	-0.075845	-0.08274	0.04137	0.19306	0.103425	0.103425	10.1425	8.11542	9.28756	7.57071	-0.599865	-0.365435	-0.199955	-0.062055	0.12411	0.1379	0.034475	0.09653	-0.04137	-0.213745	-0.144795
33.15	12.3352	-0.324065	-0.268905	-0.15169	3.80604	1.86855	0.78603	-0.406805	-1.31005	-0.84119	-0.517125	-0.46886	-0.365435	-0.39991	-0.23443	-0.048265	-0.05516	0	0.09653	12.3352	9.88054	9.49442	6.96395	-0.475755	-0.37233	-0.172375	-0.075845	0.034475	0	0.05516	0.117215	0.15169	0.01379	0.04137	10.1288	8.04646	9.36341	7.70861	-0.52402	-0.26201	-0.20685	-0.08274	-0.075845	0.048265	0.117215	0.131005	-0.199955	-0.23443	-0.227535
33.2	12.2386	-0.16548	-0.241325	-0.23443	3.70951	1.75133	0.723975	-0.34475	-1.27557	-0.84119	-0.558495	-0.365435	-0.49644	-0.39991	-0.241325	0	0.186165	0.02758	0.01379	12.2386	9.75643	9.48062	7.03979	-0.44128	-0.35854	-0.158585	0.048265	-0.103425	-0.034475	0.020685	0.12411	0.351645	0.16548	0.09653	10.0667	7.92235	9.27377	7.75687	-0.737765	-0.227535	-0.23443	-0.19306	-0.117215	-0.04137	0.034475	0.16548	0.05516	-0.075845	-0.144795
33.25	12.2662	-0.16548	-0.268905	-0.22064	3.68883	1.71685	0.71708	-0.255115	-1.2342	-0.779135	-0.56539	-0.461965	-0.434385	-0.48265	-0.337855	-0.006895	0.158585	0.04137	0.01379	12.2662	9.74263	9.49442	7.05358	-0.420595	-0.26201	-0.172375	-0.09653	-0.048265	-0.089635	-0.06895	0.144795	0.2758	0.15169	0.08274	10.0805	7.94304	9.28756	7.70861	-0.503335	-0.15169	-0.1379	-0.034475	-0.02758	-0.04137	0.1379	0.16548	0.05516	-0.103425	-0.17927
33.3	12.3352	-0.17927	-0.15169	-0.08274	3.78536	1.83407	0.6895	-0.45507	-1.379	-0.903245	-0.599865	-0.434385	-0.31717	-0.37233	-0.365435	-0.199955	0.144795	0.131005	0.15169	12.3352	9.86674	9.46683	6.96395	-0.53781	-0.35854	-0.24822	-0.01379	0.048265	0.02758	-0.103425	-0.034475	0.1379	0.062055	0.034475	10.246	8.32226	9.53578	7.75687	-0.64813	-0.4137	-0.310275	-0.12411	0.04137	0.117215	0.12411	0.11032	-0.199955	-0.22064	-0.19306
33.35	12.2317	-0.23443	-0.213745	-0.186165	3.7164	1.75133	0.723975	-0.34475	-1.33074	-0.820505	-0.558495	-0.48265	-0.48265	-0.4137	-0.351645	-0.08274	0.08274	0.06895	0.020685	12.2317	9.78401	9.48062	7.026	-0.503335	-0.28959	-0.22064	-0.08274	-0.048265	-0.02758	-0.020685	0.103425	0.268905	0.089635	0.1379	10.2253	8.10163	9.3772	7.74308	-0.51023	-0.2758	-0.172375	-0.062055	-0.04137	0	0.05516	0.117215	-0.02758	-0.131005	-0.144795
33.4	12.2041	-0.23443	-0.34475	-0.2758	3.66125	1.73754	0.737765	-0.255115	-1.26178	-0.682605	-0.59297	-0.517125	-0.49644	-0.4137	-0.310275	0.020685	0.06895	-0.06895	-0.062055	12.2041	9.72884	9.52199	7.21906	-0.406805	-0.15169	-0.24822	-0.08274	-0.11032	-0.075845	-0.048265	0.20685	0.2758	0.062055	0	10.0667	8.02578	9.43236	7.93614	-0.42749	-0.2758	-0.048265	-0.048265	-0.02758	0.02758	0	0.117215	-0.04137	-0.213745	-0.26201
33.45	12.2869	-0.310275	-0.37233	-0.2758	3.7302	1.81339	0.81361	-0.24822	-1.24799	-0.682605	-0.613655	-0.365435	-0.434385	-0.448175	-0.310275	-0.089635	-0.02758	-0.103425	-0.05516	12.2869	9.81848	9.59094	7.19148	-0.406805	-0.24822	-0.282695	0.075845	0	-0.11032	-0.048265	0.117215	0.19306	0.089635	-0.034475	10.1288	8.08784	9.45304	7.93614	-0.4137	-0.186165	-0.11032	-0.12411	-0.01379	-0.01379	0.103425	0.131005	-0.089635	-0.22064	-0.2758
33.5	12.3007	-0.37233	-0.379225	-0.186165	3.7302	1.86165	0.78603	-0.282695	-1.31005	-0.889455	-0.696395	-0.599865	-0.461965	-0.365435	-0.22064	-0.020685	-0.05516	-0.117215	0	12.3007	9.84606	9.58405	7.1639	-0.517125	-0.42749	-0.35854	-0.17927	-0.075845	0.02758	0.020685	0.158585	0.12411	0.04137	-0.034475	10.1288	8.10163	9.48062	7.9913	-0.503335	-0.31717	-0.26201	-0.241325	-0.16548	0.02758	0.103425	0.19306	-0.172375	-0.2758	-0.26201
33.55	12.3627	-0.255115	-0.17927	-0.08274	3.80604	1.76512	0.67571	-0.365435	-1.42726	-0.765345	-0.558495	-0.34475	-0.379225	-0.37233	-0.337855	-0.15169	0.06895	0.103425	0.131005	12.3627	9.72884	9.45994	7.10185	-0.57918	-0.296485	-0.19306	0.02758	0.048265	0.01379	-0.089635	0.020685	-0.01379	0.01379	0.117215	10.246	8.24642	9.49442	7.90856	-0.599865	-0.393015	-0.24822	-0.131005	0.075845	0.15169	0.1379	0.144795	-0.26201	-0.213745	-0.1379
33.6	12.2179	-0.15169	-0.255115	-0.199955	3.65435	1.64101	0.779135	-0.31717	-1.19973	-0.75845	-0.475755	-0.39991	-0.49644	-0.4137	-0.393015	-0.09653	0.172375	0.02758	-0.01379	12.2179	9.71505	9.52199	7.17769	-0.35854	-0.24822	-0.062055	-0.034475	-0.034475	-0.02758	-0.089635	0.04137	0.227535	0.089635	0.08274	10.2667	8.04646	9.36341	7.84651	-0.5516	-0.255115	-0.075845	-0.01379	0.01379	0.02758	0.048265	0.089635	-0.075845	-0.199955	-0.158585
33.65	12.3214	-0.15169	-0.19306	-0.06895	3.78536	1.71685	0.641235	-0.42749	-1.35831	-0.889455	-0.475755	-0.46886	-0.42749	-0.351645	-0.42749	-0.11032	0.158585	0.117215	0.117215	12.3214	9.71505	9.39099	7.06737	-0.530915	-0.310275	-0.08274	-0.034475	-0.02758	0.089635	-0.158585	0.05516	0.17927	-0.01379	0.103425	10.308	8.17747	9.48062	7.92235	-0.627445	-0.227535	-0.09653	-0.048265	0.048265	0.1379	0.020685	0.062055	-0.186165	-0.28959	-0.158585
33.7	12.3145	-0.131005	-0.16548	-0.08274	3.79225	1.71685	0.60676	-0.46886	-1.379	-0.820505	-0.475755	-0.38612	-0.33096	-0.39991	-0.31717	-0.186165	0.144795	0.08274	0.158585	12.3145	9.74263	9.38409	7.09495	-0.53781	-0.28959	-0.12411	0.034475	0.075845	0.01379	-0.020685	-0.04137	0.117215	-0.04137	0.103425	10.3149	8.24642	9.45304	7.96372	-0.64813	-0.337855	-0.15169	0.02758	0.089635	0.15169	0.158585	0.11032	-0.186165	-0.24822	-0.16548
33.75	12.3834	-0.075845	-0.075845	-0.020685	3.79225	1.72375	0.627445	-0.530915	-1.48932	-0.779135	-0.434385	-0.282695	-0.365435	-0.37233	-0.393015	-0.20685	0.227535	0.172375	0.17927	12.3834	9.70816	9.35651	7.01911	-0.599865	-0.23443	-0.09653	0.11032	0.02758	0.02758	-0.117215	-0.020685	0.117215	0.062055	0.20685	10.377	8.30847	9.43925	7.92235	-0.70329	-0.4137	-0.22064	-0.062055	0.12411	0.17927	0.19306	0.09653	-0.186165	-0.22064	-0.062055
33.8	12.3145	-0.23443	-0.30338	-0.199955	3.7164	1.75133	0.765345	-0.255115	-1.36521	-0.84119	-0.57918	-0.39991	-0.379225	-0.351645	-0.2758	-0.048265	0.08274	-0.06895	0	12.3145	9.7909	9.52889	7.3018	-0.489545	-0.337855	-0.23443	-0.02758	0.02758	0.034475	-0.020685	0.103425	0.19306	0.075845	0.09653	10.1632	8.14989	9.39099	8.02578	-0.57918	-0.241325	-0.20685	-0.034475	0.103425	0.12411	0.12411	0.15169	-0.117215	-0.23443	-0.16548
33.85	12.3696	-0.144795	-0.117215	-0.048265	3.81293	1.75133	0.60676	-0.406805	-1.44105	-0.84119	-0.461965	-0.39991	-0.42749	-0.38612	-0.28959	-0.02758	0.172375	0.131005	0.172375	12.3696	9.7909	9.43236	7.12943	-0.59297	-0.337855	-0.09653	-0.048265	0	-0.01379	0	0.144795	0.062055	0.04137	0.144795	10.2804	8.25332	9.3772	7.92235	-0.599865	-0.31717	-0.172375	-0.034475	0.02758	0.075845	0.048265	0.131005	-0.23443	-0.23443	-0.09653
33.9	12.3834	-0.296485	-0.282695	-0.11032	3.77156	1.86165	0.655025	-0.393015	-1.41347	-0.86877	-0.57918	-0.448175	-0.38612	-0.31717	-0.365435	-0.09653	0.05516	0	0.11032	12.3834	9.86674	9.48062	7.22596	-0.530915	-0.35854	-0.186165	-0.075845	0	0.01379	-0.048265	0.062055	0.15169	-0.01379	0.04137	10.2184	8.21884	9.55647	8.15678	-0.475755	-0.33096	-0.22064	-0.075845	-0.089635	0.19306	0	0.089635	-0.158585	-0.28959	-0.186165
33.95	12.3627	-0.296485	-0.268905	-0.131005	3.75778	1.86165	0.723975	-0.31717	-1.40658	-0.875665	-0.59297	-0.38612	-0.351645	-0.31717	-0.296485	-0.089635	0.05516	0	0.09653	12.3627	9.88054	9.52889	7.31559	-0.475755	-0.351645	-0.268905	-0.048265	0.062055	0.034475	-0.020685	0.062055	0.089635	-0.048265	-0.034475	10.1977	8.17747	9.57026	8.29468	-0.52402	-0.30338	-0.282695	-0.20685	-0.048265	0.103425	0.08274	0.15169	-0.199955	-0.33096	-0.255115
34	12.3489	-0.310275	-0.282695	-0.144795	3.7164	1.9306	0.84119	-0.255115	-1.39279	-0.8274	-0.66192	-0.5516	-0.434385	-0.30338	-0.28959	-0.06895	0.02758	-0.04137	0.04137	12.3489	9.95638	9.64611	7.40523	-0.46886	-0.296485	-0.30338	-0.12411	0.02758	0.09653	0.01379	0.117215	0.15169	-0.01379	-0.034475	10.2804	8.24642	9.53578	8.30847	-0.448175	-0.213745	-0.24822	-0.20685	-0.1379	0.04137	0.01379	0.089635	-0.131005	-0.28959	-0.30338
34.05	12.3696	-0.296485	-0.268905	-0.075845	3.77156	1.7858	0.668815	-0.393015	-1.47553	-0.917035	-0.627445	-0.30338	-0.42749	-0.337855	-0.23443	-0.048265	0.02758	0	0.1379	12.3696	9.81848	9.49442	7.29491	-0.57918	-0.35854	-0.282695	0.11032	0.034475	0.01379	0.034475	0.1379	-0.01379	-0.089635	-0.05516	10.2804	8.30847	9.58405	8.30847	-0.51023	-0.406805	-0.282695	-0.186165	-0.062055	0.048265	0.034475	0.15169	-0.37233	-0.365435	-0.282695
34.1	12.3834	-0.35854	-0.35854	-0.131005	3.77156	1.86165	0.751555	-0.33096	-1.42726	-0.93772	-0.64813	-0.4137	-0.48265	-0.30338	-0.351645	-0.1379	-0.06895	-0.08274	0.075845	12.3834	9.9288	9.57026	7.40523	-0.530915	-0.337855	-0.268905	-0.048265	0.01379	0.09653	-0.05516	0.08274	0.075845	-0.062055	-0.05516	10.2184	8.30847	9.59784	8.37053	-0.475755	-0.337855	-0.268905	-0.11032	0.01379	0.02758	0.05516	0.131005	-0.28959	-0.365435	-0.296485
34.15	12.4868	-0.268905	-0.282695	-0.103425	3.88878	1.86855	0.81361	-0.393015	-1.44105	-0.95151	-0.627445	-0.365435	-0.4137	-0.2758	-0.296485	-0.11032	0.01379	0	0.09653	12.4868	9.95638	9.60473	7.29491	-0.5516	-0.39991	-0.282695	-0.01379	-0.01379	0.09653	0.01379	0.075845	-0.01379	-0.075845	0.05516	10.308	8.4119	9.58405	8.30847	-0.5516	-0.46886	-0.406805	-0.23443	0.02758	0.117215	0.186165	0.16548	-0.34475	-0.33096	-0.213745
34.2	12.2662	-0.20685	-0.255115	-0.144795	3.7302	1.75133	0.6895	-0.310275	-1.29626	-0.820505	-0.544705	-0.448175	-0.52402	-0.38612	-0.31717	-0.15169	0.117215	0.06895	0.05516	12.2662	9.7909	9.52199	7.39144	-0.45507	-0.310275	-0.186165	-0.034475	-0.089635	0	-0.020685	-0.01379	0.089635	0.062055	0.158585	10.2598	8.26711	9.45304	8.23953	-0.641235	-0.351645	-0.26201	-0.08274	0.04137	0.01379	0.05516	0.09653	-0.172375	-0.186165	-0.09653
34.25	12.2662	-0.296485	-0.393015	-0.23443	3.68193	1.70306	0.765345	-0.172375	-1.27557	-0.806715	-0.59297	-0.461965	-0.53781	-0.434385	-0.337855	-0.09653	0.05516	-0.103425	-0.034475	12.2662	9.80469	9.55647	7.56381	-0.34475	-0.2758	-0.255115	-0.048265	-0.11032	-0.089635	-0.020685	0.04137	0.17927	0.062055	0	10.177	8.12921	9.3772	8.32226	-0.461965	-0.255115	-0.199955	-0.034475	-0.01379	0.048265	0.01379	0.075845	-0.131005	-0.26201	-0.227535
34.3	12.3627	-0.282695	-0.35854	-0.12411	3.76467	1.73754	0.6895	-0.365435	-1.39279	-0.84119	-0.48265	-0.34475	-0.558495	-0.49644	-0.461965	-0.006895	0.01379	-0.02758	0.11032	12.3627	9.84606	9.52199	7.35696	-0.45507	-0.324065	-0.172375	0.09653	-0.089635	-0.11032	-0.089635	0.12411	0.089635	-0.062055	0.020685	10.246	8.24642	9.46683	8.32916	-0.53781	-0.393015	-0.172375	-0.172375	-0.048265	0.062055	0.089635	0.11032	-0.23443	-0.35854	-0.19306
34.35	12.3489	-0.20685	-0.33096	-0.158585	3.73709	1.73754	0.71708	-0.365435	-1.32384	-0.792925	-0.517125	-0.461965	-0.52402	-0.434385	-0.31717	-0.089635	0.103425	-0.04137	0.05516	12.3489	9.81848	9.55647	7.39144	-0.420595	-0.28959	-0.19306	-0.075845	-0.062055	-0.034475	0.01379	0.08274	0.15169	0.062055	0.09653	10.2391	8.17747	9.43236	8.32916	-0.56539	-0.2758	-0.199955	-0.11032	0.04137	0.089635	0.103425	0.144795	-0.144795	-0.23443	-0.144795
34.4	12.28	-0.15169	-0.241325	-0.144795	3.70951	1.64101	0.655025	-0.365435	-1.33074	-0.73087	-0.434385	-0.39991	-0.434385	-0.434385	-0.365435	-0.15169	0.186165	0.06895	0.15169	12.28	9.71505	9.48062	7.40523	-0.42749	-0.213745	-0.12411	0.034475	-0.01379	-0.048265	-0.05516	0	0.117215	0.075845	0.144795	10.3632	8.24642	9.40478	8.28089	-0.64813	-0.28959	-0.172375	0	0.20685	0.103425	0.05516	0.075845	-0.172375	-0.172375	-0.09653
34.45	12.4386	-0.22064	-0.17927	-0.08274	3.80604	1.71685	0.59297	-0.503335	-1.46174	-0.792925	-0.39991	-0.24822	-0.28959	-0.37233	-0.37233	-0.17927	0.08274	0.103425	0.158585	12.4386	9.7909	9.41857	7.31559	-0.56539	-0.2758	-0.08274	0.12411	0.1379	0.034475	-0.05516	-0.020685	0.04137	-0.075845	0.103425	10.3977	8.25332	9.49442	8.32226	-0.67571	-0.44128	-0.22064	-0.02758	0.20685	0.227535	0.22064	0.11032	-0.2758	-0.30338	-0.12411
34.5	12.4179	-0.310275	-0.34475	-0.172375	3.79225	1.84786	0.765345	-0.35854	-1.41347	-0.74466	-0.4137	-0.39991	-0.33096	-0.49644	-0.31717	-0.172375	-0.01379	-0.06895	0.04137	12.4179	9.90812	9.55647	7.46728	-0.5516	-0.26201	-0.062055	-0.048265	0.048265	-0.11032	-0.01379	0	0.103425	0.01379	0.062055	10.308	8.20505	9.46683	8.37053	-0.641235	-0.44128	-0.296485	0.034475	0.15169	0.1379	0.227535	0.131005	-0.23443	-0.23443	-0.158585
34.55	12.3145	-0.282695	-0.34475	-0.26201	3.70951	1.7996	0.78603	-0.296485	-1.33074	-0.875665	-0.627445	-0.544705	-0.461965	-0.38612	-0.42749	-0.117215	0.01379	-0.08274	0	12.3145	9.90812	9.57026	7.55692	-0.393015	-0.35854	-0.268905	-0.12411	-0.048265	-0.02758	-0.103425	0.020685	0.199955	0.089635	-0.020685	10.1632	8.08784	9.46683	8.44637	-0.461965	-0.255115	-0.186165	-0.131005	-0.048265	0.02758	0	0.034475	-0.103425	-0.213745	-0.255115
34.6	12.2179	-0.23443	-0.213745	-0.158585	3.68193	1.6548	0.655025	-0.34475	-1.29626	-0.73087	-0.49644	-0.448175	-0.48265	-0.46886	-0.475755	-0.186165	0.089635	0.04137	0.075845	12.2179	9.75643	9.46683	7.5776	-0.34475	-0.213745	-0.1379	-0.02758	-0.075845	-0.034475	-0.19306	-0.04137	0.062055	0.062055	0.08274	10.2046	8.17747	9.3772	8.38432	-0.57918	-0.33096	-0.1379	-0.048265	0.089635	0.048265	0.034475	0.089635	-0.213745	-0.199955	-0.17927
34.65	12.2179	-0.337855	-0.28959	-0.172375	3.66125	1.73754	0.67571	-0.310275	-1.31005	-0.84119	-0.530915	-0.46886	-0.52402	-0.49644	-0.44128	-0.172375	0.01379	-0.05516	0.09653	12.2179	9.86674	9.52889	7.60518	-0.34475	-0.26201	-0.186165	-0.048265	-0.103425	-0.089635	-0.158585	0.01379	0.241325	-0.02758	0	10.1563	8.10163	9.46683	8.46016	-0.586075	-0.26201	-0.15169	-0.08274	-0.04137	-0.01379	0	0.062055	-0.089635	-0.30338	-0.26201
34.7	12.4179	-0.255115	-0.15169	-0.06895	3.81293	1.83407	0.613655	-0.379225	-1.31005	-0.903245	-0.599865	-0.544705	-0.544705	-0.48265	-0.38612	-0.08274	0.05516	0.06895	0.15169	12.4179	9.91501	9.41857	7.52934	-0.379225	-0.310275	-0.255115	-0.131005	-0.103425	-0.12411	-0.06895	0.103425	-0.01379	0.01379	0.09653	10.3425	8.34985	9.64611	8.50843	-0.351645	-0.227535	-0.26201	-0.144795	-0.117215	-0.04137	-0.05516	0.09653	-0.35854	-0.28959	-0.144795
34.75	12.4317	-0.337855	-0.30338	-0.12411	3.83362	1.86855	0.737765	-0.379225	-1.44105	-0.95151	-0.613655	-0.49644	-0.475755	-0.365435	-0.351645	-0.11032	-0.05516	-0.04137	0.11032	12.4317	10.0046	9.57026	7.52934	-0.46886	-0.39991	-0.282695	-0.12411	-0.075845	0.01379	-0.020685	0.103425	0.01379	-0.062055	0.020685	10.3149	8.30847	9.64611	8.65322	-0.448175	-0.379225	-0.324065	-0.23443	-0.062055	0.02758	0.158585	0.09653	-0.31717	-0.365435	-0.227535
34.8	12.3007	-0.22064	-0.227535	-0.172375	3.73709	1.72375	0.6895	-0.34475	-1.379	-0.889455	-0.558495	-0.48265	-0.52402	-0.39991	-0.351645	-0.09653	0.089635	0.06895	0.075845	12.3007	9.83227	9.48062	7.61897	-0.406805	-0.351645	-0.23443	-0.02758	-0.089635	-0.034475	-0.034475	0.103425	0.227535	0.117215	0.16548	10.3287	8.25332	9.49442	8.50843	-0.613655	-0.351645	-0.22064	-0.062055	0.02758	0.04137	0.08274	0.089635	-0.103425	-0.117215	-0.11032
34.85	12.3007	-0.089635	-0.1379	-0.144795	3.7164	1.6548	0.59297	-0.379225	-1.39279	-0.73087	-0.434385	-0.351645	-0.461965	-0.48265	-0.530915	-0.296485	0.158585	0.131005	0.117215	12.3007	9.81848	9.40478	7.5776	-0.420595	-0.227535	-0.09653	0.034475	0.01379	-0.089635	-0.19306	-0.062055	0.103425	0.062055	0.12411	10.246	8.33605	9.46683	8.46016	-0.6895	-0.393015	-0.11032	-0.02758	0.20685	0.117215	0.048265	0.05516	-0.227535	-0.186165	-0.12411
34.9	12.4317	-0.324065	-0.227535	-0.020685	3.81293	1.77201	0.751555	-0.379225	-1.47553	-0.97909	-0.530915	-0.30338	-0.33096	-0.365435	-0.393015	-0.20685	0	0.05516	0.227535	12.4317	9.98396	9.58405	7.5776	-0.503335	-0.434385	-0.20685	0.034475	0.103425	0.048265	-0.103425	-0.05516	-0.048265	-0.02758	0.075845	10.4735	8.36364	9.57026	8.70149	-0.613655	-0.46886	-0.282695	-0.12411	0.12411	0.19306	0.158585	0.05516	-0.37233	-0.24822	-0.17927
34.95	12.4868	-0.34475	-0.268905	-0.048265	3.84051	1.82028	0.765345	-0.379225	-1.48932	-0.999775	-0.64813	-0.379225	-0.52402	-0.448175	-0.38612	-0.1379	-0.04137	0.02758	0.19306	12.4868	9.99085	9.57026	7.63966	-0.475755	-0.42749	-0.30338	0.01379	-0.075845	-0.02758	-0.08274	0.08274	0.04137	-0.01379	0.034475	10.3494	8.34985	9.64611	8.74286	-0.57918	-0.393015	-0.33096	-0.062055	0.103425	0.062055	0.15169	0.09653	-0.28959	-0.31717	-0.19306
35	12.4179	-0.20685	-0.241325	-0.103425	3.78536	1.82028	0.668815	-0.45507	-1.41347	-0.875665	-0.544705	-0.4137	-0.475755	-0.434385	-0.38612	-0.117215	0.103425	0.05516	0.131005	12.4179	9.9288	9.49442	7.56381	-0.42749	-0.337855	-0.172375	-0.01379	-0.01379	-0.048265	-0.06895	0.08274	0.117215	0.04137	0.158585	10.3977	8.36364	9.52199	8.56359	-0.66192	-0.406805	-0.26201	-0.11032	0.117215	0.062055	0.103425	0.09653	-0.172375	-0.23443	-0.09653
35.05	12.3489	-0.24822	-0.19306	-0.131005	3.77156	1.6548	0.613655	-0.379225	-1.40658	-0.792925	-0.39991	-0.33096	-0.38612	-0.4137	-0.406805	-0.186165	0.08274	0.103425	0.09653	12.3489	9.75643	9.41857	7.61897	-0.420595	-0.26201	-0.02758	0.062055	0.062055	-0.034475	-0.1379	0.01379	0.103425	0.117215	0.17927	10.5425	8.36364	9.49442	8.52222	-0.64813	-0.4137	-0.26201	0	0.17927	0.213745	0.15169	0.089635	-0.186165	-0.158585	-0.11032
35.1	12.4041	-0.255115	-0.241325	-0.075845	3.81293	1.71685	0.71708	-0.34475	-1.379	-0.95151	-0.57918	-0.351645	-0.4137	-0.28959	-0.31717	-0.1379	0.02758	0.02758	0.17927	12.4041	9.86674	9.52199	7.65345	-0.365435	-0.37233	-0.23443	0.062055	0.01379	0.11032	-0.01379	0.034475	0.062055	-0.062055	0.04137	10.2942	8.21884	9.57026	8.74975	-0.489545	-0.393015	-0.33096	-0.11032	0.02758	0.199955	0.19306	0.131005	-0.26201	-0.33096	-0.255115
35.15	12.3696	-0.24822	-0.28959	-0.186165	3.77156	1.75133	0.78603	-0.268905	-1.36521	-0.93772	-0.57918	-0.448175	-0.28959	-0.365435	-0.296485	-0.131005	0.02758	0	0.075845	12.3696	9.9288	9.60473	7.75687	-0.379225	-0.4137	-0.22064	-0.01379	0.1379	0.034475	0.048265	0.09653	0.15169	-0.02758	0.04137	10.2184	8.17747	9.55647	8.74975	-0.42749	-0.4137	-0.20685	-0.12411	0.01379	0.089635	0.158585	0.131005	-0.144795	-0.31717	-0.20685
35.2	12.4179	-0.310275	-0.20685	-0.11032	3.75778	1.73754	0.67571	-0.31717	-1.35831	-0.917035	-0.51023	-0.448175	-0.365435	-0.420595	-0.33096	-0.158585	0.01379	0.06895	0.131005	12.4179	9.86674	9.48062	7.68103	-0.35854	-0.351645	-0.186165	-0.02758	0.048265	-0.01379	0.034475	0.034475	0.103425	-0.062055	0.117215	10.3425	8.28089	9.58405	8.72907	-0.56539	-0.393015	-0.268905	-0.131005	-0.04137	0.062055	0.034475	0.075845	-0.213745	-0.35854	-0.1379
35.25	12.3214	-0.255115	-0.37233	-0.199955	3.66814	1.76512	0.71708	-0.199955	-1.32384	-0.85498	-0.56539	-0.5516	-0.434385	-0.365435	-0.296485	-0.089635	0.02758	-0.05516	0.04137	12.3214	9.90812	9.50821	7.79135	-0.296485	-0.2758	-0.22064	-0.158585	-0.01379	0.034475	0.01379	0.075845	0.19306	0.02758	0.062055	10.246	8.17747	9.50821	8.76354	-0.475755	-0.26201	-0.22064	-0.131005	-0.062055	-0.062055	0.01379	0.117215	-0.131005	-0.186165	-0.186165
35.3	12.3696	-0.19306	-0.20685	-0.11032	3.73709	1.81339	0.71708	-0.33096	-1.32384	-0.820505	-0.475755	-0.42749	-0.475755	-0.420595	-0.33096	-0.11032	0.103425	0.05516	0.1379	12.3696	9.97017	9.49442	7.74308	-0.31717	-0.2758	-0.11032	-0.02758	-0.062055	0.034475	-0.020685	0.08274	0.02758	0	0.144795	10.377	8.30847	9.59784	8.86697	-0.448175	-0.351645	-0.22064	-0.075845	0.04137	0.062055	0.117215	0.11032	-0.31717	-0.24822	-0.075845
35.35	12.4662	-0.282695	-0.34475	-0.172375	3.78536	1.7858	0.70329	-0.35854	-1.27557	-0.84119	-0.64813	-0.461965	-0.544705	-0.28959	-0.337855	-0.172375	0	-0.04137	0.08274	12.4662	9.99085	9.52889	7.70171	-0.23443	-0.2758	-0.24822	-0.034475	-0.12411	0.15169	-0.020685	0.01379	0.02758	-0.117215	0	10.3149	8.37053	9.61163	8.90834	-0.4137	-0.28959	-0.23443	-0.12411	-0.01379	0.117215	0.186165	0.089635	-0.31717	-0.365435	-0.255115
35.4	12.3972	-0.337855	-0.37233	-0.227535	3.74398	1.90992	0.81361	-0.20685	-1.34452	-0.875665	-0.64813	-0.5516	-0.51023	-0.39991	-0.33096	-0.089635	0	-0.08274	0	12.3972	10.0322	9.64611	7.8534	-0.255115	-0.324065	-0.296485	-0.11032	-0.103425	0.01379	-0.01379	0.117215	0.12411	-0.04137	-0.075845	10.2046	8.23263	9.55647	8.86697	-0.365435	-0.30338	-0.23443	-0.186165	-0.15169	-0.04137	0.08274	0.16548	-0.199955	-0.33096	-0.296485
35.45	12.4662	-0.37233	-0.33096	-0.172375	3.83362	1.88234	0.79982	-0.34475	-1.36521	-0.999775	-0.641235	-0.461965	-0.39991	-0.351645	-0.28959	-0.117215	0	-0.05516	0.08274	12.4662	10.046	9.63232	7.74308	-0.310275	-0.42749	-0.296485	-0.048265	0.01379	0.075845	0	0.09653	0.062055	-0.089635	-0.01379	10.3425	8.34985	9.64611	8.9566	-0.44128	-0.365435	-0.310275	-0.186165	-0.117215	0.15169	0.1379	0.144795	-0.26201	-0.365435	-0.255115
35.5	12.4386	-0.324065	-0.33096	-0.09653	3.81293	1.7858	0.81361	-0.34475	-1.46174	-0.95151	-0.696395	-0.448175	-0.379225	-0.324065	-0.255115	-0.11032	0	-0.02758	0.158585	12.4386	9.9288	9.69437	7.81893	-0.420595	-0.42749	-0.31717	-0.034475	0.01379	0.034475	0.01379	0.062055	0.048265	-0.04137	0.01379	10.246	8.33605	9.65989	8.99797	-0.351645	-0.337855	-0.33096	-0.268905	-0.15169	0	0.103425	0.15169	-0.2758	-0.31717	-0.20685
35.55	12.3007	-0.34475	-0.461965	-0.26201	3.69572	1.77201	0.84119	-0.24822	-1.27557	-0.86877	-0.66192	-0.4137	-0.461965	-0.324065	-0.199955	-0.08274	0	-0.144795	-0.020685	12.3007	9.98396	9.64611	7.89477	-0.24822	-0.28959	-0.282695	-0.01379	-0.01379	0.048265	0.06895	0.12411	0.16548	-0.04137	0.08274	10.2253	8.16368	9.54268	8.89455	-0.4137	-0.31717	-0.186165	-0.22064	-0.1379	0.01379	0.05516	0.15169	-0.131005	-0.28959	-0.186165
35.6	12.4041	-0.39991	-0.434385	-0.17927	3.80604	1.7996	0.8274	-0.268905	-1.36521	-0.9653	-0.66192	-0.351645	-0.475755	-0.324065	-0.28959	-0.04137	-0.04137	-0.117215	0.04137	12.4041	10.0046	9.66679	7.90167	-0.33096	-0.39991	-0.268905	0.08274	0.048265	0.089635	0.020685	0.16548	0.12411	-0.062055	0	10.2391	8.30847	9.63232	8.97039	-0.39991	-0.28959	-0.282695	-0.08274	-0.048265	0.02758	0.048265	0.075845	-0.227535	-0.365435	-0.24822
35.65	12.3627	-0.38612	-0.461965	-0.255115	3.7164	1.7996	0.8274	-0.144795	-1.31005	-0.917035	-0.723975	-0.461965	-0.448175	-0.337855	-0.199955	0.006895	-0.06895	-0.117215	0.01379	12.3627	9.97017	9.66679	7.97751	-0.22064	-0.38612	-0.31717	-0.075845	-0.034475	0.01379	0.089635	0.186165	0.17927	-0.01379	-0.103425	10.1425	8.25332	9.64611	8.94281	-0.310275	-0.227535	-0.22064	-0.131005	-0.15169	-0.02758	0.020685	0.117215	-0.172375	-0.34475	-0.324065
35.7	12.3972	-0.35854	-0.28959	-0.172375	3.79225	1.83407	0.779135	-0.296485	-1.379	-0.97909	-0.67571	-0.46886	-0.365435	-0.255115	-0.26201	-0.089635	-0.02758	0.02758	0.075845	12.3972	10.0529	9.64611	7.81893	-0.296485	-0.42749	-0.268905	-0.08274	0.048265	0.09653	0.034475	0.075845	0.02758	0	-0.01379	10.246	8.23263	9.59784	8.92902	-0.38612	-0.337855	-0.310275	-0.19306	-0.16548	0.089635	0.05516	0.075845	-0.28959	-0.2758	-0.26201
35.75	12.3834	-0.15169	-0.15169	-0.103425	3.73709	1.75133	0.641235	-0.503335	-1.379	-0.875665	-0.517125	-0.461965	-0.39991	-0.351645	-0.33096	-0.172375	0.144795	0.131005	0.172375	12.3834	9.88054	9.45994	7.69482	-0.365435	-0.337855	-0.19306	-0.01379	0.062055	0.048265	-0.05516	0.034475	0.089635	0.04137	0.1379	10.3908	8.33605	9.50821	8.8187	-0.586075	-0.379225	-0.34475	-0.12411	0.075845	0.19306	0.15169	0.09653	-0.23443	-0.23443	-0.11032
35.8	12.2869	-0.17927	-0.213745	-0.199955	3.65435	1.67548	0.655025	-0.35854	-1.27557	-0.792925	-0.56539	-0.461965	-0.461965	-0.351645	-0.2758	-0.20685	0.144795	0.08274	0.05516	12.2869	9.81848	9.50821	7.79135	-0.24822	-0.26201	-0.24822	-0.02758	-0.034475	0.089635	0.05516	-0.034475	0.17927	0.089635	0.158585	10.2942	8.24642	9.43236	8.79112	-0.461965	-0.28959	-0.282695	-0.11032	0.01379	0.089635	0.158585	0.11032	-0.144795	-0.199955	-0.09653
35.85	12.1697	-0.15169	-0.15169	-0.158585	3.61298	1.60654	0.613655	-0.268905	-1.21352	-0.71708	-0.434385	-0.39991	-0.52402	-0.51023	-0.365435	-0.15169	0.199955	0.117215	0.075845	12.1697	9.78401	9.48062	7.88098	-0.186165	-0.172375	-0.08274	0.034475	-0.048265	-0.075845	-0.06895	0.034475	0.199955	0.15169	0.144795	10.3287	8.20505	9.36341	8.80491	-0.489545	-0.255115	-0.11032	0.075845	0.19306	0.089635	0.034475	0.075845	-0.158585	-0.117215	-0.117215
35.9	12.3145	-0.15169	-0.19306	-0.144795	3.7302	1.59275	0.57918	-0.406805	-1.33074	-0.75845	-0.39991	-0.31717	-0.39991	-0.461965	-0.44128	-0.186165	0.158585	0.08274	0.09653	12.3145	9.81848	9.40478	7.77756	-0.282695	-0.23443	-0.034475	0.075845	0	-0.034475	-0.186165	-0.020685	0.1379	0.048265	0.158585	10.4942	8.33605	9.52199	8.83939	-0.586075	-0.46886	-0.172375	-0.01379	0.20685	0.16548	0.12411	0.131005	-0.158585	-0.23443	-0.089635
35.95	12.4041	-0.296485	-0.227535	-0.11032	3.74398	1.68927	0.613655	-0.45507	-1.45484	-0.917035	-0.461965	-0.296485	-0.227535	-0.324065	-0.310275	-0.199955	0.04137	0.04137	0.08274	12.4041	9.89433	9.46683	7.69482	-0.420595	-0.37233	-0.11032	0.08274	0.15169	0.075845	0	0.01379	0.02758	-0.15169	-0.020685	10.4252	8.30847	9.62542	8.9566	-0.475755	-0.46886	-0.282695	-0.12411	0.12411	0.199955	0.172375	0.131005	-0.34475	-0.448175	-0.26201
36	12.28	-0.19306	-0.19306	-0.186165	3.65435	1.59275	0.641235	-0.31717	-1.32384	-0.985985	-0.530915	-0.24822	-0.434385	-0.448175	-0.241325	-0.09653	0.131005	0.05516	0.034475	12.28	9.7909	9.49442	7.83961	-0.24822	-0.4137	-0.11032	0.12411	-0.034475	-0.048265	0.020685	0.117215	0.16548	-0.01379	0.09653	10.3287	8.19126	9.52199	8.91523	-0.5516	-0.365435	-0.37233	-0.131005	0.089635	0.199955	0.172375	0.16548	-0.213745	-0.30338	-0.16548
36.05	12.3352	-0.34475	-0.31717	-0.15169	3.68193	1.68927	0.737765	-0.310275	-1.39279	-0.889455	-0.613655	-0.517125	-0.51023	-0.420595	-0.44128	-0.089635	-0.02758	-0.05516	0.11032	12.3352	9.86674	9.61852	7.88098	-0.282695	-0.351645	-0.22064	-0.11032	-0.062055	-0.02758	-0.117215	0.117215	0.15169	-0.04137	0.01379	10.308	8.23263	9.58405	8.92902	-0.44128	-0.351645	-0.282695	-0.255115	-0.062055	0.117215	0.117215	0.020685	-0.227535	-0.34475	-0.227535
36.1	12.3145	-0.20685	-0.31717	-0.144795	3.66814	1.75133	0.655025	-0.406805	-1.41347	-0.92393	-0.530915	-0.4137	-0.42749	-0.37233	-0.393015	-0.172375	0.117215	0	0.15169	12.3145	9.90812	9.52889	7.80514	-0.31717	-0.4137	-0.172375	0	0.062055	-0.01379	-0.117215	0.034475	0.062055	-0.089635	0.08274	10.3632	8.33605	9.53578	8.98418	-0.52402	-0.379225	-0.282695	-0.09653	0.089635	0.1379	0.158585	0.09653	-0.199955	-0.31717	-0.17927
36.15	12.2662	-0.268905	-0.37233	-0.199955	3.63367	1.71685	0.70329	-0.282695	-1.36521	-0.95151	-0.627445	-0.5516	-0.49644	-0.434385	-0.310275	-0.048265	0.05516	-0.05516	0.034475	12.2662	9.89433	9.55647	7.97062	-0.282695	-0.37233	-0.282695	-0.158585	-0.048265	-0.02758	0	0.158585	0.199955	0.01379	0.075845	10.2942	8.17747	9.50821	9.04624	-0.448175	-0.337855	-0.296485	-0.172375	-0.089635	0.048265	0.08274	0.131005	-0.103425	-0.23443	-0.17927
36.2	12.4386	-0.39991	-0.282695	-0.075845	3.75778	1.86855	0.71708	-0.34475	-1.32384	-0.93772	-0.613655	-0.49644	-0.63434	-0.461965	-0.337855	-0.020685	-0.02758	0.01379	0.172375	12.4386	10.0667	9.57026	7.86719	-0.24822	-0.351645	-0.20685	-0.144795	-0.199955	-0.01379	-0.034475	0.17927	0.01379	-0.089635	0.04137	10.4114	8.4119	9.65989	9.01866	-0.461965	-0.393015	-0.26201	-0.08274	-0.117215	-0.04137	0.034475	0.09653	-0.33096	-0.379225	-0.20685
36.25	12.4799	-0.42749	-0.30338	-0.05516	3.81293	1.86165	0.6895	-0.34475	-1.48932	-1.03425	-0.641235	-0.46886	-0.461965	-0.365435	-0.393015	-0.131005	-0.02758	-0.01379	0.19306	12.4799	10.0322	9.54268	7.88098	-0.35854	-0.434385	-0.282695	-0.09653	-0.048265	0	-0.06895	0.062055	-0.02758	-0.131005	0.020685	10.3908	8.39811	9.70126	9.07382	-0.44128	-0.406805	-0.37233	-0.19306	-0.048265	0.15169	0.01379	0.117215	-0.37233	-0.448175	-0.24822
36.3	12.4317	-0.42749	-0.282695	-0.15169	3.77156	1.77201	0.613655	-0.365435	-1.48932	-0.97909	-0.57918	-0.39991	-0.38612	-0.351645	-0.310275	-0.172375	-0.08274	-0.02758	0.062055	12.4317	9.97017	9.46683	7.81893	-0.365435	-0.4137	-0.24822	-0.02758	0.02758	0.034475	0	0.034475	0	-0.1379	-0.034475	10.3149	8.36364	9.70126	9.08071	-0.489545	-0.406805	-0.35854	-0.172375	0.04137	0.103425	0.12411	0.089635	-0.37233	-0.475755	-0.26201
36.35	12.3007	-0.23443	-0.213745	-0.144795	3.66814	1.60654	0.71708	-0.296485	-1.40658	-0.792925	-0.530915	-0.4137	-0.39991	-0.420595	-0.365435	-0.17927	0.117215	0.02758	0.075845	12.3007	9.83227	9.57026	7.89477	-0.282695	-0.26201	-0.19306	0	0.034475	-0.02758	-0.048265	0.034475	0.12411	-0.01379	0.075845	10.3977	8.26711	9.55647	8.98418	-0.461965	-0.31717	-0.20685	-0.01379	0.075845	0.089635	0.034475	0.11032	-0.213745	-0.24822	-0.19306
36.4	12.2869	-0.282695	-0.406805	-0.22064	3.63367	1.68927	0.78603	-0.31717	-1.34452	-0.86877	-0.641235	-0.49644	-0.49644	-0.434385	-0.33096	-0.172375	0.05516	-0.131005	0.020685	12.2869	9.89433	9.66679	7.95683	-0.199955	-0.26201	-0.268905	-0.08274	-0.02758	-0.048265	-0.020685	0	0.1379	0.062055	0.034475	10.2598	8.16368	9.54268	8.98418	-0.365435	-0.31717	-0.186165	-0.11032	-0.089635	0.01379	-0.06895	0.089635	-0.158585	-0.24822	-0.227535
36.45	12.3352	-0.35854	-0.448175	-0.24822	3.64056	1.77201	0.848085	-0.23443	-1.36521	-0.93772	-0.64813	-0.461965	-0.48265	-0.324065	-0.406805	-0.1379	-0.04137	-0.117215	0.01379	12.3352	9.98396	9.70816	8.01888	-0.186165	-0.35854	-0.296485	-0.048265	-0.062055	0.034475	-0.117215	0.04137	0.16548	0	0.04137	10.2598	8.19126	9.52199	9.04624	-0.337855	-0.28959	-0.26201	-0.034475	-0.01379	0.04137	0.117215	0.04137	-0.213745	-0.34475	-0.20685
36.5	12.4317	-0.282695	-0.28959	-0.15169	3.73709	1.68927	0.6895	-0.379225	-1.42726	-0.97909	-0.59297	-0.42749	-0.365435	-0.37233	-0.31717	-0.15169	0.04137	-0.05516	0.075845	12.4317	9.91501	9.57026	7.8534	-0.255115	-0.42749	-0.23443	-0.02758	0.075845	0.048265	-0.01379	0.034475	0.089635	-0.103425	0.01379	10.3425	8.33605	9.55647	9.10829	-0.461965	-0.4137	-0.268905	-0.158585	0.04137	0.089635	0.186165	0.075845	-0.227535	-0.365435	-0.227535
36.55	12.3489	-0.282695	-0.406805	-0.23443	3.65435	1.72375	0.737765	-0.255115	-1.35831	-0.889455	-0.641235	-0.57918	-0.52402	-0.365435	-0.310275	-0.131005	0.04137	-0.04137	-0.020685	12.3489	9.98396	9.61852	7.9913	-0.172375	-0.337855	-0.282695	-0.172375	-0.048265	0.034475	0	0.05516	0.1379	0.048265	0.062055	10.246	8.20505	9.52199	9.07382	-0.39991	-0.351645	-0.23443	-0.131005	-0.048265	0.01379	0.103425	0.062055	-0.131005	-0.22064	-0.17927
36.6	12.3007	-0.255115	-0.30338	-0.227535	3.63367	1.56516	0.723975	-0.255115	-1.26178	-0.820505	-0.57918	-0.51023	-0.52402	-0.51023	-0.42749	-0.11032	0.06895	0.01379	0.01379	12.3007	9.84606	9.64611	8.03957	-0.075845	-0.28959	-0.22064	-0.12411	-0.11032	-0.11032	-0.12411	0.09653	0.1379	0.04137	0.144795	10.3632	8.28089	9.43925	9.03245	-0.489545	-0.30338	-0.158585	-0.034475	0.04137	0.062055	-0.034475	0.089635	-0.117215	-0.213745	-0.158585
36.65	12.3145	-0.17927	-0.19306	-0.158585	3.66125	1.60654	0.6895	-0.282695	-1.21352	-0.999775	-0.599865	-0.46886	-0.42749	-0.49644	-0.38612	-0.17927	0.144795	0.089635	0.075845	12.3145	9.81848	9.57026	8.03957	-0.048265	-0.4137	-0.296485	-0.048265	0.01379	-0.034475	-0.05516	0	0.16548	0.103425	0.199955	10.3908	8.26711	9.43925	9.03245	-0.53781	-0.28959	-0.26201	0.062055	0.062055	0.17927	0.089635	0.05516	-0.131005	-0.199955	-0.09653
36.7	12.28	-0.103425	-0.1379	-0.158585	3.61987	1.66169	0.668815	-0.33096	-1.2342	-0.806715	-0.475755	-0.51023	-0.544705	-0.51023	-0.37233	-0.117215	0.213745	0.144795	0.075845	12.28	9.86674	9.57026	7.97062	-0.048265	-0.24822	-0.12411	-0.034475	-0.062055	-0.089635	-0.06895	0.12411	0.12411	0.1379	0.20685	10.3494	8.34985	9.50821	9.03245	-0.489545	-0.365435	-0.172375	0	0.048265	0.103425	0.034475	0.117215	-0.131005	-0.117215	-0.06895
36.75	12.2386	-0.17927	-0.19306	-0.186165	3.60608	1.60654	0.627445	-0.310275	-1.26178	-0.765345	-0.530915	-0.48265	-0.48265	-0.461965	-0.406805	-0.09653	0.144795	0.08274	0.034475	12.2386	9.81848	9.50821	7.95683	-0.08274	-0.213745	-0.186165	-0.048265	-0.02758	-0.02758	-0.12411	0.075845	0.15169	0.048265	0.17927	10.4114	8.24642	9.49442	8.98418	-0.51023	-0.31717	-0.1379	-0.01379	0.103425	0.048265	0.01379	0.144795	-0.158585	-0.199955	-0.075845
36.8	12.4662	-0.24822	-0.19306	-0.06895	3.79225	1.76512	0.613655	-0.393015	-1.39279	-0.820505	-0.51023	-0.379225	-0.351645	-0.434385	-0.448175	-0.241325	0.06895	0.103425	0.17927	12.4662	10.0529	9.48062	7.91546	-0.144795	-0.310275	-0.09653	0.075845	0.103425	-0.01379	-0.15169	-0.034475	0.048265	0.01379	0.01379	10.4114	8.37053	9.59784	9.16345	-0.503335	-0.393015	-0.20685	-0.034475	0.103425	0.062055	0.12411	0.09653	-0.2758	-0.23443	-0.20685
36.85	12.4868	-0.337855	-0.241325	-0.12411	3.75778	1.73754	0.641235	-0.42749	-1.31005	-0.95151	-0.723975	-0.31717	-0.434385	-0.31717	-0.337855	-0.158585	0.04137	0.04137	0.15169	12.4868	10.0322	9.50821	7.89477	-0.075845	-0.4137	-0.35854	0.12411	0.089635	0.09653	-0.020685	0.020685	0.04137	-0.103425	0.020685	10.4459	8.4119	9.67368	9.19793	-0.51023	-0.489545	-0.1379	-0.034475	0.062055	0.12411	0.12411	0.089635	-0.33096	-0.35854	-0.20685
36.9	12.5696	-0.34475	-0.28959	-0.05516	3.83362	1.82028	0.737765	-0.44128	-1.44105	-1.06183	-0.641235	-0.34475	-0.241325	-0.31717	-0.310275	-0.172375	0.02758	0.05516	0.20685	12.5696	10.0805	9.61852	7.8534	-0.158585	-0.489545	-0.23443	0.08274	0.199955	0.089635	0.048265	0.04137	0.01379	-0.1379	0	10.4597	8.48775	9.76332	9.33583	-0.4137	-0.45507	-0.34475	-0.131005	0.075845	0.04137	0.19306	0.020685	-0.33096	-0.434385	-0.20685
36.95	12.3627	-0.34475	-0.35854	-0.199955	3.66125	1.67548	0.668815	-0.34475	-1.34452	-0.889455	-0.59297	-0.448175	-0.448175	-0.448175	-0.406805	-0.089635	-0.01379	-0.02758	0.05516	12.3627	9.89433	9.54268	8.03267	-0.01379	-0.310275	-0.186165	-0.01379	-0.034475	-0.02758	-0.08274	0.117215	0.103425	-0.04137	0.08274	10.4597	8.33605	9.61163	9.24619	-0.324065	-0.365435	-0.23443	0	0.04137	0.048265	0.034475	0.09653	-0.24822	-0.33096	-0.144795
37	12.3972	-0.24822	-0.227535	-0.08274	3.66814	1.73754	0.655025	-0.379225	-1.35831	-0.71708	-0.461965	-0.38612	-0.39991	-0.48265	-0.49644	-0.227535	0.103425	0.08274	0.131005	12.3972	9.99085	9.52889	8.03267	0	-0.172375	-0.075845	0.048265	0.034475	-0.048265	-0.158585	-0.034475	0.02758	-0.04137	0.158585	10.508	8.42569	9.64611	9.19793	-0.37233	-0.365435	-0.23443	0	0.089635	0.1379	0.089635	0.16548	-0.28959	-0.2758	-0.117215
37.05	12.2869	-0.35854	-0.379225	-0.227535	3.5854	1.76512	0.79982	-0.172375	-1.27557	-0.875665	-0.64813	-0.51023	-0.351645	-0.420595	-0.44128	-0.17927	-0.02758	-0.089635	0.020685	12.2869	10.0184	9.72195	8.20505	0.062055	-0.310275	-0.268905	-0.09653	0.075845	0.01379	-0.103425	0	0.16548	0.103425	0.103425	10.3425	8.28089	9.59784	9.33583	-0.30338	-0.255115	-0.186165	-0.131005	0.103425	0.16548	0.15169	0.09653	-0.131005	-0.213745	-0.16548
37.1	12.3696	-0.39991	-0.434385	-0.255115	3.61298	1.81339	0.8274	-0.158585	-1.31005	-0.92393	-0.67571	-0.517125	-0.42749	-0.38612	-0.448175	-0.20685	-0.05516	-0.131005	0.020685	12.3696	10.0805	9.68058	8.20505	0.034475	-0.35854	-0.282695	-0.09653	-0.01379	0.075845	-0.172375	-0.062055	0.15169	0.01379	0.01379	10.308	8.29468	9.63232	9.36341	-0.26201	-0.213745	-0.268905	-0.186165	0.04137	0	-0.048265	0.089635	-0.172375	-0.30338	-0.23443
37.15	12.5489	-0.37233	-0.227535	-0.09653	3.77156	1.81339	0.779135	-0.34475	-1.44105	-0.9653	-0.627445	-0.42749	-0.33096	-0.30338	-0.33096	-0.158585	0	0.02758	0.158585	12.5489	10.1219	9.59094	8.08094	-0.09653	-0.4137	-0.255115	-0.01379	0.103425	0.1379	-0.048265	0.05516	0.103425	-0.02758	0.117215	10.4597	8.46706	9.72884	9.34962	-0.337855	-0.406805	-0.324065	-0.172375	0.075845	0.117215	0.06895	0.16548	-0.24822	-0.24822	-0.158585
37.2	12.4179	-0.255115	-0.34475	-0.30338	3.65435	1.75133	0.779135	-0.24822	-1.39279	-0.92393	-0.64813	-0.56539	-0.53781	-0.448175	-0.365435	-0.04137	0.089635	0	-0.04137	12.4179	10.0529	9.69437	8.17747	-0.01379	-0.324065	-0.282695	-0.131005	-0.048265	0.034475	-0.020685	0.158585	0.15169	0.04137	0.08274	10.2598	8.29468	9.59784	9.31514	-0.2758	-0.2758	-0.23443	-0.22064	-0.089635	-0.048265	-0.020685	0.11032	-0.172375	-0.199955	-0.17927
37.25	12.4799	-0.39991	-0.420595	-0.158585	3.69572	1.75133	0.81361	-0.296485	-1.379	-0.985985	-0.599865	-0.51023	-0.475755	-0.420595	-0.337855	-0.06895	-0.04137	-0.131005	0.08274	12.4799	10.0529	9.66679	8.11542	0	-0.4137	-0.20685	-0.08274	0	0.034475	-0.01379	0.158585	0.075845	-0.103425	-0.01379	10.2942	8.39811	9.64611	9.3772	-0.213745	-0.227535	-0.282695	-0.20685	-0.048265	0.01379	0.048265	0.11032	-0.26201	-0.365435	-0.26201
37.3	12.4868	-0.44128	-0.406805	-0.144795	3.73709	1.86165	0.84119	-0.268905	-1.379	-0.97909	-0.641235	-0.46886	-0.49644	-0.365435	-0.310275	-0.02758	-0.089635	-0.089635	0.09653	12.4868	10.1701	9.70816	8.14299	-0.02758	-0.38612	-0.19306	-0.02758	-0.048265	0.1379	0	0.16548	0.062055	-0.131005	0	10.3425	8.46706	9.73574	9.45304	-0.241325	-0.33096	-0.23443	-0.241325	-0.075845	0.04137	0.048265	0.11032	-0.26201	-0.379225	-0.23443
37.35	12.4799	-0.37233	-0.379225	-0.172375	3.7164	1.76512	0.81361	-0.20685	-1.39279	-1.02735	-0.723975	-0.613655	-0.52402	-0.30338	-0.26201	-0.158585	-0.04137	-0.06895	0.034475	12.4799	10.0805	9.68058	8.26711	-0.01379	-0.448175	-0.33096	-0.144795	-0.089635	0.09653	0.020685	0.034475	0.15169	-0.062055	-0.020685	10.2598	8.38432	9.64611	9.49442	-0.186165	-0.33096	-0.35854	-0.241325	-0.17927	0	0.05516	0.05516	-0.186165	-0.35854	-0.282695
37.4	12.3972	-0.296485	-0.34475	-0.255115	3.61987	1.68927	0.861875	-0.12411	-1.24799	-0.93772	-0.682605	-0.586075	-0.558495	-0.420595	-0.26201	-0.06895	0.06895	-0.04137	0.01379	12.3972	10.0184	9.69437	8.32916	0.158585	-0.337855	-0.282695	-0.17927	-0.11032	-0.02758	0.034475	0.12411	0.241325	0.01379	0.09653	10.2391	8.29468	9.58405	9.41167	-0.15169	-0.2758	-0.199955	-0.11032	-0.075845	-0.089635	-0.034475	0.05516	-0.089635	-0.30338	-0.186165
37.45	12.4179	-0.37233	-0.34475	-0.158585	3.65435	1.81339	0.889455	-0.199955	-1.29626	-0.999775	-0.696395	-0.627445	-0.52402	-0.365435	-0.22064	0.006895	-0.06895	-0.05516	0.131005	12.4179	10.1081	9.70816	8.34295	0.12411	-0.39991	-0.33096	-0.12411	-0.048265	0.034475	0.08274	0.22064	0.17927	0.048265	0.034475	10.3632	8.32226	9.70126	9.50131	-0.186165	-0.227535	-0.172375	-0.158585	-0.12411	0	0.05516	0.117215	-0.144795	-0.23443	-0.227535
37.5	12.5006	-0.42749	-0.33096	-0.11032	3.75778	1.82028	0.81361	-0.296485	-1.39279	-0.85498	-0.48265	-0.57918	-0.62055	-0.434385	-0.23443	-0.006895	-0.089635	-0.04137	0.15169	12.5006	10.1425	9.66679	8.20505	0.09653	-0.24822	-0.09653	-0.12411	-0.1379	-0.048265	0.08274	0.199955	0.103425	-0.062055	0	10.3977	8.46706	9.73574	9.57026	-0.186165	-0.28959	-0.199955	-0.186165	0.048265	0.12411	0.089635	0.144795	-0.227535	-0.379225	-0.24822
37.55	12.4662	-0.23443	-0.255115	-0.199955	3.69572	1.75133	0.723975	-0.310275	-1.34452	-0.9653	-0.57918	-0.49644	-0.544705	-0.420595	-0.351645	-0.062055	0.089635	0.02758	0.062055	12.4662	10.0322	9.61852	8.19126	0.12411	-0.39991	-0.172375	-0.01379	-0.103425	-0.01379	-0.034475	0.17927	0.16548	0.048265	0.103425	10.4942	8.38432	9.57026	9.36341	-0.351645	-0.337855	-0.26201	-0.08274	0.048265	0.048265	-0.034475	0.131005	-0.158585	-0.22064	-0.1379
37.6	12.4799	-0.255115	-0.1379	-0.034475	3.69572	1.72375	0.668815	-0.406805	-1.40658	-0.903245	-0.48265	-0.351645	-0.337855	-0.37233	-0.393015	-0.199955	0.06895	0.131005	0.213745	12.4799	10.0322	9.55647	8.11542	0.062055	-0.351645	-0.11032	0.09653	0.1379	0.075845	-0.089635	-0.05516	0.075845	-0.089635	0.08274	10.4459	8.5429	9.68747	9.42546	-0.324065	-0.48265	-0.324065	-0.075845	0.089635	0.241325	0.12411	0.131005	-0.24822	-0.28959	-0.16548
37.65	12.4179	-0.24822	-0.213745	-0.09653	3.68193	1.6548	0.655025	-0.31717	-1.33074	-0.86877	-0.558495	-0.461965	-0.39991	-0.37233	-0.365435	-0.158585	0.103425	0.089635	0.17927	12.4179	9.9288	9.55647	8.15678	0.1379	-0.26201	-0.158585	0	0.062055	0.075845	-0.05516	0.034475	0.227535	0.075845	0.22064	10.5218	8.32226	9.58405	9.40478	-0.30338	-0.337855	-0.24822	0.048265	0.103425	0.16548	0.06895	0.131005	-0.089635	-0.199955	-0.09653
37.7	12.3489	-0.144795	-0.19306	-0.144795	3.64056	1.59275	0.627445	-0.255115	-1.36521	-0.9653	-0.59297	-0.49644	-0.38612	-0.448175	-0.42749	-0.17927	0.186165	0.131005	0.1379	12.3489	9.90812	9.52889	8.23953	0.158585	-0.35854	-0.186165	-0.034475	0.075845	0	-0.117215	-0.01379	0.103425	0.103425	0.1379	10.5218	8.47396	9.63232	9.5151	-0.213745	-0.16548	-0.34475	0.034475	0.103425	0.15169	0.034475	0.15169	-0.172375	-0.186165	-0.117215
37.75	12.3489	-0.103425	-0.213745	-0.17927	3.60608	1.57895	0.627445	-0.310275	-1.29626	-0.792925	-0.4137	-0.38612	-0.475755	-0.420595	-0.420595	-0.22064	0.26201	0.131005	0.11032	12.3489	9.85295	9.55647	8.21884	0.22064	-0.213745	-0.02758	0.075845	-0.034475	0.034475	-0.15169	0.01379	0.213745	0.103425	0.158585	10.4459	8.43948	9.57026	9.45304	-0.213745	-0.199955	-0.15169	0.12411	0.089635	0.075845	0.15169	0.075845	-0.103425	-0.172375	-0.11032
37.8	12.3352	-0.075845	-0.1379	-0.15169	3.60608	1.57895	0.668815	-0.255115	-1.27557	-0.779135	-0.517125	-0.38612	-0.52402	-0.46886	-0.44128	-0.199955	0.24822	0.186165	0.08274	12.3352	9.85295	9.54268	8.26711	0.268905	-0.199955	-0.11032	0.02758	-0.02758	-0.048265	-0.172375	0	0.199955	0.227535	0.16548	10.4597	8.36364	9.50821	9.40478	-0.28959	-0.31717	-0.199955	0.01379	0.16548	0.062055	0.034475	0.09653	-0.075845	-0.05516	-0.09653
37.85	12.3627	-0.20685	-0.227535	-0.199955	3.57161	1.57895	0.668815	-0.23443	-1.26178	-0.820505	-0.49644	-0.48265	-0.53781	-0.48265	-0.461965	-0.15169	0.131005	0.117215	0.05516	12.3627	9.85295	9.52889	8.30158	0.310275	-0.28959	-0.11032	-0.02758	-0.02758	-0.089635	-0.158585	0.04137	0.17927	0.089635	0.1379	10.4597	8.36364	9.50821	9.40478	-0.30338	-0.4137	-0.172375	-0.02758	0.16548	0.048265	0.048265	0.09653	-0.186165	-0.186165	-0.09653
37.9	12.5351	-0.4137	-0.34475	-0.17927	3.73709	1.84786	0.779135	-0.268905	-1.35831	-0.985985	-0.64813	-0.46886	-0.53781	-0.37233	-0.44128	-0.17927	-0.04137	-0.01379	0.062055	12.5351	10.1425	9.69437	8.29468	0.24822	-0.42749	-0.268905	-0.062055	-0.048265	0.062055	-0.15169	0.04137	0.075845	-0.04137	0.020685	10.3908	8.50154	9.68747	9.58405	-0.089635	-0.337855	-0.310275	-0.158585	0	0.048265	0.08274	0.09653	-0.2758	-0.379225	-0.227535
37.95	12.5351	-0.37233	-0.37233	-0.172375	3.7302	1.86165	0.79982	-0.20685	-1.379	-0.97909	-0.723975	-0.56539	-0.558495	-0.30338	-0.448175	-0.17927	-0.01379	-0.05516	0.062055	12.5351	10.1839	9.69437	8.37053	0.24822	-0.448175	-0.30338	-0.144795	-0.048265	0.09653	-0.158585	0.04137	0.19306	-0.075845	-0.01379	10.3494	8.46706	9.72884	9.64611	-0.048265	-0.30338	-0.33096	-0.09653	0	0.089635	0.089635	0.062055	-0.186165	-0.33096	-0.24822
38	12.5834	-0.37233	-0.213745	-0.08274	3.70951	1.71685	0.737765	-0.34475	-1.379	-0.92393	-0.627445	-0.42749	-0.49644	-0.420595	-0.406805	-0.20685	-0.04137	0.06895	0.158585	12.5834	10.0184	9.60473	8.23263	0.24822	-0.35854	-0.23443	-0.01379	-0.01379	-0.01379	-0.117215	-0.01379	0.117215	-0.01379	0.117215	10.508	8.48775	9.73574	9.54268	-0.15169	-0.337855	-0.23443	-0.09653	0.062055	0.1379	0.1379	0.075845	-0.213745	-0.2758	-0.09653
38.05	12.5351	-0.37233	-0.33096	-0.255115	3.69572	1.73754	0.84119	-0.282695	-1.35831	-0.999775	-0.66192	-0.517125	-0.42749	-0.4137	-0.337855	-0.131005	-0.103425	-0.02758	0	12.5351	10.0322	9.70816	8.32916	0.255115	-0.37233	-0.31717	-0.11032	0	0.034475	-0.05516	0.04137	0.213745	-0.048265	0.075845	10.3977	8.48775	9.77711	9.66679	-0.075845	-0.26201	-0.296485	-0.158585	-0.062055	0.04137	0.103425	0.075845	-0.06895	-0.2758	-0.19306
38.1	12.4317	-0.15169	-0.213745	-0.144795	3.64056	1.6548	0.668815	-0.255115	-1.33074	-0.917035	-0.558495	-0.517125	-0.49644	-0.448175	-0.406805	-0.158585	0.172375	0.103425	0.117215	12.4317	9.98396	9.58405	8.32916	0.33096	-0.28959	-0.144795	-0.08274	-0.048265	-0.034475	-0.06895	0.075845	0.19306	0.1379	0.22064	10.4735	8.43948	9.72884	9.54268	-0.103425	-0.33096	-0.20685	-0.02758	0.04137	0.12411	0.06895	0.09653	-0.089635	-0.117215	-0.04137
38.15	12.5351	-0.282695	-0.30338	-0.12411	3.70951	1.7858	0.779135	-0.255115	-1.40658	-1.04804	-0.627445	-0.544705	-0.461965	-0.46886	-0.48265	-0.22064	0.02758	-0.01379	0.1379	12.5351	10.0805	9.66679	8.31537	0.282695	-0.39991	-0.186165	-0.11032	-0.02758	-0.062055	-0.158585	-0.020685	0.17927	0.01379	0.103425	10.439	8.45327	9.76332	9.68058	-0.103425	-0.365435	-0.1379	-0.09653	-0.02758	0.19306	0.158585	0.11032	-0.144795	-0.26201	-0.16548
38.2	12.5627	-0.35854	-0.35854	-0.144795	3.70951	1.81339	0.84119	-0.22064	-1.379	-1.07562	-0.75845	-0.599865	-0.42749	-0.31717	-0.22064	-0.117215	0	-0.01379	0.08274	12.5627	10.1081	9.70816	8.39122	0.310275	-0.461965	-0.34475	-0.144795	0.034475	0.089635	0.048265	0.09653	0.19306	0.048265	0.01379	10.3287	8.37053	9.70126	9.70816	0.02758	-0.28959	-0.23443	-0.186165	-0.089635	0.075845	0.103425	0.15169	-0.131005	-0.24822	-0.24822
38.25	12.4386	-0.337855	-0.31717	-0.23443	3.5854	1.75133	0.861875	-0.1379	-1.28247	-0.93772	-0.75845	-0.586075	-0.558495	-0.4137	-0.255115	0	-0.02758	-0.02758	0.01379	12.4386	9.99085	9.75643	8.43948	0.420595	-0.28959	-0.33096	-0.172375	-0.048265	-0.02758	0.020685	0.20685	0.199955	0.048265	0.05516	10.308	8.30847	9.67368	9.70816	0.103425	-0.227535	-0.22064	-0.062055	-0.048265	-0.02758	0	0.186165	-0.089635	-0.28959	-0.23443
38.3	12.4524	-0.337855	-0.434385	-0.186165	3.66125	1.76512	0.848085	-0.144795	-1.27557	-0.903245	-0.641235	-0.56539	-0.558495	-0.448175	-0.33096	-0.020685	0.05516	-0.089635	0.05516	12.4524	9.99085	9.72884	8.405	0.379225	-0.24822	-0.20685	-0.131005	-0.11032	-0.01379	-0.048265	0.1379	0.227535	0.089635	0.117215	10.3977	8.36364	9.68747	9.65989	0.034475	-0.213745	-0.1379	-0.075845	-0.075845	-0.089635	-0.06895	0.16548	-0.089635	-0.199955	-0.144795
38.35	12.5351	-0.310275	-0.12411	-0.06895	3.7164	1.72375	0.737765	-0.20685	-1.41347	-0.8274	-0.67571	-0.544705	-0.572285	-0.461965	-0.28959	0.006895	0.01379	0.158585	0.1379	12.5351	10.0184	9.61852	8.32916	0.296485	-0.199955	-0.20685	-0.12411	-0.15169	-0.048265	-0.01379	0.158585	0.089635	-0.02758	0.1379	10.508	8.45327	9.71505	9.63232	0.034475	-0.2758	-0.20685	-0.09653	-0.048265	0	-0.020685	0.144795	-0.26201	-0.35854	-0.11032
38.4	12.4799	-0.19306	-0.117215	-0.08274	3.65435	1.68927	0.723975	-0.22064	-1.32384	-0.875665	-0.64813	-0.48265	-0.51023	-0.39991	-0.406805	-0.1379	0.144795	0.172375	0.158585	12.4799	9.99085	9.65989	8.37053	0.393015	-0.26201	-0.255115	-0.034475	-0.075845	-0.01379	-0.06895	0.09653	0.1379	0.062055	0.16548	10.57	8.52912	9.73574	9.73574	-0.062055	-0.379225	-0.296485	-0.09653	0.103425	0.089635	0.048265	0.034475	-0.186165	-0.213745	-0.09653
38.45	12.5213	-0.24822	-0.19306	-0.05516	3.7164	1.72375	0.668815	-0.296485	-1.34452	-0.92393	-0.59297	-0.39991	-0.365435	-0.365435	-0.420595	-0.22064	0.103425	0.089635	0.23443	12.5213	9.94259	9.57026	8.28089	0.393015	-0.351645	-0.186165	0.062055	0.075845	0.062055	-0.103425	-0.020685	-0.01379	-0.075845	0.17927	10.5907	8.66012	9.81848	9.75643	-0.075845	-0.48265	-0.34475	-0.062055	0.103425	0.213745	0.19306	0.117215	-0.34475	-0.35854	-0.075845
38.5	12.6523	-0.324065	-0.255115	-0.02758	3.78536	1.7858	0.70329	-0.379225	-1.55827	-1.06183	-0.57918	-0.434385	-0.28959	-0.227535	-0.31717	-0.17927	0.02758	0.06895	0.255115	12.6523	10.046	9.61852	8.20505	0.268905	-0.489545	-0.186165	0.02758	0.1379	0.199955	0.034475	0.034475	0.062055	-0.075845	0.158585	10.5356	8.57048	9.86674	9.79779	-0.034475	-0.503335	-0.420595	-0.19306	0.02758	0.213745	0.22064	0.22064	-0.2758	-0.28959	-0.12411
38.55	12.6454	-0.24822	-0.227535	-0.034475	3.76467	1.71685	0.655025	-0.31717	-1.49621	-0.999775	-0.544705	-0.351645	-0.337855	-0.241325	-0.26201	-0.131005	0.131005	0.089635	0.227535	12.6454	9.99085	9.55647	8.25332	0.35854	-0.38612	-0.24822	0.08274	0.11032	0.186165	0.06895	0.117215	0.02758	-0.048265	0.12411	10.5356	8.58427	9.85295	9.78401	-0.01379	-0.365435	-0.310275	-0.172375	-0.04137	0.1379	0.22064	0.16548	-0.30338	-0.26201	-0.09653
38.6	12.5006	-0.144795	-0.19306	-0.11032	3.66814	1.62722	0.627445	-0.255115	-1.33074	-0.84119	-0.49644	-0.379225	-0.51023	-0.48265	-0.37233	-0.186165	0.227535	0.144795	0.1379	12.5006	9.91501	9.55647	8.34295	0.530915	-0.213745	-0.062055	0.048265	0	-0.034475	-0.048265	0.020685	0.1379	0.089635	0.144795	10.57	8.47396	9.70126	9.73574	0.02758	-0.30338	-0.20685	0.034475	-0.02758	0.062055	0.034475	0.075845	-0.186165	-0.172375	-0.089635
38.65	12.4317	-0.17927	-0.20685	-0.09653	3.60608	1.54448	0.613655	-0.23443	-1.22731	-0.779135	-0.448175	-0.4137	-0.48265	-0.530915	-0.420595	-0.1379	0.186165	0.144795	0.1379	12.4317	9.80469	9.54268	8.37053	0.627445	-0.15169	-0.01379	0.01379	0	-0.089635	-0.08274	0.020685	0.1379	0.19306	0.20685	10.5562	8.43948	9.61163	9.73574	0.02758	-0.2758	-0.15169	0.048265	0.103425	0.062055	0.05516	0.075845	-0.186165	-0.103425	-0.048265
38.7	12.4524	-0.37233	-0.28959	-0.158585	3.5854	1.67548	0.78603	-0.23443	-1.19973	-0.806715	-0.56539	-0.56539	-0.544705	-0.46886	-0.337855	-0.131005	0.01379	0.05516	0.075845	12.4524	9.94259	9.66679	8.39122	0.6895	-0.186165	-0.186165	-0.11032	-0.062055	-0.048265	-0.020685	0.062055	0.227535	0.075845	0.09653	10.4735	8.37053	9.71505	9.82537	0.227535	-0.241325	-0.062055	-0.01379	-0.048265	0.04137	0.01379	0.09653	-0.131005	-0.23443	-0.158585
38.75	12.5144	-0.117215	-0.15169	-0.06895	3.65435	1.54448	0.627445	-0.310275	-1.34452	-0.95151	-0.475755	-0.461965	-0.448175	-0.461965	-0.393015	-0.199955	0.199955	0.117215	0.213745	12.5144	9.85295	9.55647	8.34295	0.56539	-0.26201	-0.11032	0	0.02758	-0.02758	-0.103425	-0.01379	0.12411	0.062055	0.199955	10.5356	8.52912	9.83916	9.77022	0.062055	-0.365435	-0.23443	-0.01379	0.062055	0.16548	0.05516	0.131005	-0.199955	-0.172375	-0.075845
38.8	12.4524	-0.103425	-0.227535	-0.158585	3.64056	1.55827	0.765345	-0.20685	-1.26178	-0.917035	-0.64813	-0.517125	-0.4137	-0.48265	-0.31717	-0.199955	0.199955	0.089635	0.11032	12.4524	9.81848	9.68058	8.43258	0.67571	-0.24822	-0.268905	-0.09653	0.075845	-0.075845	0.034475	0.020685	0.19306	0.131005	0.16548	10.439	8.42569	9.72884	9.78401	0.199955	-0.26201	-0.062055	-0.048265	0.02758	0.062055	-0.020685	0.144795	-0.117215	-0.089635	-0.117215
38.85	12.5006	-0.255115	-0.33096	-0.172375	3.66125	1.71685	0.79982	-0.12411	-1.27557	-0.95151	-0.682605	-0.544705	-0.53781	-0.46886	-0.296485	-0.172375	0.06895	0.04137	0.11032	12.5006	9.99085	9.69437	8.50843	0.70329	-0.35854	-0.255115	-0.11032	-0.048265	-0.02758	0.020685	0.103425	0.213745	0.117215	0.08274	10.4735	8.38432	9.80469	9.99085	0.28959	-0.213745	-0.26201	-0.158585	-0.04137	0.075845	0.034475	0.089635	-0.103425	-0.199955	-0.20685
38.9	12.5006	-0.35854	-0.420595	-0.22064	3.63367	1.75133	0.875665	-0.12411	-1.27557	-0.999775	-0.710185	-0.57918	-0.544705	-0.365435	-0.255115	-0.062055	-0.04137	-0.103425	0.05516	12.5006	10.0046	9.77022	8.52912	0.75845	-0.4137	-0.282695	-0.131005	-0.12411	0.034475	0.05516	0.16548	0.16548	0.04137	0.062055	10.308	8.37053	9.7909	10.0391	0.351645	-0.213745	-0.296485	-0.22064	-0.16548	-0.048265	0.06895	0.144795	-0.186165	-0.28959	-0.20685
38.95	12.4799	-0.17927	-0.20685	-0.09653	3.63367	1.5169	0.641235	-0.365435	-1.36521	-0.985985	-0.558495	-0.38612	-0.48265	-0.39991	-0.393015	-0.17927	0.172375	0.131005	0.158585	12.4799	9.78401	9.54268	8.31537	0.66192	-0.38612	-0.186165	0.062055	0	-0.01379	-0.089635	0.01379	0.117215	0.04137	0.17927	10.4597	8.52912	9.77711	9.83227	0.213745	-0.393015	-0.34475	-0.062055	0.02758	0.089635	0.103425	0.144795	-0.213745	-0.22064	-0.075845
39	12.5972	-0.296485	-0.19306	-0.06895	3.7164	1.68927	0.67571	-0.34475	-1.42726	-0.875665	-0.792925	-0.42749	-0.48265	-0.420595	-0.37233	-0.199955	0.04137	0.08274	0.172375	12.5972	9.9288	9.57026	8.32916	0.641235	-0.24822	-0.45507	0.08274	0.034475	0.034475	-0.08274	-0.020685	0.048265	0	0.08274	10.5356	8.60496	9.89433	9.90122	0.11032	-0.406805	-0.35854	-0.09653	0	0.048265	0.172375	0.15169	-0.24822	-0.30338	-0.158585
39.05	12.5696	-0.23443	-0.15169	-0.048265	3.68883	1.72375	0.765345	-0.282695	-1.29626	-0.97909	-0.64813	-0.448175	-0.48265	-0.461965	-0.365435	-0.117215	0.08274	0.103425	0.24822	12.5696	10.0046	9.65989	8.39122	0.737765	-0.324065	-0.23443	0.062055	0.01379	-0.01379	0.01379	0.075845	-0.01379	0.04137	0.199955	10.5562	8.59117	9.80469	9.85985	0.15169	-0.45507	-0.324065	-0.048265	0.048265	0.17927	0	0.09653	-0.31717	-0.24822	-0.06895
39.1	12.5972	-0.42749	-0.31717	-0.11032	3.73709	1.7996	0.78603	-0.282695	-1.379	-1.04804	-0.710185	-0.46886	-0.38612	-0.351645	-0.310275	-0.15169	-0.06895	0.02758	0.172375	12.5972	10.046	9.69437	8.39122	0.70329	-0.38612	-0.282695	-0.01379	0.062055	0.075845	0.048265	0.062055	0.089635	0	0.08274	10.4873	8.57048	9.94259	9.94948	0.28959	-0.406805	-0.37233	-0.172375	-0.02758	0.16548	0.158585	0.117215	-0.24822	-0.34475	-0.19306
39.15	12.6799	-0.39991	-0.268905	-0.06895	3.83362	1.7996	0.765345	-0.33096	-1.379	-1.0963	-0.75845	-0.46886	-0.351645	-0.2758	-0.255115	-0.131005	-0.06895	0.02758	0.213745	12.6799	10.046	9.64611	8.37743	0.723975	-0.448175	-0.33096	-0.034475	0.103425	0.12411	0.05516	0.075845	0.02758	-0.01379	0.062055	10.57	8.61875	9.94259	9.99775	0.38612	-0.4137	-0.34475	-0.186165	-0.048265	0.075845	0.1379	0.117215	-0.28959	-0.31717	-0.213745
39.2	12.4041	-0.20685	-0.227535	-0.199955	3.61298	1.59275	0.765345	-0.268905	-1.34452	-0.97909	-0.74466	-0.39991	-0.48265	-0.2758	-0.255115	-0.089635	0.144795	0.089635	0.08274	12.4041	9.85295	9.64611	8.43258	0.77224	-0.37233	-0.35854	0.09653	-0.02758	0.09653	0.06895	0.09653	0.16548	0.1379	0.158585	10.4942	8.46706	9.80469	9.94948	0.337855	-0.45507	-0.310275	-0.048265	-0.075845	0.062055	0.158585	0.131005	-0.144795	-0.172375	-0.16548
39.25	12.5144	-0.23443	-0.20685	-0.131005	3.66814	1.62722	0.765345	-0.24822	-1.39279	-1.07562	-0.641235	-0.365435	-0.668815	-0.39991	-0.365435	-0.062055	0.089635	0.158585	0.17927	12.5144	9.94259	9.64611	8.41879	0.77224	-0.42749	-0.24822	0.075845	-0.16548	0	-0.01379	0.12411	0.075845	0	0.16548	10.57	8.58427	9.83916	9.93569	0.2758	-0.48265	-0.324065	-0.08274	0.12411	0.213745	0.227535	0.19306	-0.26201	-0.23443	-0.11032
39.3	12.4524	-0.255115	-0.255115	-0.144795	3.64056	1.66169	0.723975	-0.199955	-1.26178	-0.999775	-0.57918	-0.434385	-0.544705	-0.48265	-0.420595	-0.158585	0.131005	0.117215	0.131005	12.4524	9.94259	9.69437	8.49464	0.92393	-0.351645	-0.186165	0.048265	-0.062055	-0.048265	-0.08274	0.020685	0.16548	0.131005	0.17927	10.4735	8.48775	9.73574	9.97706	0.4137	-0.351645	-0.268905	-0.075845	0.062055	0.12411	0.08274	0.144795	-0.172375	-0.199955	-0.089635
39.35	12.3214	-0.17927	-0.213745	-0.17927	3.53713	1.51	0.59297	-0.22064	-1.13078	-0.889455	-0.558495	-0.48265	-0.59297	-0.572285	-0.42749	-0.158585	0.213745	0.117215	0.09653	12.3214	9.7909	9.57026	8.46706	1.04114	-0.26201	-0.172375	0.01379	-0.11032	-0.11032	-0.12411	0.034475	0.15169	0.103425	0.227535	10.4597	8.4119	9.61163	9.83227	0.365435	-0.337855	-0.1379	-0.034475	0.1379	0.103425	0.05516	0.117215	-0.158585	-0.186165	-0.075845
39.4	12.4662	-0.37233	-0.37233	-0.158585	3.61987	1.72375	0.765345	-0.062055	-1.27557	-0.999775	-0.682605	-0.5516	-0.572285	-0.48265	-0.448175	-0.186165	-0.01379	-0.05516	0.117215	12.4662	10.0322	9.69437	8.57048	0.99288	-0.4137	-0.282695	-0.075845	-0.062055	-0.034475	-0.103425	0.020685	0.241325	-0.048265	0.117215	10.3287	8.43948	9.7909	9.97706	0.5516	-0.2758	-0.23443	-0.075845	0.01379	0.075845	0.01379	0.16548	-0.144795	-0.34475	-0.16548
39.45	12.4386	-0.20685	-0.213745	-0.12411	3.60608	1.57895	0.67571	-0.186165	-1.2342	-0.92393	-0.530915	-0.48265	-0.572285	-0.337855	-0.558495	-0.20685	0.103425	0.089635	0.117215	12.4386	9.90812	9.58405	8.51533	1.02046	-0.296485	-0.1379	0.02758	-0.048265	0.089635	-0.22064	0.020685	0.16548	0.062055	0.144795	10.4735	8.50154	9.7909	9.93569	0.38612	-0.31717	-0.20685	-0.12411	-0.04137	-0.01379	-0.034475	0.186165	-0.227535	-0.213745	-0.12411
39.5	12.4799	-0.17927	-0.12411	-0.006895	3.66814	1.57895	0.59297	-0.310275	-1.35831	-0.95151	-0.49644	-0.34475	-0.434385	-0.4137	-0.503335	-0.17927	0.158585	0.213745	0.24822	12.4799	9.83227	9.49442	8.405	1.02046	-0.35854	-0.09653	0.12411	0.103425	0.02758	-0.158585	0	0.089635	0.103425	0.20685	10.57	8.61875	9.77711	9.97706	0.38612	-0.44128	-0.33096	-0.02758	0.12411	0.213745	0.12411	0.144795	-0.26201	-0.199955	-0.048265
39.55	12.5351	-0.310275	-0.31717	-0.17927	3.66814	1.71685	0.848085	-0.199955	-1.27557	-0.985985	-0.641235	-0.48265	-0.475755	-0.365435	-0.37233	-0.131005	0.01379	0.01379	0.075845	12.5351	10.0046	9.7909	8.52912	1.06872	-0.324065	-0.24822	-0.01379	0.034475	0.048265	-0.06895	0.075845	0.17927	0.062055	0.020685	10.4597	8.51533	9.86674	10.1288	0.66192	-0.28959	-0.268905	-0.11032	-0.04137	0.075845	0.089635	0.09653	-0.199955	-0.213745	-0.23443
39.6	12.5006	-0.310275	-0.213745	-0.08274	3.64056	1.64101	0.71708	-0.24822	-1.39279	-0.985985	-0.627445	-0.46886	-0.475755	-0.434385	-0.351645	-0.20685	0	0.06895	0.213745	12.5006	10.0184	9.70816	8.50843	1.05493	-0.351645	-0.24822	-0.062055	0.034475	0.02758	-0.034475	-0.01379	-0.01379	0.02758	0.117215	10.57	8.63254	9.88054	10.0529	0.51023	-0.365435	-0.34475	-0.11032	0.02758	0.15169	0.158585	0.131005	-0.38612	-0.213745	-0.117215
39.65	12.5144	-0.19306	-0.19306	-0.06895	3.64056	1.64101	0.668815	-0.310275	-1.379	-0.917035	-0.64813	-0.461965	-0.448175	-0.37233	-0.310275	-0.15169	0.089635	0.089635	0.213745	12.5144	9.99085	9.64611	8.43948	1.04114	-0.2758	-0.255115	-0.02758	0.048265	0.02758	0	0.09653	0.02758	0.048265	0.16548	10.5838	8.58427	9.86674	10.0115	0.489545	-0.33096	-0.282695	-0.131005	-0.04137	-0.048265	0.1379	0.16548	-0.31717	-0.23443	-0.09653
39.7	12.3489	-0.20685	-0.28959	-0.20685	3.53713	1.64101	0.765345	-0.144795	-1.24799	-0.97909	-0.66192	-0.530915	-0.461965	-0.461965	-0.351645	-0.11032	0.158585	0	0.08274	12.3489	9.97017	9.72195	8.5429	1.20662	-0.337855	-0.268905	-0.09653	0.034475	-0.01379	-0.01379	0.062055	0.213745	0.062055	0.062055	10.439	8.42569	9.76332	10.0253	0.586075	-0.28959	-0.22064	-0.11032	0	0.04137	0.172375	0.075845	-0.117215	-0.22064	-0.20685
39.75	12.3834	-0.324065	-0.255115	-0.282695	3.57161	1.64101	0.8274	-0.11032	-1.19973	-0.985985	-0.723975	-0.56539	-0.572285	-0.48265	-0.37233	-0.117215	0.089635	0.08274	-0.01379	12.3834	9.98396	9.7909	8.63254	1.30315	-0.35854	-0.282695	-0.09653	-0.089635	-0.062055	-0.048265	0.08274	0.213745	0.089635	0.08274	10.4114	8.37053	9.65989	10.0391	0.6895	-0.26201	-0.1379	-0.062055	-0.02758	0	-0.048265	0.089635	-0.089635	-0.22064	-0.20685
39.8	12.4662	-0.117215	-0.15169	-0.08274	3.5923	1.61343	0.668815	-0.268905	-1.26178	-0.95151	-0.57918	-0.434385	-0.461965	-0.420595	-0.37233	-0.15169	0.227535	0.172375	0.158585	12.4662	9.97017	9.61852	8.50843	1.25489	-0.24822	-0.172375	0	0.034475	0	-0.048265	0.09653	0.16548	0.103425	0.1379	10.5562	8.50154	9.7909	10.0529	0.641235	-0.379225	-0.22064	-0.075845	0.089635	0.199955	0.08274	0.09653	-0.131005	-0.144795	-0.144795
39.85	12.5489	-0.310275	-0.31717	-0.034475	3.69572	1.6548	0.737765	-0.296485	-1.29626	-1.03425	-0.66192	-0.461965	-0.448175	-0.365435	-0.365435	-0.199955	0.02758	0.01379	0.19306	12.5489	10.0184	9.72884	8.46706	1.21352	-0.35854	-0.24822	-0.02758	0	0.062055	-0.034475	-0.01379	0.048265	-0.075845	0.144795	10.5218	8.60496	9.86674	10.0874	0.751555	-0.241325	-0.24822	-0.12411	0.01379	0.227535	0.158585	0.11032	-0.2758	-0.34475	-0.144795
39.9	12.5351	-0.23443	-0.20685	-0.06895	3.65435	1.64101	0.71708	-0.282695	-1.34452	-0.999775	-0.682605	-0.448175	-0.42749	-0.420595	-0.241325	-0.17927	0.103425	0.089635	0.19306	12.5351	10.0184	9.72195	8.50843	1.25489	-0.37233	-0.24822	0.01379	0.02758	0	0.05516	0.034475	0.062055	-0.02758	0.16548	10.5907	8.61875	9.73574	10.0391	0.641235	-0.42749	-0.34475	-0.08274	0.103425	0.19306	0.19306	0.09653	-0.23443	-0.2758	-0.09653
39.95	12.5144	-0.19306	-0.089635	-0.02758	3.66125	1.62722	0.6895	-0.365435	-1.28247	-0.97909	-0.57918	-0.42749	-0.365435	-0.461965	-0.461965	-0.268905	0.144795	0.213745	0.23443	12.5144	10.0046	9.68058	8.43948	1.31695	-0.35854	-0.158585	0.034475	0.103425	-0.01379	-0.089635	-0.034475	0.048265	0.02758	0.158585	10.6183	8.66012	9.81848	10.0805	0.64813	-0.489545	-0.35854	-0.11032	0.15169	0.213745	0.20685	0.075845	-0.2758	-0.24822	-0.117215
40	12.3145	-0.296485	-0.379225	-0.199955	3.46818	1.56516	0.8274	-0.199955	-1.16525	-0.97909	-0.723975	-0.56539	-0.448175	-0.39991	-0.37233	-0.089635	0.08274	-0.05516	0.062055	12.3145	10.0322	9.85985	8.63254	1.57206	-0.28959	-0.30338	-0.11032	0	0.048265	-0.048265	0.117215	0.17927	0.01379	0.034475	10.3632	8.52912	9.80469	10.1563	0.8274	-0.28959	-0.310275	-0.12411	0.01379	0.04137	0.089635	0.117215	-0.103425	-0.2758	-0.255115
40.05	12.4662	-0.34475	-0.379225	-0.227535	3.61298	1.71685	0.91014	0	-1.22731	-1.06183	-0.599865	-0.48265	-0.558495	-0.46886	-0.42749	-0.062055	-0.02758	-0.103425	0.075845	12.4662	10.1219	9.90812	8.80491	1.5238	-0.4137	-0.186165	0.01379	-0.103425	0	-0.08274	0.144795	0.16548	-0.04137	0.020685	10.3287	8.48775	9.83916	10.1288	0.917035	-0.255115	-0.406805	-0.075845	0.048265	0	0.020685	0.144795	-0.199955	-0.35854	-0.2758
40.1	12.5351	-0.38612	-0.393015	-0.17927	3.68193	1.76512	0.95151	-0.02758	-1.24799	-1.0963	-0.64813	-0.544705	-0.62055	-0.4137	-0.406805	-0.11032	-0.01379	-0.08274	0.075845	12.5351	10.1425	9.95638	8.80491	1.58585	-0.434385	-0.268905	-0.062055	-0.11032	-0.01379	-0.089635	0.117215	0.199955	-0.04137	-0.020685	10.3632	8.46706	9.92191	10.246	0.985985	-0.255115	-0.310275	-0.144795	0.02758	-0.02758	0.089635	0.04137	-0.158585	-0.34475	-0.296485
40.15	12.4041	-0.24822	-0.31717	-0.12411	3.57161	1.67548	0.779135	-0.158585	-1.19973	-0.9653	-0.599865	-0.49644	-0.544705	-0.434385	-0.448175	-0.158585	0.117215	0.06895	0.15169	12.4041	10.0667	9.78401	8.65322	1.57206	-0.296485	-0.186165	0	-0.02758	-0.034475	-0.08274	0.08274	0.199955	0.02758	0.117215	10.4597	8.51533	9.73574	10.115	0.85498	-0.379225	-0.22064	-0.09653	0.089635	0.103425	0.06895	0.05516	-0.117215	-0.23443	-0.17927
40.2	12.3972	-0.17927	-0.227535	-0.05516	3.57161	1.62722	0.70329	-0.282695	-1.24799	-0.9653	-0.57918	-0.46886	-0.434385	-0.461965	-0.44128	-0.241325	0.213745	0.117215	0.227535	12.3972	10.0667	9.70816	8.52912	1.6479	-0.324065	-0.186165	0	0.034475	-0.034475	-0.06895	0.020685	0.117215	0.117215	0.241325	10.5562	8.6877	9.77711	10.1012	0.8274	-0.46886	-0.296485	-0.048265	0.20685	0.199955	0.089635	0.15169	-0.186165	-0.158585	-0.062055
40.25	12.3627	-0.255115	-0.28959	-0.158585	3.53024	1.66169	0.79982	-0.186165	-1.14457	-0.9653	-0.73087	-0.544705	-0.434385	-0.46886	-0.393015	-0.089635	0.089635	0.02758	0.09653	12.3627	10.0943	9.7909	8.57738	1.77201	-0.28959	-0.282695	-0.11032	0	0	-0.05516	0.117215	0.255115	0.16548	0.117215	10.3908	8.5429	9.76332	10.2184	0.95151	-0.2758	-0.20685	-0.062055	0.062055	0.103425	0.05516	0.144795	-0.02758	-0.158585	-0.158585
40.3	12.4799	-0.296485	-0.17927	-0.09653	3.61987	1.66169	0.765345	-0.255115	-1.27557	-1.03425	-0.765345	-0.586075	-0.475755	-0.365435	-0.365435	-0.15169	0.08274	0.117215	0.20685	12.4799	10.1288	9.74263	8.52912	1.66859	-0.337855	-0.33096	-0.12411	0.02758	0.12411	0.05516	0.08274	0.12411	0.02758	0.075845	10.4597	8.61875	9.88054	10.2322	1.02735	-0.4137	-0.324065	-0.08274	0.062055	0.15169	0.158585	0.15169	-0.186165	-0.30338	-0.16548
40.35	12.5627	-0.310275	-0.30338	-0.06895	3.70951	1.72375	0.79982	-0.23443	-1.34452	-1.04804	-0.723975	-0.461965	-0.33096	-0.241325	-0.33096	-0.117215	0.05516	0.01379	0.227535	12.5627	10.1701	9.83227	8.5429	1.6479	-0.38612	-0.296485	-0.02758	0.15169	0.172375	0.06895	0.1379	0.02758	-0.02758	0.020685	10.4597	8.61875	9.89433	10.3287	1.08941	-0.351645	-0.393015	-0.241325	0.01379	0.227535	0.186165	0.16548	-0.2758	-0.33096	-0.24822
40.4	12.4386	-0.22064	-0.227535	-0.172375	3.61987	1.67548	0.78603	-0.22064	-1.15146	-0.999775	-0.682605	-0.586075	-0.52402	-0.46886	-0.42749	-0.11032	0.131005	0.089635	0.117215	12.4386	10.1081	9.77022	8.59117	1.85475	-0.337855	-0.268905	-0.131005	-0.02758	-0.034475	-0.15169	0.103425	0.15169	0.15169	0.186165	10.5218	8.64633	9.83916	10.2184	1.06183	-0.379225	-0.296485	-0.20685	0.048265	0.19306	0.1379	0.144795	-0.144795	-0.144795	-0.075845
40.45	12.3489	-0.296485	-0.379225	-0.24822	3.49577	1.60654	0.861875	-0.034475	-1.11699	-1.01356	-0.613655	-0.530915	-0.53781	-0.48265	-0.337855	-0.11032	0.05516	-0.04137	0.01379	12.3489	10.046	9.84606	8.80491	1.95128	-0.351645	-0.186165	-0.034475	-0.034475	-0.02758	-0.034475	0.12411	0.227535	0.117215	0.1379	10.439	8.50154	9.81848	10.2046	1.19283	-0.26201	-0.26201	-0.11032	0.02758	0.062055	0.08274	0.131005	-0.117215	-0.172375	-0.158585
40.5	12.3145	-0.20685	-0.33096	-0.26201	3.49577	1.57895	0.779135	-0.11032	-1.08251	-0.97909	-0.641235	-0.461965	-0.51023	-0.39991	-0.310275	-0.089635	0.144795	-0.01379	-0.01379	12.3145	10.0322	9.7909	8.77733	1.95128	-0.296485	-0.186165	0.034475	0	0.034475	0.020685	0.144795	0.255115	0.1379	0.144795	10.4597	8.5429	9.73574	10.1425	1.16525	-0.4137	-0.20685	-0.11032	0.02758	0.04137	0.034475	0.144795	-0.075845	-0.144795	-0.1379
40.55	12.4799	-0.268905	-0.34475	-0.20685	3.60608	1.68927	0.861875	-0.199955	-1.14457	-0.985985	-0.64813	-0.48265	-0.49644	-0.434385	-0.44128	-0.22064	0.08274	-0.01379	0.034475	12.4799	10.0943	9.86674	8.66701	1.96507	-0.310275	-0.23443	-0.02758	0	0.01379	-0.12411	0.04137	0.241325	0.04137	0.062055	10.3494	8.52912	9.85295	10.3149	1.22731	-0.31717	-0.324065	-0.172375	-0.048265	0.103425	0.089635	0.089635	-0.117215	-0.26201	-0.227535
40.6	12.4868	-0.337855	-0.406805	-0.17927	3.63367	1.73754	0.92393	-0.158585	-1.24799	-1.1101	-0.74466	-0.461965	-0.337855	-0.30338	-0.310275	-0.131005	0.05516	-0.02758	0.075845	12.4868	10.2184	9.9288	8.6808	1.84096	-0.38612	-0.296485	-0.075845	0.1379	0.12411	0.05516	0.08274	0.103425	-0.117215	0.01379	10.3632	8.58427	9.94259	10.3908	1.33763	-0.337855	-0.37233	-0.186165	0.01379	0.12411	0.186165	0.117215	-0.23443	-0.393015	-0.26201
40.65	12.4179	-0.268905	-0.33096	-0.23443	3.55782	1.56516	0.79982	-0.048265	-1.0963	-0.95151	-0.66192	-0.57918	-0.49644	-0.4137	-0.310275	-0.09653	0.117215	-0.01379	0.04137	12.4179	10.0667	9.84606	8.83249	2.01334	-0.24822	-0.23443	-0.144795	-0.034475	-0.01379	-0.020685	0.12411	0.227535	-0.04137	0.05516	10.3494	8.45327	9.76332	10.2804	1.36521	-0.213745	-0.20685	-0.12411	-0.04137	-0.02758	0.01379	0.131005	-0.131005	-0.26201	-0.213745
40.7	12.5834	-0.38612	-0.31717	-0.15169	3.7164	1.72375	0.765345	-0.144795	-1.19973	-1.04804	-0.696395	-0.56539	-0.572285	-0.49644	-0.42749	-0.158585	0.01379	0.04137	0.131005	12.5834	10.2322	9.80469	8.77733	1.9306	-0.337855	-0.255115	-0.131005	-0.034475	-0.062055	-0.089635	0.075845	0.062055	-0.089635	0.04137	10.4873	8.72217	9.83227	10.2529	1.31695	-0.227535	-0.324065	0	0.075845	0.089635	-0.01379	0.131005	-0.30338	-0.365435	-0.19306
40.75	12.5627	-0.461965	-0.420595	-0.17927	3.68193	1.7996	0.875665	-0.11032	-1.29626	-1.20662	-0.8274	-0.517125	-0.42749	-0.324065	-0.461965	-0.1379	-0.089635	-0.05516	0.08274	12.5627	10.2529	9.90812	8.79112	1.90302	-0.52402	-0.35854	-0.08274	0.089635	0.1379	-0.103425	0.05516	0.1379	-0.089635	0.05516	10.4873	8.77733	9.98396	10.4666	1.39969	-0.337855	-0.434385	-0.20685	-0.117215	0.103425	0.22064	0.15169	-0.227535	-0.379225	-0.227535
40.8	12.5351	-0.282695	-0.227535	-0.08274	3.65435	1.71685	0.765345	-0.20685	-1.2342	-1.07562	-0.696395	-0.42749	-0.38612	-0.39991	-0.42749	-0.227535	0.05516	0.089635	0.172375	12.5351	10.1701	9.80469	8.6808	1.99265	-0.37233	-0.255115	0.02758	0.103425	0.12411	-0.05516	0	0.15169	0.04137	0.117215	10.5218	8.72217	9.95638	10.2804	1.31695	-0.393015	-0.324065	-0.131005	0.04137	0.1379	0.158585	0.117215	-0.172375	-0.26201	-0.144795
40.85	12.4799	-0.282695	-0.227535	-0.11032	3.61987	1.6548	0.6895	-0.22064	-1.19283	-0.95151	-0.544705	-0.365435	-0.38612	-0.434385	-0.448175	-0.22064	0.06895	0.08274	0.15169	12.4799	10.1081	9.72195	8.63943	2.05471	-0.296485	-0.158585	0.062055	0.089635	0.02758	-0.05516	0.01379	0.12411	0.1379	0.268905	10.6666	8.70838	9.83227	10.1288	1.26178	-0.365435	-0.26201	0.01379	0.1379	0.199955	0.12411	0.11032	-0.199955	-0.199955	-0.006895
40.9	12.5489	-0.296485	-0.16548	-0.048265	3.68883	1.66169	0.78603	-0.24822	-1.34452	-1.01356	-0.66192	-0.351645	-0.351645	-0.420595	-0.42749	-0.22064	0.05516	0.158585	0.213745	12.5489	10.1219	9.7909	8.63943	1.99955	-0.2758	-0.24822	0.075845	0.16548	0.034475	-0.08274	-0.020685	0.02758	-0.01379	0.117215	10.5907	8.77733	9.94259	10.3563	1.44105	-0.393015	-0.35854	-0.075845	0.103425	0.241325	0.186165	0.131005	-0.34475	-0.30338	-0.117215
40.95	12.5696	-0.296485	-0.19306	-0.06895	3.68883	1.70306	0.875665	-0.1379	-1.33074	-1.14457	-0.765345	-0.448175	-0.351645	-0.46886	-0.310275	-0.1379	0.05516	0.144795	0.17927	12.5696	10.1908	9.88054	8.75665	1.99955	-0.4137	-0.31717	-0.02758	0.16548	0.01379	0.08274	0.05516	0.04137	-0.02758	0.117215	10.5562	8.73596	10.1425	10.4804	1.45484	-0.46886	-0.558495	-0.131005	0.048265	0.12411	0.1379	0.144795	-0.34475	-0.30338	-0.144795
41	12.4524	-0.255115	-0.19306	-0.103425	3.60608	1.66169	0.751555	-0.172375	-1.2342	-1.03425	-0.627445	-0.34475	-0.4137	-0.48265	-0.38612	-0.172375	0.06895	0.172375	0.19306	12.4524	10.1081	9.77022	8.65322	2.10987	-0.35854	-0.20685	0.01379	0.103425	-0.034475	-0.034475	0.04137	0.103425	0.075845	0.186165	10.5356	8.73596	9.93569	10.2529	1.44105	-0.4137	-0.393015	-0.09653	0.103425	0.241325	0.103425	0.089635	-0.2758	-0.213745	-0.11032
41.05	12.3834	-0.34475	-0.34475	-0.22064	3.49577	1.70306	0.8274	-0.062055	-1.16525	-1.01356	-0.696395	-0.530915	-0.544705	-0.420595	-0.33096	-0.062055	0.01379	-0.01379	0.062055	12.3834	10.1563	9.85985	8.77733	2.22019	-0.296485	-0.268905	-0.08274	-0.01379	0	0.020685	0.158585	0.19306	-0.02758	0.062055	10.3287	8.60496	9.89433	10.4459	1.64101	-0.26201	-0.296485	-0.131005	-0.048265	0.117215	0.117215	0.16548	-0.158585	-0.31717	-0.213745
41.1	12.3627	-0.255115	-0.20685	-0.186165	3.50955	1.54448	0.723975	-0.186165	-1.06183	-0.92393	-0.696395	-0.51023	-0.572285	-0.49644	-0.406805	-0.08274	0.144795	0.158585	0.09653	12.3627	10.0667	9.75643	8.69459	2.37188	-0.24822	-0.23443	-0.062055	-0.089635	-0.048265	-0.08274	0.12411	0.227535	0.16548	0.22064	10.5425	8.66012	9.77711	10.2322	1.61343	-0.365435	-0.23443	-0.02758	0.117215	0.103425	0	0.089635	-0.103425	-0.103425	-0.06895
41.15	12.4179	-0.103425	-0.117215	-0.11032	3.56472	1.55827	0.67571	-0.255115	-1.17905	-0.93772	-0.641235	-0.434385	-0.60676	-0.461965	-0.33096	-0.20685	0.227535	0.213745	0.17927	12.4179	10.046	9.69437	8.60496	2.32362	-0.23443	-0.1379	0.01379	-0.11032	0.075845	0.034475	0	0.1379	0.131005	0.186165	10.639	8.6877	9.81848	10.1908	1.55137	-0.241325	-0.296485	-0.158585	0.04137	0.02758	0.01379	0.089635	-0.186165	-0.186165	-0.06895
41.2	12.4868	-0.075845	-0.02758	-0.006895	3.57161	1.55827	0.655025	-0.268905	-1.27557	-0.9653	-0.59297	-0.365435	-0.434385	-0.46886	-0.49644	-0.227535	0.241325	0.28959	0.310275	12.4868	10.0667	9.66679	8.60496	2.27535	-0.296485	-0.172375	0.08274	0.034475	0.02758	-0.089635	0.01379	0.1379	0.131005	0.199955	10.6528	8.73596	9.7909	10.1908	1.59964	-0.4137	-0.282695	-0.02758	0.1379	0.19306	0.158585	0.117215	-0.186165	-0.158585	-0.06895
41.25	12.5213	-0.17927	-0.15169	-0.02758	3.61298	1.59275	0.668815	-0.199955	-1.26178	-0.903245	-0.517125	-0.351645	-0.39991	-0.39991	-0.475755	-0.28959	0.158585	0.144795	0.30338	12.5213	10.0529	9.69437	8.65322	2.33051	-0.26201	-0.1379	0.08274	0.075845	0.062055	-0.1379	-0.08274	0.117215	0.062055	0.158585	10.639	8.81181	9.90812	10.246	1.67548	-0.393015	-0.282695	-0.034475	0.1379	0.227535	0.158585	0.089635	-0.23443	-0.199955	-0.089635
41.3	12.4317	-0.34475	-0.33096	-0.199955	3.49577	1.66169	0.848085	-0.12411	-1.16525	-1.06183	-0.696395	-0.530915	-0.448175	-0.39991	-0.28959	-0.1379	0.02758	-0.01379	0.075845	12.4317	10.1701	9.84606	8.77733	2.45462	-0.38612	-0.24822	-0.075845	0.062055	0.09653	0.01379	0.08274	0.255115	0	0.04137	10.439	8.64633	9.99775	10.4046	1.88923	-0.255115	-0.34475	-0.186165	0.04137	0.103425	0.15169	0.144795	-0.144795	-0.31717	-0.20685
41.35	12.4317	-0.15169	-0.20685	-0.11032	3.53024	1.56516	0.779135	-0.172375	-1.16525	-1.04804	-0.64813	-0.46886	-0.51023	-0.46886	-0.351645	-0.11032	0.186165	0.103425	0.172375	12.4317	10.0667	9.78401	8.71528	2.51667	-0.37233	-0.186165	0.034475	0.048265	0.02758	0.01379	0.08274	0.12411	0.048265	0.158585	10.5218	8.72217	9.90812	10.2667	1.7927	-0.241325	-0.406805	-0.22064	0.04137	0.062055	-0.01379	0.15169	-0.227535	-0.23443	-0.117215
41.4	12.4041	-0.131005	-0.15169	-0.144795	3.53713	1.54448	0.71708	-0.158585	-1.08251	-0.903245	-0.59297	-0.461965	-0.53781	-0.46886	-0.33096	-0.172375	0.24822	0.172375	0.1379	12.4041	10.0805	9.78401	8.75665	2.6132	-0.186165	-0.1379	0.02758	0.02758	0	0	0.062055	0.241325	0.117215	0.227535	10.4942	8.67391	9.77711	10.3287	1.82717	-0.241325	-0.310275	-0.02758	0.103425	0.19306	0.06895	0.05516	-0.075845	-0.158585	-0.04137
41.45	12.4179	-0.296485	-0.35854	-0.22064	3.53024	1.67548	0.84119	-0.11032	-1.1032	-1.03425	-0.710185	-0.544705	-0.572285	-0.37233	-0.26201	-0.062055	0.08274	-0.01379	0.09653	12.4179	10.1425	9.85985	8.8187	2.62699	-0.324065	-0.22064	-0.048265	-0.034475	0.062055	0.08274	0.16548	0.16548	0.062055	0.103425	10.3908	8.66012	9.83227	10.4321	2.0685	-0.241325	-0.26201	-0.08274	0.089635	0.12411	0.089635	0.15169	-0.172375	-0.26201	-0.17927
41.5	12.3696	-0.255115	-0.227535	-0.199955	3.48887	1.67548	0.848085	-0.08274	-0.999775	-0.9653	-0.67571	-0.5516	-0.558495	-0.49644	-0.365435	-0.089635	0.144795	0.089635	0.075845	12.3696	10.1701	9.88054	8.83249	2.77868	-0.26201	-0.22064	-0.075845	-0.048265	-0.062055	-0.048265	0.117215	0.255115	0.103425	0.158585	10.508	8.70838	9.88054	10.4183	2.05471	-0.213745	-0.186165	-0.034475	0.075845	0.075845	0.034475	0.15169	-0.05516	-0.186165	-0.075845
41.55	12.4041	-0.268905	-0.30338	-0.23443	3.50955	1.71685	0.92393	0	-1.0963	-1.07562	-0.66192	-0.434385	-0.60676	-0.558495	-0.448175	-0.1379	0.06895	0.04137	0.034475	12.4041	10.2046	9.90812	8.86697	2.73732	-0.296485	-0.20685	0.01379	-0.089635	-0.09653	-0.117215	0.05516	0.268905	0.15169	0.117215	10.377	8.57048	9.90812	10.5356	2.16503	-0.199955	-0.26201	-0.12411	0.17927	0.16548	0.117215	0.15169	-0.075845	-0.186165	-0.16548
41.6	12.6316	-0.337855	-0.268905	-0.103425	3.66125	1.82028	0.875665	-0.158585	-1.17905	-1.13078	-0.74466	-0.46886	-0.4137	-0.420595	-0.31717	-0.131005	0.01379	0.08274	0.17927	12.6316	10.3011	9.85985	8.70838	2.65457	-0.39991	-0.31717	-0.02758	0.12411	0.062055	0.05516	0.05516	0.17927	0.01379	0.103425	10.5562	8.8256	10.0253	10.5838	2.07539	-0.351645	-0.38612	-0.12411	-0.048265	0.15169	0.12411	0.20685	-0.199955	-0.23443	-0.1379
41.65	12.5351	-0.324065	-0.268905	-0.11032	3.5923	1.71685	0.81361	-0.199955	-1.19973	-1.04804	-0.710185	-0.4137	-0.337855	-0.37233	-0.406805	-0.20685	0.02758	0.06895	0.17927	12.5351	10.2184	9.81848	8.72907	2.7511	-0.337855	-0.22064	0.01379	0.1379	0.075845	-0.020685	0.04137	0.02758	-0.089635	0.075845	10.57	8.90834	10.0598	10.5356	2.16503	-0.406805	-0.46886	-0.144795	0.048265	0.227535	0.227535	0.15169	-0.34475	-0.31717	-0.17927
41.7	12.5627	-0.37233	-0.37233	-0.26201	3.61987	1.7858	0.958405	-0.01379	-1.0963	-0.999775	-0.765345	-0.517125	-0.48265	-0.461965	-0.420595	-0.11032	0	-0.05516	0.020685	12.5627	10.246	9.94259	8.86697	2.95106	-0.296485	-0.30338	-0.062055	0.034475	0.034475	-0.020685	0.09653	0.1379	-0.04137	0.034475	10.4597	8.76354	9.92191	10.57	2.3443	-0.30338	-0.34475	-0.08274	-0.01379	0.04137	0.12411	0.131005	-0.131005	-0.31717	-0.20685
41.75	12.6041	-0.337855	-0.28959	-0.186165	3.68193	1.73754	0.95151	-0.048265	-1.11699	-1.06183	-0.875665	-0.544705	-0.448175	-0.351645	-0.26201	-0.17927	-0.01379	0.04137	0.09653	12.6041	10.246	9.94259	8.8187	2.95795	-0.310275	-0.365435	-0.062055	0.02758	0.09653	0.08274	0.034475	0.19306	0.048265	0.04137	10.3977	8.74975	9.97017	10.6252	2.46841	-0.255115	-0.268905	-0.158585	-0.01379	0.089635	0	0.09653	-0.158585	-0.31717	-0.227535
41.8	12.6316	-0.337855	-0.268905	-0.06895	3.68193	1.70306	0.861875	-0.12411	-1.06183	-0.92393	-0.73087	-0.57918	-0.544705	-0.39991	-0.33096	-0.20685	0.02758	0.04137	0.19306	12.6316	10.2046	9.84606	8.72907	3.06138	-0.227535	-0.1379	-0.12411	-0.034475	0.034475	0	0.020685	0.117215	-0.02758	0.09653	10.4597	8.81181	10.0391	10.701	2.50288	-0.255115	-0.26201	-0.034475	-0.04137	-0.02758	0.020685	0.11032	-0.23443	-0.33096	-0.17927
41.85	12.4317	-0.255115	-0.28959	-0.172375	3.51645	1.59275	0.848085	-0.062055	-0.97909	-0.97909	-0.67571	-0.49644	-0.51023	-0.448175	-0.448175	-0.15169	0.117215	0.02758	0.09653	12.4317	10.1425	9.85985	8.88076	3.1786	-0.227535	-0.172375	-0.075845	0.01379	0	-0.08274	0.09653	0.17927	0.04137	0.103425	10.4252	8.6877	9.88054	10.57	2.54425	-0.241325	-0.22064	0	0	0.062055	0.05516	0.09653	-0.172375	-0.24822	-0.186165
41.9	12.3972	-0.16548	-0.227535	-0.172375	3.48197	1.5169	0.78603	-0.02758	-0.889455	-0.84119	-0.613655	-0.56539	-0.586075	-0.52402	-0.42749	-0.117215	0.199955	0.131005	0.117215	12.3972	10.046	9.80469	8.91523	3.34407	-0.186165	-0.12411	-0.062055	-0.075845	-0.048265	-0.05516	0.12411	0.16548	0.1379	0.199955	10.4597	8.70838	9.83227	10.5356	2.59252	-0.26201	-0.23443	0.01379	0.103425	0.15169	0.048265	0.075845	-0.103425	-0.131005	-0.12411
41.95	12.5696	-0.337855	-0.268905	-0.11032	3.61987	1.68927	0.848085	-0.1379	-1.11699	-1.03425	-0.710185	-0.434385	-0.475755	-0.365435	-0.33096	-0.1379	0.02758	0.01379	0.158585	12.5696	10.2046	9.86674	8.8187	3.24065	-0.35854	-0.22064	0.02758	0.01379	0.048265	0.020685	0.1379	0.16548	0.02758	0.075845	10.3977	8.72217	9.93569	10.6597	2.77868	-0.28959	-0.33096	-0.11032	0.01379	0.103425	0.12411	0.15169	-0.213745	-0.30338	-0.213745
42	12.4317	-0.22064	-0.255115	-0.172375	3.50955	1.57895	0.848085	-0.075845	-0.999775	-0.97909	-0.613655	-0.517125	-0.63434	-0.52402	-0.310275	-0.09653	0.158585	0.06895	0.09653	12.4317	10.1081	9.89433	8.86697	3.41302	-0.24822	-0.11032	-0.01379	-0.12411	-0.089635	0.020685	0.158585	0.255115	0.117215	0.199955	10.439	8.60496	9.81848	10.5218	2.79248	-0.2758	-0.199955	-0.186165	0.075845	0.062055	0.08274	0.131005	-0.144795	-0.172375	-0.09653
42.05	12.4868	-0.24822	-0.16548	-0.048265	3.56472	1.55827	0.737765	-0.199955	-1.04804	-1.03425	-0.627445	-0.4137	-0.39991	-0.434385	-0.38612	-0.20685	0.103425	0.103425	0.227535	12.4868	10.0529	9.74263	8.70838	3.46129	-0.296485	-0.186165	0.02758	0.11032	0.062055	0	0.075845	0.117215	0.048265	0.186165	10.5356	8.80491	9.88054	10.5218	2.82695	-0.351645	-0.34475	-0.034475	0.19306	0.16548	0.103425	0.172375	-0.23443	-0.22064	-0.089635
42.1	12.5144	-0.17927	-0.19306	-0.075845	3.57161	1.61343	0.751555	-0.20685	-1.02046	-1.07562	-0.613655	-0.34475	-0.365435	-0.461965	-0.44128	-0.268905	0.213745	0.158585	0.213745	12.5144	10.0943	9.77022	8.77044	3.56472	-0.35854	-0.144795	0.09653	0.15169	0.034475	-0.089635	0	0.1379	-0.01379	0.158585	10.4942	8.79112	9.95638	10.508	2.96485	-0.393015	-0.34475	-0.075845	0.213745	0.241325	0.117215	0.089635	-0.199955	-0.33096	-0.09653
42.15	12.4041	-0.16548	-0.19306	-0.172375	3.48887	1.59275	0.737765	-0.09653	-0.93772	-0.92393	-0.641235	-0.461965	-0.461965	-0.46886	-0.461965	-0.22064	0.227535	0.158585	0.15169	12.4041	10.0667	9.7909	8.89455	3.73709	-0.186165	-0.19306	0.048265	0.02758	0.02758	-0.117215	0.020685	0.31717	0.19306	0.20685	10.5218	8.67391	9.76332	10.4046	3.10275	-0.31717	-0.282695	-0.075845	0.15169	0.15169	0.12411	0.144795	-0.01379	-0.117215	-0.06895
42.2	12.5627	-0.37233	-0.31717	-0.09653	3.63367	1.64101	0.79982	-0.24822	-1.03425	-0.889455	-0.75845	-0.48265	-0.49644	-0.461965	-0.503335	-0.26201	0.04137	0.02758	0.19306	12.5627	10.1081	9.83227	8.75665	3.75778	-0.11032	-0.282695	-0.034475	0.034475	0.02758	-0.1379	-0.034475	0.1379	-0.02758	0.075845	10.4942	8.88076	9.88054	10.508	3.14412	-0.393015	-0.406805	-0.172375	0.062055	0.16548	0.1379	0.09653	-0.24822	-0.33096	-0.186165
42.25	12.5627	-0.296485	-0.30338	-0.12411	3.63367	1.67548	0.861875	-0.172375	-1.06183	-1.1101	-0.861875	-0.517125	-0.448175	-0.420595	-0.406805	-0.186165	0.089635	0.06895	0.158585	12.5627	10.1425	9.94259	8.83939	3.80604	-0.337855	-0.35854	-0.062055	0.062055	0.075845	-0.05516	0.01379	0.255115	0.01379	0.075845	10.4252	8.76354	9.93569	10.6872	3.39234	-0.255115	-0.35854	-0.23443	-0.04137	0.12411	0.089635	0.089635	-0.186165	-0.28959	-0.19306
42.3	12.5351	-0.255115	-0.213745	-0.12411	3.61298	1.67548	0.84119	-0.158585	-1.06872	-1.02735	-0.806715	-0.434385	-0.379225	-0.434385	-0.461965	-0.241325	0.144795	0.103425	0.19306	12.5351	10.0667	9.88054	8.83249	3.93015	-0.337855	-0.31717	-0.02758	0.11032	0	-0.158585	-0.01379	0.16548	0.01379	0.144795	10.4114	8.73596	9.97017	10.6114	3.45439	-0.379225	-0.38612	-0.08274	0.075845	0.117215	0.08274	0.117215	-0.213745	-0.33096	-0.1379
42.35	12.5972	-0.37233	-0.28959	-0.06895	3.66814	1.75133	0.91014	-0.172375	-1.03425	-1.0963	-0.792925	-0.434385	-0.351645	-0.31717	-0.351645	-0.186165	0.02758	0.02758	0.227535	12.5972	10.1701	10.0322	8.8187	4.05426	-0.37233	-0.30338	0	0.1379	0.15169	-0.01379	0.034475	-0.02758	-0.02758	0.12411	10.5218	8.86697	10.046	10.7355	3.63367	-0.337855	-0.46886	-0.20685	0.04137	0.227535	0.19306	0.15169	-0.37233	-0.34475	-0.12411
42.4	12.3972	-0.131005	-0.16548	-0.15169	3.49577	1.53069	0.765345	-0.20685	-0.917035	-0.985985	-0.66192	-0.5516	-0.461965	-0.30338	-0.31717	-0.172375	0.241325	0.213745	0.1379	12.3972	9.91501	9.9288	8.83249	4.30248	-0.26201	-0.172375	-0.11032	0.12411	0.12411	0.05516	0.05516	0.117215	0.16548	0.20685	10.4942	8.8256	9.83916	10.508	3.70951	-0.31717	-0.420595	-0.158585	-0.01379	0.1379	0.255115	0.131005	-0.227535	-0.131005	-0.075845
42.45	12.4524	-0.296485	-0.28959	-0.199955	3.53713	1.60654	0.848085	-0.11032	-0.889455	-1.03425	-0.792925	-0.517125	-0.544705	-0.530915	-0.48265	-0.15169	0.08274	0.04137	0.09653	12.4524	10.0046	10.0184	8.90834	4.37143	-0.28959	-0.30338	-0.09653	-0.062055	-0.02758	-0.12411	0.075845	0.15169	0.048265	0.08274	10.3494	8.73596	9.92191	10.6872	3.97152	-0.255115	-0.45507	-0.255115	0.103425	0.02758	0.08274	0.089635	-0.23443	-0.26201	-0.19306
42.5	12.3214	-0.19306	-0.241325	-0.227535	3.46129	1.56516	0.84119	-0.034475	-0.85498	-0.985985	-0.73087	-0.56539	-0.572285	-0.530915	-0.448175	-0.15169	0.172375	0.117215	0.04137	12.3214	9.97017	10.046	9.01866	4.50933	-0.26201	-0.23443	-0.11032	-0.089635	-0.048265	-0.1379	0.08274	0.241325	0.16548	0.103425	10.3908	8.66012	9.77711	10.508	4.04736	-0.1379	-0.34475	-0.062055	0.075845	0.075845	0.01379	0.117215	-0.075845	-0.186165	-0.17927
42.55	12.5006	-0.20685	-0.213745	-0.09653	3.5854	1.61343	0.848085	-0.12411	-0.903245	-1.03425	-0.74466	-0.51023	-0.42749	-0.420595	-0.365435	-0.186165	0.158585	0.103425	0.172375	12.5006	9.99085	9.99085	8.92902	4.57828	-0.23443	-0.24822	-0.01379	0.075845	0.034475	-0.034475	0.075845	0.199955	0.02758	0.05516	10.3908	8.67391	9.86674	10.6252	4.18526	-0.213745	-0.38612	-0.131005	0.04137	0.17927	0.1379	0.16548	-0.144795	-0.34475	-0.213745
42.6	12.3834	-0.16548	-0.15169	-0.11032	3.48197	1.49621	0.861875	-0.172375	-0.86877	-0.97909	-0.723975	-0.49644	-0.434385	-0.434385	-0.42749	-0.158585	0.213745	0.172375	0.19306	12.3834	9.91501	10.0322	8.90834	4.71618	-0.199955	-0.22064	0.048265	0.089635	0.02758	-0.05516	0.08274	0.19306	0.20685	0.227535	10.4114	8.69459	9.81848	10.4666	4.12321	-0.33096	-0.34475	-0.048265	0.1379	0.19306	0.1379	0.172375	-0.103425	-0.131005	-0.048265
42.65	12.3834	-0.144795	-0.19306	-0.158585	3.49577	1.51	0.889455	-0.08274	-0.79982	-0.917035	-0.806715	-0.38612	-0.434385	-0.4137	-0.475755	-0.24822	0.28959	0.144795	0.1379	12.3834	9.88054	10.0529	8.97729	4.8265	-0.172375	-0.255115	0.11032	0.062055	0.034475	-0.05516	-0.034475	0.241325	0.20685	0.268905	10.4735	8.70838	9.76332	10.5562	4.29558	-0.186165	-0.26201	-0.12411	0.103425	0.15169	0.158585	0.15169	-0.06895	-0.103425	-0.04137
42.7	12.4524	-0.255115	-0.28959	-0.172375	3.53024	1.64101	0.95151	-0.01379	-0.806715	-1.01356	-0.84119	-0.517125	-0.53781	-0.39991	-0.37233	-0.186165	0.08274	0.08274	0.09653	12.4524	10.0184	10.1563	9.0945	4.91613	-0.2758	-0.33096	-0.048265	-0.01379	0.062055	0.020685	0.09653	0.241325	0.117215	0.09653	10.3149	8.73596	9.86674	10.6459	4.46796	-0.16548	-0.33096	-0.186165	0.02758	0.103425	0.117215	0.15169	-0.131005	-0.23443	-0.186165
42.75	12.3972	-0.131005	-0.12411	-0.199955	3.46818	1.48242	0.84119	-0.048265	-0.71708	-0.92393	-0.710185	-0.51023	-0.586075	-0.51023	-0.448175	-0.158585	0.186165	0.199955	0.062055	12.3972	9.86674	9.98396	9.03245	5.06093	-0.16548	-0.172375	-0.01379	-0.034475	-0.034475	-0.06895	0.08274	0.268905	0.20685	0.186165	10.3632	8.59117	9.76332	10.6252	4.50933	-0.12411	-0.24822	0	0.117215	0.062055	0.034475	0.16548	-0.075845	-0.103425	-0.11032
42.8	12.5972	-0.23443	-0.075845	-0.103425	3.5854	1.57895	0.875665	-0.08274	-0.848085	-1.03425	-0.66192	-0.38612	-0.4137	-0.434385	-0.406805	-0.199955	0.117215	0.255115	0.23443	12.5972	10.0184	10.046	8.99108	5.03335	-0.26201	-0.144795	0.034475	0.11032	0.089635	-0.08274	0.04137	0.089635	0.089635	0.16548	10.5425	8.83939	9.93569	10.7148	4.50933	-0.2758	-0.38612	-0.09653	0.20685	0.255115	0.241325	0.16548	-0.2758	-0.144795	-0.11032
42.85	12.4662	-0.20685	-0.268905	-0.158585	3.50955	1.59275	0.958405	0.034475	-0.88256	-1.02735	-0.696395	-0.544705	-0.30338	-0.51023	-0.420595	-0.186165	0.172375	0.08274	0.158585	12.4662	9.98396	10.1219	9.10829	5.02645	-0.26201	-0.22064	-0.034475	0.26201	0.034475	-0.089635	0.05516	0.268905	0.15169	0.1379	10.4252	8.69459	9.83227	10.6735	4.63344	-0.227535	-0.434385	-0.131005	-0.01379	0.17927	0.22064	0.131005	-0.075845	-0.144795	-0.1379
42.9	12.5489	-0.117215	-0.17927	-0.131005	3.56472	1.59275	0.8274	-0.11032	-0.85498	-1.04804	-0.67571	-0.4137	-0.30338	-0.48265	-0.461965	-0.117215	0.241325	0.158585	0.15169	12.5489	9.97017	10.0046	8.99108	5.17125	-0.24822	-0.158585	0.048265	0.241325	0.048265	-0.08274	0.12411	0.241325	0.117215	0.186165	10.4873	8.79112	9.90812	10.6872	4.79892	-0.241325	-0.35854	0	0.16548	0.199955	0.08274	0.131005	-0.158585	-0.186165	-0.089635
42.95	12.6454	-0.296485	-0.255115	-0.103425	3.60608	1.68927	0.92393	-0.09653	-0.917035	-1.1101	-0.806715	-0.544705	-0.379225	-0.365435	-0.33096	-0.172375	0.089635	0.06895	0.20685	12.6454	10.1219	10.1081	9.03245	5.24709	-0.26201	-0.24822	-0.08274	0.12411	0.158585	0.034475	0.09653	0.199955	0.01379	0.08274	10.439	8.88076	9.99775	10.8527	5.01956	-0.227535	-0.46886	-0.241325	-0.01379	0.213745	0.22064	0.172375	-0.186165	-0.35854	-0.19306
43	12.5696	-0.23443	-0.20685	-0.15169	3.51645	1.6548	0.861875	-0.144795	-0.848085	-0.985985	-0.696395	-0.434385	-0.379225	-0.324065	-0.337855	-0.22064	0.172375	0.117215	0.19306	12.5696	10.0322	10.0805	9.00487	5.36431	-0.186165	-0.186165	0.034475	0.12411	0.199955	0.034475	0.034475	0.103425	-0.062055	0.103425	10.4942	8.8256	9.98396	10.8251	5.07472	-0.186165	-0.38612	-0.12411	0.048265	0.199955	0.241325	0.15169	-0.28959	-0.365435	-0.16548
43.05	12.6661	-0.296485	-0.17927	-0.05516	3.60608	1.67548	0.889455	-0.048265	-0.834295	-1.02735	-0.696395	-0.46886	-0.337855	-0.337855	-0.37233	-0.186165	0.089635	0.158585	0.24822	12.6661	10.0667	10.046	9.06692	5.40568	-0.199955	-0.172375	0	0.1379	0.186165	0.01379	0.034475	0.075845	0	0.1379	10.5425	8.90834	9.98396	10.8527	5.18504	-0.075845	-0.38612	-0.08274	0.062055	0.268905	0.22064	0.186165	-0.30338	-0.28959	-0.11032
43.1	12.5696	-0.20685	-0.227535	-0.15169	3.48197	1.62722	0.903245	0	-0.75845	-1.03425	-0.8274	-0.627445	-0.337855	-0.4137	-0.38612	-0.1379	0.186165	0.103425	0.1379	12.5696	10.0046	10.046	9.12898	5.62632	-0.213745	-0.31717	-0.12411	0.186165	0.075845	-0.034475	0.08274	0.31717	0.131005	0.186165	10.3977	8.69459	9.83227	10.7631	5.30915	-0.103425	-0.296485	-0.12411	0.117215	0.227535	0.22064	0.11032	-0.05516	-0.199955	-0.089635
43.15	12.5489	-0.089635	-0.1379	-0.11032	3.4406	1.53069	0.751555	-0.09653	-0.737765	-0.95151	-0.682605	-0.461965	-0.448175	-0.461965	-0.44128	-0.186165	0.26201	0.199955	0.172375	12.5489	9.94259	9.90812	9.05313	5.73664	-0.15169	-0.12411	0.034475	0.089635	0.02758	-0.089635	0.034475	0.213745	0.103425	0.22064	10.5218	8.73596	9.83916	10.701	5.32294	-0.186165	-0.33096	-0.02758	0.17927	0.213745	0.12411	0.15169	-0.117215	-0.22064	-0.075845
43.2	12.4386	-0.16548	-0.15169	-0.172375	3.41302	1.49621	0.848085	-0.1379	-0.641235	-0.917035	-0.723975	-0.544705	-0.53781	-0.48265	-0.461965	-0.186165	0.227535	0.199955	0.11032	12.4386	9.88054	10.046	9.01866	5.88143	-0.12411	-0.1379	-0.034475	0.01379	0	-0.089635	0.05516	0.365435	0.17927	0.20685	10.439	8.77733	9.80469	10.6872	5.43326	-0.17927	-0.268905	-0.01379	0.17927	0.227535	0.12411	0.186165	0.01379	-0.117215	-0.06895
43.25	12.5972	-0.34475	-0.37233	-0.199955	3.49577	1.64101	0.985985	-0.02758	-0.70329	-1.07562	-0.889455	-0.613655	-0.63434	-0.420595	-0.365435	-0.062055	0.05516	-0.01379	0.08274	12.5972	10.0529	10.2322	9.12898	5.87454	-0.213745	-0.30338	-0.144795	-0.089635	0.062055	0.01379	0.17927	0.268905	0.089635	0.075845	10.3494	8.72217	9.95638	10.8114	5.68837	-0.01379	-0.26201	-0.22064	0	0.12411	0.12411	0.227535	-0.117215	-0.28959	-0.255115
43.3	12.7351	-0.282695	-0.241325	-0.103425	3.61298	1.62722	0.84119	-0.186165	-0.834295	-1.0963	-0.779135	-0.64813	-0.48265	-0.39991	-0.337855	-0.131005	0.103425	0.089635	0.213745	12.7351	10.0529	10.1288	8.99108	5.75732	-0.2758	-0.172375	-0.17927	0	0.075845	0.089635	0.103425	0.16548	0.01379	0.158585	10.5356	8.81181	9.95638	10.7631	5.57116	-0.213745	-0.34475	-0.19306	0	0.075845	0.089635	0.20685	-0.213745	-0.33096	-0.158585
43.35	12.6316	-0.16548	-0.1379	-0.075845	3.55782	1.57895	0.779135	-0.24822	-0.79982	-0.917035	-0.74466	-0.46886	-0.379225	-0.420595	-0.420595	-0.186165	0.241325	0.199955	0.23443	12.6316	10.0184	9.95638	8.92902	5.86075	-0.16548	-0.1379	0.01379	0.16548	0.048265	-0.05516	0.04137	0.117215	0.103425	0.241325	10.4735	8.83939	9.89433	10.7493	5.647	-0.17927	-0.406805	-0.08274	0.117215	0.227535	0.186165	0.16548	-0.213745	-0.22064	-0.048265
43.4	12.5351	-0.144795	-0.15169	-0.11032	3.49577	1.54448	0.81361	-0.075845	-0.67571	-0.85498	-0.682605	-0.461965	-0.4137	-0.52402	-0.461965	-0.227535	0.31717	0.199955	0.20685	12.5351	9.97017	9.97017	9.04624	6.01933	-0.089635	-0.09653	0.075845	0.15169	0.01379	-0.089635	0	0.17927	0.103425	0.22064	10.439	8.79112	9.88054	10.6252	5.7849	-0.103425	-0.282695	-0.048265	0.17927	0.199955	0.117215	0.15169	-0.158585	-0.172375	-0.06895
43.45	12.6178	-0.310275	-0.227535	-0.05516	3.56472	1.59275	0.875665	-0.12411	-0.820505	-0.999775	-0.84119	-0.461965	-0.31717	-0.37233	-0.42749	-0.241325	0.06895	0.089635	0.255115	12.6178	10.046	10.0046	9.03245	5.99175	-0.186165	-0.30338	0.01379	0.199955	0.11032	-0.048265	0	0.1379	0.01379	0.144795	10.3908	8.85318	9.95638	10.8665	5.96418	-0.11032	-0.393015	-0.12411	0.16548	0.255115	0.255115	0.144795	-0.28959	-0.30338	-0.144795
43.5	12.6799	-0.268905	-0.117215	-0.06895	3.60608	1.57895	0.84119	-0.12411	-0.820505	-1.02735	-0.848085	-0.63434	-0.53781	-0.48265	-0.337855	-0.172375	0.131005	0.186165	0.268905	12.6799	10.0046	10.0184	9.06692	6.03313	-0.227535	-0.255115	-0.144795	-0.01379	0.01379	0.020685	0.05516	0.16548	0.048265	0.17927	10.4942	8.85318	9.98396	10.8251	5.90901	-0.034475	-0.35854	-0.144795	0	0.12411	0.255115	0.144795	-0.24822	-0.23443	-0.09653
43.55	12.6454	-0.144795	-0.075845	0	3.54403	1.57895	0.779135	-0.199955	-0.834295	-0.9653	-0.66192	-0.39991	-0.365435	-0.37233	-0.351645	-0.186165	0.24822	0.227535	0.324065	12.6454	9.95638	9.88054	8.97729	6.15724	-0.186165	-0.11032	0.048265	0.1379	0.09653	0.048265	0.09653	0.12411	0.131005	0.17927	10.5425	8.88076	9.97017	10.8114	5.99865	-0.034475	-0.324065	-0.075845	0.20685	0.268905	0.186165	0.15169	-0.23443	-0.186165	-0.11032
43.6	12.6178	-0.15169	-0.15169	-0.075845	3.57161	1.57895	0.8274	-0.08274	-0.70329	-0.875665	-0.696395	-0.461965	-0.38612	-0.48265	-0.44128	-0.20685	0.28959	0.227535	0.20685	12.6178	9.95638	9.94259	9.0945	6.36409	-0.11032	-0.1379	0.02758	0.103425	0.01379	-0.05516	0.062055	0.2758	0.131005	0.26201	10.5562	8.98418	9.94259	10.8527	6.18481	0.048265	-0.282695	-0.034475	0.17927	0.17927	0.158585	0.22064	-0.075845	-0.199955	-0.020685
43.65	12.6661	-0.34475	-0.268905	-0.09653	3.5854	1.70306	0.95151	-0.034475	-0.751555	-1.01356	-0.779135	-0.46886	-0.365435	-0.30338	-0.310275	-0.1379	0.02758	0.103425	0.213745	12.6661	10.1081	10.1081	9.19103	6.36409	-0.186165	-0.186165	-0.01379	0.16548	0.158585	0.08274	0.16548	0.19306	0.075845	0.117215	10.4252	8.88076	10.0391	10.9562	6.30892	0.062055	-0.296485	-0.09653	0.103425	0.213745	0.22064	0.227535	-0.227535	-0.24822	-0.17927
43.7	12.5351	-0.17927	-0.1379	-0.02758	3.5923	1.60654	0.79982	-0.01379	-0.85498	-1.01356	-0.81361	-0.56539	-0.39991	-0.30338	-0.241325	-0.006895	0.227535	0.241325	0.28959	12.5351	9.99085	9.9288	9.14277	6.28824	-0.16548	-0.172375	-0.048265	0.186165	0.172375	0.103425	0.28959	0.12411	0.089635	0.28959	10.508	8.79112	9.89433	10.9424	6.28824	0.075845	-0.22064	-0.12411	0.17927	0.17927	0.19306	0.241325	-0.23443	-0.172375	0.020685
43.75	12.6316	-0.34475	-0.28959	-0.103425	3.56472	1.67548	0.903245	-0.11032	-0.806715	-0.999775	-0.848085	-0.48265	-0.351645	-0.420595	-0.255115	-0.131005	0.06895	0.089635	0.213745	12.6316	10.0667	9.98396	9.01866	6.37787	-0.199955	-0.255115	-0.02758	0.186165	0.11032	0.06895	0.1379	0.1379	-0.02758	0.117215	10.3977	8.92902	10.046	10.9562	6.46061	0.01379	-0.34475	-0.12411	0.15169	0.199955	0.08274	0.172375	-0.2758	-0.33096	-0.17927
43.8	12.6799	-0.324065	-0.20685	-0.02758	3.61298	1.61343	0.848085	-0.144795	-0.77224	-0.9653	-0.74466	-0.39991	-0.31717	-0.365435	-0.337855	-0.20685	0.103425	0.131005	0.268905	12.6799	10.0805	9.95638	9.03245	6.42614	-0.16548	-0.172375	0.02758	0.241325	0.158585	0.01379	0.075845	0.15169	-0.04137	0.144795	10.4252	8.91523	10.0736	10.8251	6.48819	0.16548	-0.34475	-0.075845	0.15169	0.2758	0.227535	0.144795	-0.227535	-0.30338	-0.1379
43.85	12.5006	-0.131005	-0.19306	-0.09653	3.48197	1.54448	0.78603	-0.08274	-0.668815	-0.95151	-0.74466	-0.517125	-0.448175	-0.434385	-0.393015	-0.131005	0.24822	0.144795	0.20685	12.5006	9.98396	9.86674	9.04624	6.55714	-0.12411	-0.20685	-0.034475	0.12411	0.089635	0	0.103425	0.31717	0.227535	0.24822	10.4252	8.73596	9.92191	10.7493	6.48819	0.213745	-0.296485	-0.034475	0.19306	0.199955	0.1379	0.241325	-0.02758	-0.131005	-0.020685
43.9	12.4868	-0.337855	-0.34475	-0.20685	3.46129	1.67548	0.91014	0.09653	-0.572285	-0.875665	-0.792925	-0.586075	-0.475755	-0.48265	-0.44128	-0.15169	0.05516	0	0.075845	12.4868	10.0667	9.99085	9.25309	6.72952	0	-0.23443	-0.09653	0.034475	0	-0.06895	0.103425	0.351645	0.131005	0.09653	10.2391	8.70838	9.89433	10.901	6.66057	0.379225	-0.22064	-0.12411	0.227535	0.268905	0.103425	0.241325	-0.075845	-0.23443	-0.16548
43.95	12.4799	-0.131005	-0.15169	-0.131005	3.4406	1.5169	0.79982	-0.062055	-0.59297	-0.84119	-0.765345	-0.73087	-0.475755	-0.39991	-0.420595	-0.09653	0.24822	0.199955	0.17927	12.4799	9.94259	9.88054	9.0945	6.71573	-0.01379	-0.186165	-0.172375	0.034475	0.075845	0	0.117215	0.33096	0.241325	0.26201	10.4114	8.8256	9.81848	10.7148	6.62609	0.28959	-0.24822	-0.08274	-0.01379	0.103425	0.08274	0.16548	-0.04137	-0.117215	-0.02758
44	12.5696	-0.16548	-0.16548	-0.08274	3.53713	1.55827	0.751555	-0.186165	-0.751555	-0.85498	-0.779135	-0.461965	-0.38612	-0.420595	-0.530915	-0.282695	0.227535	0.186165	0.227535	12.5696	9.95638	9.80469	8.99108	6.64678	0	-0.19306	0.01379	0.1379	0.089635	-0.117215	-0.04137	0.117215	0.089635	0.268905	10.4942	8.91523	9.94259	10.7631	6.59851	0.199955	-0.33096	-0.075845	0.20685	0.227535	0.241325	0.11032	-0.227535	-0.22064	-0.020685
44.05	12.6316	-0.337855	-0.255115	-0.15169	3.5854	1.64101	0.78603	-0.172375	-0.75845	-0.985985	-0.779135	-0.39991	-0.337855	-0.30338	-0.406805	-0.22064	0.02758	0.131005	0.172375	12.6316	10.0184	9.86674	8.97729	6.68125	-0.075845	-0.186165	0.034475	0.16548	0.22064	-0.01379	0.034475	0.103425	0	0.144795	10.4252	8.90834	9.93569	10.901	6.82605	0.28959	-0.420595	-0.12411	0.17927	0.28959	0.296485	0.186165	-0.26201	-0.31717	-0.16548
44.1	12.5144	-0.337855	-0.34475	-0.20685	3.46818	1.67548	0.861875	0.01379	-0.49644	-0.917035	-0.91014	-0.64813	-0.52402	-0.420595	-0.365435	-0.08274	0.04137	0.01379	0.09653	12.5144	10.1219	9.94259	9.17724	6.94326	0.02758	-0.282695	-0.19306	-0.01379	0.075845	0.020685	0.17927	0.31717	0.15169	0.158585	10.3287	8.80491	9.81848	10.8803	6.97774	0.544705	-0.310275	-0.11032	0	0.15169	0.158585	0.186165	-0.05516	-0.186165	-0.17927
44.15	12.5144	-0.296485	-0.255115	-0.103425	3.53024	1.62722	0.779135	-0.12411	-0.71708	-1.04804	-0.84119	-0.792925	-0.59297	-0.4137	-0.44128	-0.062055	0.089635	0.144795	0.19306	12.5144	10.0529	9.86674	8.99108	6.74331	-0.12411	-0.144795	-0.30338	-0.103425	0.11032	-0.034475	0.158585	0.19306	0.04137	0.144795	10.3425	8.80491	9.90812	10.9148	6.90189	0.379225	-0.33096	-0.11032	0.075845	0.17927	0.172375	0.15169	-0.199955	-0.2758	-0.16548
44.2	12.5144	-0.268905	-0.19306	-0.103425	3.50955	1.55827	0.765345	-0.158585	-0.59297	-0.84119	-0.779135	-0.56539	-0.48265	-0.48265	-0.406805	-0.15169	0.158585	0.172375	0.17927	12.5144	10.0184	9.81848	8.97039	6.91568	0.075845	-0.186165	-0.075845	0.048265	0.02758	-0.020685	0.075845	0.199955	0.103425	0.22064	10.4114	8.77733	9.86674	10.8803	6.98463	0.530915	-0.199955	-0.09653	0.17927	0.199955	0.158585	0.20685	-0.172375	-0.22064	-0.089635
44.25	12.3696	-0.144795	-0.282695	-0.158585	3.38544	1.49621	0.8274	-0.048265	-0.558495	-0.71708	-0.641235	-0.48265	-0.51023	-0.48265	-0.42749	-0.186165	0.2758	0.117215	0.158585	12.3696	10.0046	9.85985	9.10829	6.99842	0.227535	-0.048265	0	0.062055	0.02758	-0.048265	0.05516	0.213745	0.20685	0.17927	10.4735	8.74975	9.81848	10.901	7.10185	0.668815	-0.20685	0.034475	0.20685	0.199955	0.1379	0.15169	-0.144795	-0.103425	-0.12411
44.3	12.4799	-0.337855	-0.393015	-0.17927	3.46818	1.61343	0.91014	0.034475	-0.668815	-0.86877	-0.84119	-0.599865	-0.52402	-0.434385	-0.365435	-0.06895	0.08274	0	0.117215	12.4799	10.1081	9.95638	9.24619	6.97774	0.12411	-0.186165	-0.131005	0.062055	0.034475	0.01379	0.186165	0.2758	0.075845	0.144795	10.4114	8.70838	9.92191	10.9562	7.31559	0.88256	-0.20685	-0.12411	0.089635	0.1379	0.089635	0.22064	-0.172375	-0.28959	-0.12411
44.35	12.4317	-0.20685	-0.268905	-0.15169	3.45439	1.53069	0.81361	-0.075845	-0.60676	-0.97909	-0.84119	-0.46886	-0.448175	-0.420595	-0.2758	-0.02758	0.199955	0.117215	0.1379	12.4317	10.0184	9.86674	9.12898	7.06048	0.02758	-0.1379	0.01379	0.11032	0.048265	0.08274	0.20685	0.31717	0.131005	0.24822	10.4459	8.80491	9.81848	10.8665	7.22596	0.88256	-0.1379	-0.048265	0.213745	0.17927	0.117215	0.20685	-0.075845	-0.199955	-0.062055
44.4	12.5834	-0.23443	-0.1379	-0.075845	3.53713	1.51	0.751555	-0.199955	-0.668815	-0.86877	-0.710185	-0.461965	-0.337855	-0.46886	-0.37233	-0.22064	0.186165	0.199955	0.255115	12.5834	10.0322	9.80469	8.97039	7.05358	0.199955	-0.11032	0.034475	0.213745	0.075845	0.01379	0.020685	0.15169	0.16548	0.268905	10.4942	8.92902	9.94259	10.8665	7.21217	0.93772	-0.282695	-0.048265	0.241325	0.17927	0.158585	0.16548	-0.24822	-0.158585	-0.02758
44.45	12.5834	-0.268905	-0.268905	-0.186165	3.51645	1.59275	0.91014	-0.048265	-0.572285	-0.806715	-0.91014	-0.66192	-0.544705	-0.51023	-0.337855	-0.15169	0.172375	0.117215	0.131005	12.5834	10.1219	9.97017	9.11519	7.18459	0.23443	-0.23443	-0.172375	0.02758	0.034475	0.020685	0.075845	0.30338	0.20685	0.227535	10.2942	8.85318	9.94259	11.1078	7.42591	1.13767	-0.26201	-0.12411	0.062055	0.1379	0.1379	0.16548	-0.04137	-0.186165	-0.089635
44.5	12.5627	-0.38612	-0.33096	-0.12411	3.53713	1.61343	0.889455	0	-0.60676	-0.8274	-0.972195	-0.682605	-0.475755	-0.351645	-0.28959	-0.06895	0.04137	0.117215	0.131005	12.5627	10.1839	9.97017	9.11519	7.1639	0.28959	-0.282695	-0.17927	0.089635	0.12411	0.05516	0.186165	0.241325	0.103425	0.08274	10.2667	8.83939	9.88054	11.2457	7.59139	1.30315	-0.268905	-0.172375	0.01379	0.117215	0.15169	0.186165	-0.158585	-0.2758	-0.19306
[truncated: 7,995 more rows]
[truncated: 12 more columns]
